# Supplementary material for: DNA Microarray-Based Global Gene Expression Profiling in Human Amniotic Epithelial Cells Predicts the Potential of Microalgae-Derived Squalene for the Nervous System and Metabolic Health
Source: Biomedicines. 2021 Dec 27;10(1):48. doi: 10.3390/biomedicines10010048 (PMC8772846; doi:10.3390/biomedicines10010048)
Supplement: Supplementary file 1 [file biomedicines-10-00048-s001.zip]

Archive with 4 entries (3 files):
- biomedicines-1524123-supplementary/
- biomedicines-1524123-supplementary/Supplementary File 1_Functionally enriched modules.xlsx
- biomedicines-1524123-supplementary/Supplementary File 2_Tissue-specific functional enrichment.xlsx
- biomedicines-1524123-supplementary/Supplementary File 3_Top selected genes and their function .xlsx
