# Supplementary material for: DNA Microarray-Based Global Gene Expression Profiling in Human Amniotic Epithelial Cells Predicts the Potential of Microalgae-Derived Squalene for the Nervous System and Metabolic Health
Source: Biomedicines. 2021 Dec 27;10(1):48. doi: 10.3390/biomedicines10010048 (PMC8772846; doi:10.3390/biomedicines10010048)
Supplement: Supplementary file 1 [file biomedicines-10-00048-s001.zip › biomedicines-1524123-supplementary/Supplementary File 1_Functionally enriched modules.xlsx]

## Sheet: Functionally enriched modules
GO_VERSION	releases/2018-05-14
NETWORK_NAME	global
NETWORK_VERSION	dd4974d1f0dc5bb5b8b11b6c657f4cd6c1a65d28
DATE_CREATED	Tue Aug 03 2021 14:51:20 GMT+0900 (Japan Standard Time)
CLUSTER_NAME	CLUSTER_GENES
M1	AASDHPPT,ACTR2,AIDA,ALG13,AMD1,ANP32E,AP3M1,AP3M2,ARHGAP19,ARL5A,ARL6IP1,ARPC3,ASNSD1,ATF1,ATF2,ATP13A3,ATP2C1,BCLAF1,BIRC5,BNIP3,BOD1,BUB3,BZW1,C11orf58,C12orf4,C2orf69,C6orf62,CAMSAP1,CAND1,CCDC34,CCDC47,CCNG1,CCT5,CDC40,CDC5L,CDC73,CDKN2AIP,CDV3,CENPI,CEP57,CKS1B,COIL,COPS2,CSDE1,CTDSPL2,CUL1,CWC22,DCP2,DDX5,DEK,DFFB,DHX36,DR1,EEF1B2,EI24,EIF1AX,EIF2A,EIF3L,EIF4B,EIF4E,EIF5B,ELOA,EPRS,ESCO2,ES…
M2	ABCA8,ABCG2,ACKR1,ACSL5,ADAMTS5,AMIGO2,ANGPTL1,ANKRD44,AOAH,AR,ARHGAP25,ARRB1,ARRB2,BDNF,BMP6,BNC2,BST2,CALHM6,CCDC68,CCL23,CCL4,CCR2,CD180,CD1C,CD37,CD53,CD93,CMPK2,CNRIP1,COL4A1,COL6A1,CPA3,CTGF,CXCL11,CYP39A1,CYTH4,CYYR1,DAPP1,DEF6,DIP2C,DLL1,DRAM1,DZIP1,ECM2,EFNB2,EMCN,EPHA3,EREG,ESR1,FBLN1,FCGR2B,FCGRT,FGF1,FGF2,FGFR1,FGFR2,FLI1,FOXF2,GLIPR1,GPC6,GPM6B,GPR65,GZMA,HAS2,HEPH,HIP1,HLA-B,HLA-DQA…
M3	ABCG4,ACAN,ACE,ACR,ACSM5,ADAM21,ADAMTS7,ADARB2,ADCY2,ADCYAP1,ADCYAP1R1,ADGRG3,ADRA1A,ADTRP,AGFG2,AICDA,AIPL1,AKAP3,ALDH3B2,ALOX12B,ALOXE3,ALPL,ANXA9,AP3B2,APAF1,APBA1,APOBEC4,ARHGEF16,ARHGEF4,ASB9,ASH1L,ATP1A4,ATP2B2,ATP2C2,B3GALT1,BCL2L14,BCO1,BDKRB1,BMP10,BMP8B,BMPR1B,BNC1,BORCS6,BPI,BPIFA1,BRSK2,BTNL8,C4BPB,CA11,CA6,CACFD1,CACNB2,CACNG3,CALB1,CAMK2B,CASR,CBLC,CCDC144A,CCDC170,CCL24,CCR8,CD209,…
M4	ABCA5,ABI2,ACAD8,ACYP2,AEBP2,AFF4,AKAP9,ANKRD12,ANKRD13A,ANKRD46,ANKRD49,ANKS1A,APOOL,ARGLU1,ARHGAP21,ARHGAP5,ARHGEF7,ARID4A,ARID4B,ARNT,ATG2B,ATXN7,B3GNT5,BACH1,BCAT1,BCL6,BLOC1S6,BRD8,BTBD10,BTBD7,C16orf72,C21orf91,C2CD2,C5orf24,C6orf106,CAMSAP2,CASP8,CBR4,CCDC186,CCDC50,CCSER2,CENPC,CEP135,CIR1,CLASP2,CLK1,CMTR2,COPA,COX15,CPEB4,CREB1,CREBRF,CRNKL1,CTBP2,CTDSP2,CUL4B,DHX40,DLG5,DNAJB14,DNAJC27…
M5	ACBD3,ANXA5,ARFGAP3,AZI2,CALCOCO2,CALU,COPB2,CREB3L2,CSGALNACT2,DENND5A,DSE,EFCAB14,ETS2,FBXL3,GLUL,GULP1,HSPA13,LAMP2,LAPTM4A,LIMS1,LUZP6,MAGT1,NAMPT,OSTC,PDIA3,PHTF1,PLK2,RAB2A,RHOQ,RNF11,RP2,RPN2,SDCBP,SEC31A,SEC62,SERINC3,SLC30A1,SLC33A1,SPART,SWAP70,TANK,TAX1BP1,TCEAL9,TMED7,TMEM167A,TMEM30A,TSG101,USO1,VAMP4,YIPF5
M6	ARL1,BLZF1,C6orf120,CHMP2B,EOGT,HSP90B1,METTL9,MGAT2,RHOA,SAR1B,SLC30A5,TM9SF3,TWF1
M7	ABCA3,ABHD11,ABHD14A,ACOT8,ACP2,ACTR1A,ADAM15,ADCK1,ADCY9,AGBL5,AKR1B1,ALKBH6,ANKRD13B,ANKRD9,AP5S1,ARHGAP1,ARHGEF17,ASPSCR1,ATG9A,ATP13A2,ATP6V0E2,AZIN2,B3GAT3,BAK1,BCAS3,CALR,CAMSAP3,CASTOR3,CCM2,CCS,CHMP6,CLN3,CNPPD1,COQ9,CPT2,CRELD2,CTIF,CYGB,DAG1,DCAKD,DEAF1,DEPDC5,DESI1,DHCR7,DMAP1,EGFL7,ENDOV,ENTPD6,FASTK,FBRSL1,FHOD1,FLYWCH1,FOXL2NB,FRAT1,GCAT,GIGYF1,GLYCTK,GSTM4,GTPBP6,HDHD5,HOOK2,IFT140…
M8	ABLIM2,ABRA,ACAD9,ADAMTS15,ADHFE1,AK9,AMDHD1,AMER1,ANKLE1,ANKRD45,ANO5,AP5B1,ARMH4,ARSI,ASB12,ASB15,ASPHD2,ATP13A5,ATP6V0D2,BARHL1,BCAS4,BCL2L15,C10orf53,C14orf39,C15orf62,C17orf82,C1QTNF9,C20orf96,C22orf15,C6orf141,C8orf34,CACNG7,CAMKK1,CATSPER1,CCDC136,CCDC189,CCDC190,CCDC71L,CDC20B,CELF6,CFAP206,CFAP221,CHRM1,CILP2,CINP,CLEC18A,CLEC4D,CLEC4G,CLECL1,CLVS2,CNTLN,CPAMD8,CPNE4,CT83,CTCFL,DCAF4L2,D…
CLUSTER_NAME	TERM_NAME	GO_ID	TERM_Q_VALUE	GENE_COUNT	TERM_GENES
M1	regulation of mRNA processing	GO:0050684	1.60024e-07	13	SRSF7,PAPOLA,NCBP2,HNRNPA1,NUDT21,RBM8A,SRSF10,RBM25,MAGOH,DDX5,HNRNPU,CDC73,SRSF3
M1	mRNA processing	GO:0006397	1.41331e-06	18	SRSF7,PAPOLA,NCBP2,IK,SNRPB2,HNRNPA1,NUDT21,CDC5L,MTPAP,RBM8A,SRSF10,RBM25,MAGOH,DDX5,HNRNPU,CDC73,SRSF3,HNRNPM
M1	mRNA metabolic process	GO:0016071	1.70577e-06	22	NCBP2,CSDE1,SRSF10,RBM25,MAGOH,SRSF3,SRSF7,PAPOLA,NUDT21,DCP2,HNRNPM,PNRC2,RBM8A,CDC73,CDC5L,IK,SNRPB2,HNRNPA1,MTPAP,DDX5,HNRNPU,SYNCRIP
M1	RNA splicing	GO:0008380	3.57514e-06	17	SRSF7,NCBP2,IK,SNRPB2,DDX5,HNRNPA1,CDC5L,TSEN2,HNRNPU,RBM8A,SRSF10,RBM25,MAGOH,ZNF326,RTRAF,SRSF3,HNRNPM
M1	regulation of mRNA metabolic process	GO:1903311	4.62606e-06	14	SRSF7,PAPOLA,NCBP2,HNRNPA1,NUDT21,RBM8A,SRSF10,RBM25,MAGOH,DDX5,HNRNPU,CDC73,SYNCRIP,SRSF3
M1	mRNA splicing, via spliceosome	GO:0000398	1.39629e-05	14	SRSF7,NCBP2,IK,SNRPB2,HNRNPA1,CDC5L,RBM8A,SRSF10,RBM25,MAGOH,DDX5,HNRNPU,SRSF3,HNRNPM
M1	RNA splicing, via transesterification reactions with bulged adenosine as nucleophile	GO:0000377	1.39629e-05	14	SRSF7,NCBP2,IK,SNRPB2,HNRNPA1,CDC5L,RBM8A,SRSF10,RBM25,MAGOH,DDX5,HNRNPU,SRSF3,HNRNPM
M1	RNA splicing, via transesterification reactions	GO:0000375	1.39629e-05	14	SRSF7,NCBP2,IK,SNRPB2,HNRNPA1,CDC5L,RBM8A,SRSF10,RBM25,MAGOH,DDX5,HNRNPU,SRSF3,HNRNPM
M1	regulation of mRNA splicing, via spliceosome	GO:0048024	1.39629e-05	9	SRSF7,HNRNPA1,RBM8A,MAGOH,SRSF10,RBM25,DDX5,HNRNPU,SRSF3
M1	nuclear chromosome segregation	GO:0098813	2.06225e-05	14	PIBF1,BUB3,SMC4,NCAPH,SMC3,RACGAP1,BOD1,KPNB1,ZNF207,WAPL,HNRNPU,KNL1,RAD21,IK
M1	regulation of DNA metabolic process	GO:0051052	0.000117753	17	RFC5,ESCO2,CCT5,TERF1,UBE2N,SMC3,USP1,DEK,DHX36,HNRNPA1,MSH6,LIG3,RIF1,WAPL,HNRNPU,DCP2,RFC3
M1	regulation of RNA splicing	GO:0043484	0.000129433	10	SRSF7,HNRNPA1,RBM8A,SRSF10,MAGOH,RBM25,DDX5,ZNF326,SRSF3,HNRNPU
M1	sister chromatid segregation	GO:0000819	0.000129433	12	PIBF1,SMC4,NCAPH,SMC3,RACGAP1,BOD1,KPNB1,ZNF207,WAPL,HNRNPU,RAD21,IK
M1	chromosome segregation	GO:0007059	0.000212972	14	PIBF1,BUB3,SMC4,NCAPH,SMC3,RACGAP1,BOD1,KPNB1,ZNF207,WAPL,HNRNPU,KNL1,RAD21,IK
M1	alternative mRNA splicing, via spliceosome	GO:0000380	0.000265104	7	HNRNPA1,RBM8A,MAGOH,RBM25,DDX5,HNRNPU,HNRNPM
M1	attachment of spindle microtubules to kinetochore	GO:0008608	0.000395679	6	BUB3,RACGAP1,BOD1,ZNF207,HNRNPU,KNL1
M1	nuclear-transcribed mRNA catabolic process	GO:0000956	0.000439731	8	NCBP2,CSDE1,PNRC2,MTPAP,RBM8A,MAGOH,DDX5,DCP2
M1	RNA catabolic process	GO:0006401	0.000699954	11	NCBP2,CSDE1,DHX36,PNRC2,MTPAP,RBM8A,MAGOH,DDX5,HNRNPU,DCP2,SYNCRIP
M1	regulation of alternative mRNA splicing, via spliceosome	GO:0000381	0.000804041	6	HNRNPA1,RBM8A,MAGOH,RBM25,DDX5,HNRNPU
M1	mRNA catabolic process	GO:0006402	0.000860409	10	NCBP2,CSDE1,PNRC2,MTPAP,RBM8A,MAGOH,DDX5,HNRNPU,DCP2,SYNCRIP
M1	protein sumoylation	GO:0016925	0.00112078	6	UBA2,SAE1,SUMO1,RANBP2,SUMO3,KIAA1586
M1	posttranscriptional regulation of gene expression	GO:0010608	0.00120482	14	KHDRBS1,EIF2A,NCBP2,EIF5B,SHMT1,DDX5,USP16,EPRS,DHX36,MATR3,RPS6KB1,HNRNPU,EIF4E,SYNCRIP
M1	nucleobase-containing compound catabolic process	GO:0034655	0.0018736	13	NCBP2,CSDE1,DHX36,DFFB,PNRC2,MTPAP,XRN2,MAGOH,RBM8A,DDX5,HNRNPU,DCP2,SYNCRIP
M1	negative regulation of DNA metabolic process	GO:0051053	0.0018736	9	TERF1,SMC3,HNRNPA1,MSH6,LIG3,RIF1,WAPL,HNRNPU,DCP2
M1	regulation of DNA replication	GO:0006275	0.00188092	7	RFC5,ESCO2,TERF1,SMC3,LIG3,WAPL,RFC3
M1	organic cyclic compound catabolic process	GO:1901361	0.00192587	14	NCBP2,CSDE1,DHX36,DFFB,PNRC2,MTPAP,YWHAH,XRN2,MAGOH,RBM8A,DDX5,HNRNPU,DCP2,SYNCRIP
M1	heterocycle catabolic process	GO:0046700	0.00315136	13	NCBP2,CSDE1,DHX36,DFFB,PNRC2,MTPAP,XRN2,MAGOH,RBM8A,DDX5,HNRNPU,DCP2,SYNCRIP
M1	cellular nitrogen compound catabolic process	GO:0044270	0.00324657	13	NCBP2,CSDE1,DHX36,DFFB,PNRC2,MTPAP,XRN2,MAGOH,RBM8A,DDX5,HNRNPU,DCP2,SYNCRIP
M1	aromatic compound catabolic process	GO:0019439	0.00324657	13	NCBP2,CSDE1,DHX36,DFFB,PNRC2,MTPAP,XRN2,MAGOH,RBM8A,DDX5,HNRNPU,DCP2,SYNCRIP
M1	mitotic sister chromatid segregation	GO:0000070	0.00324657	9	PIBF1,SMC4,NCAPH,RACGAP1,BOD1,ZNF207,HNRNPU,KPNB1,IK
M1	translational initiation	GO:0006413	0.00400694	7	KHDRBS1,EIF2A,NCBP2,EIF5B,RPS6KB1,EIF4E,EIF3L
M1	mitotic spindle assembly	GO:0090307	0.00414091	6	PIBF1,SMC3,RACGAP1,ZNF207,HNRNPU,KPNB1
M1	mRNA 3'-end processing	GO:0031124	0.00511764	5	PAPOLA,NCBP2,NUDT21,MTPAP,CDC73
M1	protein localization to chromosome	GO:0034502	0.00568414	7	CCT5,TERF1,BOD1,WAPL,KNL1,RAD21,IK
M1	regulation of translation	GO:0006417	0.00684385	10	KHDRBS1,EIF2A,NCBP2,EIF5B,SHMT1,USP16,EPRS,RPS6KB1,EIF4E,SYNCRIP
M1	regulation of mRNA 3'-end processing	GO:0031440	0.00698035	4	CDC73,PAPOLA,NUDT21,NCBP2
M1	positive regulation of mRNA 3'-end processing	GO:0031442	0.00707821	3	CDC73,NUDT21,NCBP2
M1	regulation of DNA biosynthetic process	GO:2000278	0.00964702	7	RFC5,CCT5,TERF1,HNRNPA1,HNRNPU,DCP2,RFC3
M1	negative regulation of telomere maintenance via telomerase	GO:0032211	0.00986331	4	HNRNPU,HNRNPA1,DCP2,TERF1
M1	translation	GO:0006412	0.0110641	12	KHDRBS1,EIF2A,NCBP2,EIF5B,SHMT1,USP16,EPRS,IARS,RPS6KB1,EIF4E,EIF3L,SYNCRIP
M1	peptidyl-lysine modification	GO:0018205	0.0115157	12	EZH2,MAP3K7,UBA2,SAE1,HAT1,ATF2,SUMO1,RANBP2,DR1,SUMO3,SUZ12,KIAA1586
M1	negative regulation of DNA replication	GO:0008156	0.0115157	4	LIG3,TERF1,SMC3,WAPL
M1	nuclear-transcribed mRNA catabolic process, nonsense-mediated decay	GO:0000184	0.012903	4	RBM8A,NCBP2,PNRC2,MAGOH
M1	peptide biosynthetic process	GO:0043043	0.0135901	12	KHDRBS1,EIF2A,NCBP2,EIF5B,SHMT1,USP16,EPRS,IARS,RPS6KB1,EIF4E,EIF3L,SYNCRIP
M1	negative regulation of chromosome organization	GO:2001251	0.0135901	7	TERF1,HNRNPA1,ZNF207,WAPL,HNRNPU,DCP2,IK
M1	regulation of chromosome organization	GO:0033044	0.0140794	11	CCT5,TERF1,UBE2N,DHX36,HNRNPA1,ZNF207,WAPL,HNRNPU,DCP2,RAD21,IK
M1	mRNA polyadenylation	GO:0006378	0.0145272	4	CDC73,PAPOLA,NUDT21,MTPAP
M1	mitotic nuclear division	GO:0140014	0.0146043	10	PIBF1,SMC4,NCAPH,SMC3,RACGAP1,BOD1,ZNF207,HNRNPU,KPNB1,IK
M1	organelle fission	GO:0048285	0.0146151	11	PIBF1,SMC4,NCAPH,SMC3,RACGAP1,BOD1,ZNF207,BNIP3,HNRNPU,KPNB1,IK
M1	regulation of cellular amide metabolic process	GO:0034248	0.0154546	10	KHDRBS1,EIF2A,NCBP2,EIF5B,SHMT1,USP16,EPRS,RPS6KB1,EIF4E,SYNCRIP
M1	nuclear division	GO:0000280	0.0173968	10	PIBF1,SMC4,NCAPH,SMC3,RACGAP1,BOD1,ZNF207,HNRNPU,KPNB1,IK
M1	RNA 3'-end processing	GO:0031123	0.0173968	5	PAPOLA,NCBP2,NUDT21,MTPAP,CDC73
M1	negative regulation of telomere maintenance via telomere lengthening	GO:1904357	0.0174602	4	HNRNPU,HNRNPA1,DCP2,TERF1
M1	spindle assembly	GO:0051225	0.0185188	6	PIBF1,SMC3,RACGAP1,ZNF207,HNRNPU,KPNB1
M1	telomere maintenance	GO:0000723	0.0185188	7	CCT5,TERF1,DHX36,HNRNPA1,RIF1,HNRNPU,DCP2
M1	telomere organization	GO:0032200	0.0185188	7	CCT5,TERF1,DHX36,HNRNPA1,RIF1,HNRNPU,DCP2
M1	RNA polyadenylation	GO:0043631	0.0185188	4	CDC73,PAPOLA,NUDT21,MTPAP
M1	regulation of telomere maintenance	GO:0032204	0.019095	6	CCT5,TERF1,DHX36,HNRNPA1,HNRNPU,DCP2
M1	regulation of telomere maintenance via telomerase	GO:0032210	0.019095	5	CCT5,TERF1,HNRNPA1,HNRNPU,DCP2
M1	regulation of chromosome segregation	GO:0051983	0.0205741	6	RACGAP1,ZNF207,WAPL,HNRNPU,RAD21,IK
M1	regulation of DNA-dependent DNA replication	GO:0090329	0.0205741	4	RFC5,LIG3,SMC3,RFC3
M1	amide biosynthetic process	GO:0043604	0.0228901	12	KHDRBS1,EIF2A,NCBP2,EIF5B,SHMT1,USP16,EPRS,IARS,RPS6KB1,EIF4E,EIF3L,SYNCRIP
M1	DNA replication	GO:0006260	0.0231411	7	RFC5,ESCO2,TERF1,SMC3,LIG3,WAPL,RFC3
M1	DNA biosynthetic process	GO:0071897	0.0231411	7	RFC5,CCT5,TERF1,HNRNPA1,HNRNPU,DCP2,RFC3
M1	negative regulation of DNA biosynthetic process	GO:2000279	0.0247494	4	HNRNPU,HNRNPA1,DCP2,TERF1
M1	regulation of sister chromatid segregation	GO:0033045	0.0248612	5	ZNF207,WAPL,HNRNPU,RAD21,IK
M1	regulation of telomere maintenance via telomere lengthening	GO:1904356	0.0252716	5	CCT5,TERF1,HNRNPA1,HNRNPU,DCP2
M1	telomere maintenance via telomerase	GO:0007004	0.0267749	5	CCT5,TERF1,HNRNPA1,HNRNPU,DCP2
M1	mitotic spindle organization	GO:0007052	0.0276982	6	PIBF1,SMC3,RACGAP1,ZNF207,HNRNPU,KPNB1
M1	negative regulation of telomere maintenance	GO:0032205	0.0299048	4	HNRNPU,HNRNPA1,DCP2,TERF1
M1	positive regulation of mRNA processing	GO:0050685	0.0300063	3	CDC73,NUDT21,NCBP2
M1	positive regulation of chromosome organization	GO:2001252	0.0312744	7	CCT5,TERF1,UBE2N,DHX36,HNRNPA1,HNRNPU,RAD21
M1	chromosome condensation	GO:0030261	0.0326178	3	SMC4,NCAPH,DFFB
M1	negative regulation of phosphoprotein phosphatase activity	GO:0032515	0.0326178	3	BOD1,MASTL,TIPRL
M1	organelle localization	GO:0051640	0.0355821	9	PDCD6,PIBF1,PDCD10,BOD1,RANBP2,KIF5B,HNRNPU,NMD3,KPNB1
M1	microtubule cytoskeleton organization involved in mitosis	GO:1902850	0.0364302	6	PIBF1,SMC3,RACGAP1,ZNF207,HNRNPU,KPNB1
M1	peptide metabolic process	GO:0006518	0.0364302	12	KHDRBS1,EIF2A,NCBP2,EIF5B,SHMT1,USP16,EPRS,IARS,RPS6KB1,EIF4E,EIF3L,SYNCRIP
M1	sister chromatid cohesion	GO:0007062	0.0378048	4	BOD1,RAD21,SMC3,WAPL
M1	mitochondrial protein catabolic process	GO:0035694	0.038173	2	BNIP3,YME1L1
M1	regulation of protein stability	GO:0031647	0.038173	9	HSPD1,PDCD10,CCT5,TRIM24,ZNF207,SUMO1,CDKN2AIP,CDC73,NAA15
M1	telomere maintenance via telomere lengthening	GO:0010833	0.038173	5	CCT5,TERF1,HNRNPA1,HNRNPU,DCP2
M1	CRD-mediated mRNA stabilization	GO:0070934	0.038173	2	HNRNPU,SYNCRIP
M1	RNA-dependent DNA biosynthetic process	GO:0006278	0.0414758	5	CCT5,TERF1,HNRNPA1,HNRNPU,DCP2
M1	negative regulation of protein dephosphorylation	GO:0035308	0.0450223	3	BOD1,MASTL,TIPRL
M1	protein localization to chromosome, centromeric region	GO:0071459	0.0450223	3	BOD1,KNL1,IK
M1	regulation of translational initiation	GO:0006446	0.0450313	4	KHDRBS1,NCBP2,EIF5B,RPS6KB1
M1	negative regulation of organelle organization	GO:0010639	0.045155	9	TERF1,HNRNPA1,ZNF207,LIG3,WAPL,BNIP3,DCP2,HNRNPU,IK
M1	DNA packaging	GO:0006323	0.0465189	5	SMC4,NCAPH,HAT1,DFFB,SMARCA5
M1	negative regulation of phosphatase activity	GO:0010923	0.048168	5	MASTL,BOD1,URI1,KNL1,TIPRL
M1	mitotic metaphase plate congression	GO:0007080	0.048168	4	PIBF1,KPNB1,HNRNPU,BOD1
M1	regulation of DNA-directed DNA polymerase activity	GO:1900262	0.048168	2	RFC5,RFC3
M1	positive regulation of DNA-directed DNA polymerase activity	GO:1900264	0.048168	2	RFC5,RFC3
M1	pre-mRNA cleavage required for polyadenylation	GO:0098789	0.048168	2	NUDT21,NCBP2
M1	positive regulation of DNA metabolic process	GO:0051054	0.0511834	7	RFC5,CCT5,UBE2N,DHX36,HNRNPA1,RIF1,RFC3
M1	negative regulation of dephosphorylation	GO:0035305	0.0516859	5	MASTL,BOD1,URI1,KNL1,TIPRL
M1	RNA localization	GO:0006403	0.0528218	5	KHDRBS1,SARNP,TERF1,DCP2,NMD3
M1	negative regulation of mRNA metabolic process	GO:1903312	0.054314	4	SRSF7,HNRNPU,SRSF10,SYNCRIP
M1	nucleocytoplasmic transport	GO:0006913	0.0560283	7	KHDRBS1,SARNP,NUP205,HNRNPA1,RANBP2,NMD3,KPNB1
M1	nuclear transport	GO:0051169	0.0560283	7	KHDRBS1,SARNP,NUP205,HNRNPA1,RANBP2,NMD3,KPNB1
M1	establishment of organelle localization	GO:0051656	0.0560283	7	PIBF1,PDCD6,PDCD10,BOD1,HNRNPU,NMD3,KPNB1
M1	mRNA cleavage involved in mRNA processing	GO:0098787	0.0560283	2	NUDT21,NCBP2
M1	tRNA splicing, via endonucleolytic cleavage and ligation	GO:0006388	0.0560283	2	TSEN2,RTRAF
M1	nucleic acid phosphodiester bond hydrolysis	GO:0090305	0.0569118	7	NCBP2,TERF1,NUDT21,HMGB2,DFFB,XRN2,DCP2
M1	negative regulation of sister chromatid segregation	GO:0033046	0.0572917	3	ZNF207,IK,WAPL
M1	negative regulation of chromosome segregation	GO:0051985	0.0572917	3	ZNF207,IK,WAPL
M1	DNA conformation change	GO:0071103	0.0606328	6	SMC4,NCAPH,HAT1,RECQL,DFFB,SMARCA5
M1	regulation of DNA-templated transcription, elongation	GO:0032784	0.0606328	3	HNRNPU,CDC73,ZNF326
M1	RNA stabilization	GO:0043489	0.0606328	3	HNRNPU,DHX36,SYNCRIP
M1	positive regulation of DNA biosynthetic process	GO:2000573	0.0617228	4	RFC5,HNRNPA1,CCT5,RFC3
M1	RNA splicing, via endonucleolytic cleavage and ligation	GO:0000394	0.0626944	2	TSEN2,RTRAF
M1	anatomical structure homeostasis	GO:0060249	0.0631592	7	CCT5,TERF1,DHX36,HNRNPA1,RIF1,HNRNPU,DCP2
M1	spindle organization	GO:0007051	0.0637874	6	PIBF1,SMC3,RACGAP1,ZNF207,HNRNPU,KPNB1
M1	regulation of type I interferon production	GO:0032479	0.0659672	4	YY1,HSPD1,DHX36,RNF26
M1	type I interferon production	GO:0032606	0.0659672	4	YY1,HSPD1,DHX36,RNF26
M1	DNA-templated transcription, elongation	GO:0006354	0.0664015	3	HNRNPU,CDC73,ZNF326
M1	regulation of dephosphorylation	GO:0035303	0.0690736	6	MASTL,MTMR2,BOD1,URI1,KNL1,TIPRL
M1	mRNA cleavage	GO:0006379	0.0707981	2	NUDT21,NCBP2
M1	nucleosome organization	GO:0034728	0.0708894	4	HAT1,SMARCA5,ANP32E,SMARCC1
M1	protein-DNA complex subunit organization	GO:0071824	0.0715772	5	TERF1,SMARCC1,HAT1,ANP32E,SMARCA5
M1	metaphase plate congression	GO:0051310	0.072633	4	PIBF1,KPNB1,HNRNPU,BOD1
M1	chromosome localization	GO:0050000	0.0760175	4	PIBF1,KPNB1,HNRNPU,BOD1
M1	establishment of chromosome localization	GO:0051303	0.0760175	4	PIBF1,KPNB1,HNRNPU,BOD1
M1	DNA catabolic process	GO:0006308	0.0794101	2	XRN2,DFFB
M1	attachment of mitotic spindle microtubules to kinetochore	GO:0051315	0.0794101	2	BOD1,HNRNPU
M1	negative regulation of mRNA splicing, via spliceosome	GO:0048025	0.0794101	2	SRSF7,SRSF10
M1	activation of NF-kappaB-inducing kinase activity	GO:0007250	0.0794101	2	MAP3K7,ZFP91
M1	ATP-dependent chromatin remodeling	GO:0043044	0.0794101	2	SMARCA5,ANP32E
M1	protein stabilization	GO:0050821	0.0828024	6	HSPD1,PDCD10,CCT5,ZNF207,SUMO1,NAA15
M1	establishment of RNA localization	GO:0051236	0.0829321	4	NMD3,KHDRBS1,SARNP,TERF1
M1	negative regulation of RNA catabolic process	GO:1902369	0.0856464	3	HNRNPU,DHX36,SYNCRIP
M1	regulation of attachment of spindle microtubules to kinetochore	GO:0051988	0.0856547	2	HNRNPU,RACGAP1
M1	histone H3-K27 methylation	GO:0070734	0.0856547	2	SUZ12,EZH2
M1	centrosome localization	GO:0051642	0.0856547	2	RANBP2,KIF5B
M1	microtubule organizing center localization	GO:0061842	0.0856547	2	RANBP2,KIF5B
M1	negative regulation of DNA-dependent DNA replication	GO:2000104	0.0856547	2	LIG3,SMC3
M1	regulation of establishment of protein localization to telomere	GO:0070203	0.0856547	2	CCT5,TERF1
M1	histone mRNA catabolic process	GO:0071044	0.0856547	2	DCP2,MTPAP
M1	protein acetylation	GO:0006473	0.0896591	6	ESCO2,MAP3K7,HAT1,ATF2,DR1,NAA15
M1	DNA-dependent DNA replication	GO:0006261	0.091458	4	RFC5,LIG3,SMC3,RFC3
M1	regulation of phosphatase activity	GO:0010921	0.0918117	5	MASTL,BOD1,URI1,KNL1,TIPRL
M1	regulation of establishment of protein localization to chromosome	GO:0070202	0.092468	2	CCT5,TERF1
M1	mitotic chromosome condensation	GO:0007076	0.092468	2	SMC4,NCAPH
M1	positive regulation of response to DNA damage stimulus	GO:2001022	0.0967991	4	BCLAF1,DDX5,UBE2N,RIF1
M1	cellular response to steroid hormone stimulus	GO:0071383	0.0987939	5	RNF6,YWHAH,URI1,DDX5,HNRNPU
M2	taxis	GO:0042330	3.60507e-06	15	CCL23,PDGFA,PDGFRA,CXCL11,FGF1,FGF2,ITGB3,CCR2,CCL4,SAA1,FGFR1,ARRB2,EFNB2,NRP1,NCKAP1L
M2	chemotaxis	GO:0006935	3.60507e-06	15	CCL23,PDGFA,PDGFRA,CXCL11,FGF1,FGF2,ITGB3,CCR2,CCL4,SAA1,FGFR1,ARRB2,EFNB2,NRP1,NCKAP1L
M2	positive regulation of MAPK cascade	GO:0043410	2.80121e-05	15	PDGFA,PDGFRA,ARRB1,FGF1,FGF2,SLAMF1,NRG1,RASGRP1,SAA1,CTGF,FGFR1,FGFR2,IGF1R,ARRB2,PLCE1
M2	cell chemotaxis	GO:0060326	3.86891e-05	12	CCL23,PDGFRA,CXCL11,FGF1,FGF2,CCR2,CCL4,SAA1,FGFR1,ARRB2,NRP1,NCKAP1L
M2	transmembrane receptor protein tyrosine kinase signaling pathway	GO:0007169	0.000265104	13	PDGFA,PDGFRA,FGF1,FGF2,NRG1,NTRK2,HIP1,FGFR1,FGFR2,IGF1R,EPHA3,EFNB2,NRP1
M2	positive regulation of MAP kinase activity	GO:0043406	0.000406372	9	PDGFA,FGF1,FGF2,NRG1,RASGRP1,SAA1,FGFR1,IGF1R,PLCE1
M2	positive regulation of kinase activity	GO:0033674	0.00122632	13	PDGFA,PDGFRA,FGF1,FGF2,ITGB3,NRG1,RASGRP1,SAA1,FGFR1,EREG,IGF1R,PLCE1,NCKAP1L
M2	positive regulation of ERK1 and ERK2 cascade	GO:0070374	0.00192587	8	PDGFA,PDGFRA,FGF2,SLAMF1,RASGRP1,CTGF,ARRB1,ARRB2
M2	positive regulation of protein kinase activity	GO:0045860	0.00226139	12	PDGFA,FGF1,FGF2,ITGB3,NRG1,RASGRP1,SAA1,FGFR1,EREG,IGF1R,PLCE1,NCKAP1L
M2	regulation of ERK1 and ERK2 cascade	GO:0070372	0.00240998	9	PDGFA,PDGFRA,FGF2,SLAMF1,RASGRP1,FBLN1,CTGF,ARRB1,ARRB2
M2	regulation of MAP kinase activity	GO:0043405	0.00240998	9	PDGFA,FGF1,FGF2,NRG1,RASGRP1,SAA1,FGFR1,IGF1R,PLCE1
M2	ERK1 and ERK2 cascade	GO:0070371	0.00324657	9	PDGFA,PDGFRA,FGF2,SLAMF1,RASGRP1,FBLN1,CTGF,ARRB1,ARRB2
M2	positive regulation of protein serine/threonine kinase activity	GO:0071902	0.00324657	9	PDGFA,FGF1,FGF2,NRG1,RASGRP1,SAA1,FGFR1,IGF1R,PLCE1
M2	cell chemotaxis to fibroblast growth factor	GO:0035766	0.00324657	3	FGFR1,FGF1,FGF2
M2	endothelial cell chemotaxis to fibroblast growth factor	GO:0035768	0.00324657	3	FGFR1,FGF1,FGF2
M2	regulation of cell chemotaxis to fibroblast growth factor	GO:1904847	0.00324657	3	FGFR1,FGF1,FGF2
M2	regulation of endothelial cell chemotaxis to fibroblast growth factor	GO:2000544	0.00324657	3	FGFR1,FGF1,FGF2
M2	positive regulation of cell migration	GO:0030335	0.00375585	12	PDGFA,PDGFRA,RHOJ,FGF1,FGF2,NRP1,ITGB3,CCR2,CCL4,FGFR1,IGF1R,HAS2
M2	platelet-derived growth factor receptor signaling pathway	GO:0048008	0.00407885	4	PDGFA,NRP1,PDGFRA,HIP1
M2	positive regulation of cell motility	GO:2000147	0.00470939	12	PDGFA,PDGFRA,RHOJ,FGF1,FGF2,NRP1,ITGB3,CCR2,CCL4,FGFR1,IGF1R,HAS2
M2	positive regulation of cellular component movement	GO:0051272	0.00517926	12	PDGFA,PDGFRA,RHOJ,FGF1,FGF2,NRP1,ITGB3,CCR2,CCL4,FGFR1,IGF1R,HAS2
M2	regulation of chemotaxis	GO:0050920	0.00707821	7	PDGFRA,FGF1,FGF2,CCR2,CCL4,FGFR1,EFNB2
M2	endothelial cell chemotaxis	GO:0035767	0.00707821	4	FGFR1,NRP1,FGF1,FGF2
M2	positive regulation of phospholipase activity	GO:0010518	0.00800277	4	FGFR2,FGFR1,PDGFRA,FGF2
M2	positive regulation of endothelial cell migration	GO:0010595	0.00891851	6	RHOJ,FGF1,FGF2,ITGB3,FGFR1,NRP1
M2	regulation of phospholipase activity	GO:0010517	0.0123151	4	FGFR2,FGFR1,PDGFRA,FGF2
M2	fibroblast growth factor receptor signaling pathway	GO:0008543	0.0123151	4	FGFR2,FGFR1,FGF1,FGF2
M2	activation of MAPK activity	GO:0000187	0.0146058	5	FGF1,NRG1,SAA1,IGF1R,PLCE1
M2	positive regulation of receptor-mediated endocytosis	GO:0048260	0.0155154	4	SFRP4,ARRB2,HIP1,ARRB1
M2	regulation of lipid metabolic process	GO:0019216	0.0162034	7	PDGFA,PDGFRA,FGF1,FGF2,BMP6,PDE3B,PIK3IP1
M2	renal tubule morphogenesis	GO:0061333	0.0165265	3	COL4A1,FGF1,FGF2
M2	positive regulation of phospholipase C activity	GO:0010863	0.0165265	3	FGFR1,PDGFRA,FGF2
M2	positive regulation of lipase activity	GO:0060193	0.0166202	4	FGFR2,FGFR1,PDGFRA,FGF2
M2	regulation of GTPase activity	GO:0043087	0.0172601	8	NRP1,RGS1,RASGRP1,ARRB1,EPHA3,GPR65,SIPA1,NCKAP1L
M2	endocytosis	GO:0006897	0.0184393	9	SFRP4,MYO1E,FCGR2B,ITGB3,ARHGAP25,HIP1,ARRB1,ARRB2,EPHA3
M2	regulation of phospholipase C activity	GO:1900274	0.0184393	3	FGFR1,PDGFRA,FGF2
M2	regulation of small GTPase mediated signal transduction	GO:0051056	0.0185188	5	RASGRP1,ARHGAP25,ARRB1,PLCE1,NRP1
M2	regulation of phospholipid metabolic process	GO:1903725	0.0185188	4	PDGFA,PIK3IP1,PDGFRA,FGF2
M2	angiogenesis	GO:0001525	0.0189044	9	COL4A1,TGFBI,RHOJ,FGF1,FGF2,NDNF,PDE3B,EFNB2,NRP1
M2	positive regulation of cell chemotaxis to fibroblast growth factor	GO:1904849	0.0198658	2	FGFR1,FGF2
M2	positive regulation of endothelial cell chemotaxis to fibroblast growth factor	GO:2000546	0.0198658	2	FGFR1,FGF2
M2	positive regulation of lipopolysaccharide-mediated signaling pathway	GO:0031666	0.0198658	2	CD180,LY86
M2	regulation of protein serine/threonine kinase activity	GO:0071900	0.0200071	9	PDGFA,FGF1,FGF2,NRG1,RASGRP1,SAA1,FGFR1,IGF1R,PLCE1
M2	endothelial cell migration	GO:0043542	0.0200635	7	RHOJ,FGF1,FGF2,ITGB3,FGFR1,EFNB2,NRP1
M2	positive regulation of receptor internalization	GO:0002092	0.0205741	3	SFRP4,ARRB2,ARRB1
M2	positive regulation of GTPase activity	GO:0043547	0.0216082	7	NRP1,RGS1,RASGRP1,ARRB1,GPR65,SIPA1,NCKAP1L
M2	cellular response to growth factor stimulus	GO:0071363	0.0226332	10	PDGFRA,NRP1,FGF1,FGF2,BMP6,NTRK2,FGFR1,FGFR2,ARRB2,HAS2
M2	positive regulation of epithelial cell migration	GO:0010634	0.0226332	6	RHOJ,FGF1,FGF2,ITGB3,FGFR1,NRP1
M2	renal system development	GO:0072001	0.0228901	5	COL4A1,PDGFA,FGF1,FGF2,PLCE1
M2	blood vessel morphogenesis	GO:0048514	0.0246245	9	COL4A1,TGFBI,RHOJ,FGF1,FGF2,NDNF,PDE3B,EFNB2,NRP1
M2	cell activation	GO:0001775	0.0248612	10	PDGFA,LST1,TNFSF13,PDGFRA,SLAMF1,ITGB3,CD1C,IKZF1,RPS6KA1,NCKAP1L
M2	branching morphogenesis of an epithelial tube	GO:0048754	0.0248612	3	COL4A1,FGF1,FGF2
M2	urogenital system development	GO:0001655	0.0248612	5	COL4A1,PDGFA,FGF1,FGF2,PLCE1
M2	renal tubule development	GO:0061326	0.0248612	3	COL4A1,FGF1,FGF2
M2	regulation of endothelial cell chemotaxis	GO:2001026	0.0248612	3	FGFR1,FGF1,FGF2
M2	regulation of phosphatidylinositol 3-kinase activity	GO:0043551	0.0248612	3	FGF2,PDGFRA,PIK3IP1
M2	regulation of lipase activity	GO:0060191	0.0248626	4	FGFR2,FGFR1,PDGFRA,FGF2
M2	import into cell	GO:0098657	0.0252716	9	SFRP4,MYO1E,FCGR2B,ITGB3,ARHGAP25,HIP1,ARRB1,ARRB2,EPHA3
M2	activation of protein kinase activity	GO:0032147	0.0252716	7	FGF1,ITGB3,NRG1,SAA1,IGF1R,PLCE1,NCKAP1L
M2	response to growth factor	GO:0070848	0.0255066	10	PDGFRA,NRP1,FGF1,FGF2,BMP6,NTRK2,FGFR1,FGFR2,ARRB2,HAS2
M2	regulation of response to external stimulus	GO:0032101	0.0268155	10	CD180,PDGFA,PDGFRA,FGF1,FGF2,LY86,CCR2,CCL4,FGFR1,EFNB2
M2	morphogenesis of a branching epithelium	GO:0061138	0.0268257	3	COL4A1,FGF1,FGF2
M2	blood vessel development	GO:0001568	0.0281126	9	COL4A1,TGFBI,RHOJ,FGF1,FGF2,NDNF,PDE3B,EFNB2,NRP1
M2	regulation of cell development	GO:0060284	0.0284312	8	NDNF,CCR2,FBLN1,BDNF,FGFR1,EPHA3,EFNB2,NRP1
M2	lymphocyte chemotaxis	GO:0048247	0.0299048	3	SAA1,CXCL11,CCL4
M2	cellular response to fibroblast growth factor stimulus	GO:0044344	0.0302658	4	FGFR2,FGFR1,FGF1,FGF2
M2	response to fibroblast growth factor	GO:0071774	0.0302658	4	FGFR2,FGFR1,FGF1,FGF2
M2	regulation of receptor-mediated endocytosis	GO:0048259	0.0322233	4	SFRP4,ARRB2,HIP1,ARRB1
M2	regulation of endothelial cell migration	GO:0010594	0.0323247	6	RHOJ,FGF1,FGF2,ITGB3,FGFR1,NRP1
M2	morphogenesis of a branching structure	GO:0001763	0.0323247	3	COL4A1,FGF1,FGF2
M2	vasculature development	GO:0001944	0.0326178	9	COL4A1,TGFBI,RHOJ,FGF1,FGF2,NDNF,PDE3B,EFNB2,NRP1
M2	cardiovascular system development	GO:0072358	0.0326178	9	COL4A1,TGFBI,RHOJ,FGF1,FGF2,NDNF,PDE3B,EFNB2,NRP1
M2	positive regulation of response to external stimulus	GO:0032103	0.0326178	6	CD180,FGF2,LY86,CCR2,CCL4,FGFR1
M2	tissue morphogenesis	GO:0048729	0.0347334	6	COL4A1,FGF1,FGF2,ITGB3,NRG1,ZFPM2
M2	actin cytoskeleton organization	GO:0030036	0.0347787	9	RHOJ,NRP1,GPM6B,ARHGAP25,CTGF,ARRB1,EPHA3,GPR65,NCKAP1L
M2	positive regulation of cell development	GO:0010720	0.0356437	6	NDNF,CCR2,BDNF,FGFR1,EPHA3,NRP1
M2	cAMP metabolic process	GO:0046058	0.0364302	3	PDE3B,CXCL11,PDE4B
M2	positive regulation of fibroblast proliferation	GO:0048146	0.0364302	3	PDGFA,PDGFRA,EREG
M2	positive regulation of sprouting angiogenesis	GO:1903672	0.0364302	3	RHOJ,FGF1,FGF2
M2	tube morphogenesis	GO:0035239	0.038173	9	COL4A1,TGFBI,RHOJ,FGF1,FGF2,NDNF,PDE3B,EFNB2,NRP1
M2	contractile actin filament bundle assembly	GO:0030038	0.038173	4	ARRB1,CTGF,GPR65,NRP1
M2	stress fiber assembly	GO:0043149	0.038173	4	ARRB1,CTGF,GPR65,NRP1
M2	platelet-derived growth factor receptor-beta signaling pathway	GO:0035791	0.038173	2	PDGFA,HIP1
M2	negative regulation of phospholipid metabolic process	GO:1903726	0.038173	2	PDGFA,PIK3IP1
M2	regulation of receptor internalization	GO:0002090	0.0384264	3	ARRB1,SFRP4,ARRB2
M2	animal organ morphogenesis	GO:0009887	0.0387212	7	TIFAB,FGF1,FGF2,NRG1,ZFPM2,FGFR2,SFRP4
M2	regulation of body fluid levels	GO:0050878	0.0420683	5	PDGFA,PDGFRA,TIFAB,ITGB3,FBLN1
M2	regulation of lipid kinase activity	GO:0043550	0.0420683	3	FGF2,PDGFRA,PIK3IP1
M2	positive regulation of neurogenesis	GO:0050769	0.0437019	5	NDNF,CCR2,BDNF,FGFR1,EPHA3
M2	regulation of Ras protein signal transduction	GO:0046578	0.0441952	4	ARRB1,NRP1,PLCE1,RASGRP1
M2	positive regulation of stress fiber assembly	GO:0051496	0.0450313	3	CTGF,GPR65,NRP1
M2	blood coagulation	GO:0007596	0.0454616	4	FBLN1,PDGFA,PDGFRA,ITGB3
M2	hemostasis	GO:0007599	0.0454616	4	FBLN1,PDGFA,PDGFRA,ITGB3
M2	positive regulation of steroid biosynthetic process	GO:0010893	0.045632	2	FGF1,BMP6
M2	cAMP catabolic process	GO:0006198	0.045632	2	PDE3B,PDE4B
M2	negative regulation of platelet activation	GO:0010544	0.045632	2	PDGFA,PDGFRA
M2	kidney development	GO:0001822	0.0471006	4	PDGFA,PLCE1,FGF1,FGF2
M2	platelet activation	GO:0030168	0.0476721	3	PDGFA,PDGFRA,ITGB3
M2	positive regulation of nervous system development	GO:0051962	0.048168	5	NDNF,CCR2,BDNF,FGFR1,EPHA3
M2	peptidyl-tyrosine phosphorylation	GO:0018108	0.048168	8	PDGFRA,ITGB3,NTRK2,FGFR1,FGFR2,IGF1R,EPHA3,NRP1
M2	positive regulation of lipid metabolic process	GO:0045834	0.0491601	4	BMP6,PDGFRA,FGF1,FGF2
M2	peptidyl-tyrosine modification	GO:0018212	0.0491601	8	PDGFRA,ITGB3,NTRK2,FGFR1,FGFR2,IGF1R,EPHA3,NRP1
M2	positive regulation of actin filament bundle assembly	GO:0032233	0.0511834	3	CTGF,GPR65,NRP1
M2	G-protein coupled receptor internalization	GO:0002031	0.0511834	2	ARRB1,ARRB2
M2	branching involved in ureteric bud morphogenesis	GO:0001658	0.0511834	2	FGF1,FGF2
M2	cellular response to platelet-derived growth factor stimulus	GO:0036120	0.0511834	2	PDGFRA,HAS2
M2	response to platelet-derived growth factor	GO:0036119	0.0511834	2	PDGFRA,HAS2
M2	coagulation	GO:0050817	0.0516859	4	FBLN1,PDGFA,PDGFRA,ITGB3
M2	muscle organ development	GO:0007517	0.0516859	4	NRG1,TIFAB,ZFPM2,FGF2
M2	regulation of neurogenesis	GO:0050767	0.0517242	6	NDNF,CCR2,BDNF,FGFR1,EPHA3,EFNB2
M2	epithelial cell migration	GO:0010631	0.0521527	7	RHOJ,FGF1,FGF2,ITGB3,FGFR1,EFNB2,NRP1
M2	tissue migration	GO:0090130	0.0521527	7	RHOJ,FGF1,FGF2,ITGB3,FGFR1,EFNB2,NRP1
M2	epithelium migration	GO:0090132	0.0521527	7	RHOJ,FGF1,FGF2,ITGB3,FGFR1,EFNB2,NRP1
M2	tube development	GO:0035295	0.0525489	9	COL4A1,TGFBI,RHOJ,FGF1,FGF2,NDNF,PDE3B,EFNB2,NRP1
M2	sprouting angiogenesis	GO:0002040	0.0528218	4	EFNB2,RHOJ,FGF1,FGF2
M2	positive regulation of endocytosis	GO:0045807	0.0528218	4	SFRP4,ARRB2,HIP1,ARRB1
M2	leukocyte chemotaxis	GO:0030595	0.0528218	5	CXCL11,CCR2,CCL4,SAA1,NCKAP1L
M2	nephron development	GO:0072006	0.0528218	3	PLCE1,FGF1,FGF2
M2	skeletal system morphogenesis	GO:0048705	0.0560312	3	SFRP4,TIFAB,FGFR2
M2	ureteric bud morphogenesis	GO:0060675	0.0566829	2	FGF1,FGF2
M2	mesonephric tubule morphogenesis	GO:0072171	0.0566829	2	FGF1,FGF2
M2	cyclic nucleotide catabolic process	GO:0009214	0.0566829	2	PDE3B,PDE4B
M2	regulation of focal adhesion assembly	GO:0051893	0.0578386	3	GPM6B,EPHA3,NRP1
M2	regulation of cell-substrate junction assembly	GO:0090109	0.0578386	3	GPM6B,EPHA3,NRP1
M2	regulation of endocytosis	GO:0030100	0.0580693	5	SFRP4,HIP1,ARRB1,ARRB2,EPHA3
M2	regulation of leukocyte mediated immunity	GO:0002703	0.0589935	4	ARRB2,BST2,TNFSF13,RASGRP1
M2	negative chemotaxis	GO:0050919	0.0606328	2	PDGFA,ITGB3
M2	regulation of nervous system development	GO:0051960	0.0606328	6	NDNF,CCR2,BDNF,FGFR1,EPHA3,EFNB2
M2	actin filament bundle assembly	GO:0051017	0.0606328	4	ARRB1,CTGF,GPR65,NRP1
M2	regulation of actin cytoskeleton organization	GO:0032956	0.0606328	6	NRP1,GPM6B,CTGF,EPHA3,GPR65,NCKAP1L
M2	actin filament bundle organization	GO:0061572	0.0606328	4	ARRB1,CTGF,GPR65,NRP1
M2	adaptation of signaling pathway	GO:0023058	0.0606328	2	ARRB1,ARRB2
M2	negative adaptation of signaling pathway	GO:0022401	0.0606328	2	ARRB1,ARRB2
M2	desensitization of G-protein coupled receptor protein signaling pathway	GO:0002029	0.0606328	2	ARRB1,ARRB2
M2	positive regulation of vascular endothelial cell proliferation	GO:1905564	0.0606328	2	FGFR1,FGF2
M2	regulation of platelet activation	GO:0010543	0.0606328	2	PDGFA,PDGFRA
M2	regulation of fibroblast proliferation	GO:0048145	0.0617228	3	PDGFA,PDGFRA,EREG
M2	receptor-mediated endocytosis	GO:0006898	0.063028	5	SFRP4,FCGR2B,HIP1,ARRB1,ARRB2
M2	cell migration involved in sprouting angiogenesis	GO:0002042	0.0637874	3	EFNB2,RHOJ,FGF2
M2	regulation of adherens junction organization	GO:1903391	0.0637874	3	GPM6B,EPHA3,NRP1
M2	fibroblast proliferation	GO:0048144	0.0637874	3	PDGFA,PDGFRA,EREG
M2	phosphatidylinositol phosphorylation	GO:0046854	0.0637874	3	PIK3IP1,PDGFRA,FGF2
M2	ameboidal-type cell migration	GO:0001667	0.0657032	7	RHOJ,FGF1,FGF2,ITGB3,FGFR1,EFNB2,NRP1
M2	regulation of epithelial cell migration	GO:0010632	0.0660137	6	RHOJ,FGF1,FGF2,ITGB3,FGFR1,NRP1
M2	genitalia development	GO:0048806	0.0660786	2	TIFAB,FOXF2
M2	negative regulation of wound healing	GO:0061045	0.0664015	3	PDGFA,PDGFRA,FGF2
M2	phosphatidylinositol-mediated signaling	GO:0048015	0.0665684	4	IGF1R,PDGFA,PDGFRA,PIK3IP1
M2	inositol lipid-mediated signaling	GO:0048017	0.0665684	4	IGF1R,PDGFA,PDGFRA,PIK3IP1
M2	wound healing	GO:0042060	0.0666761	5	PDGFA,PDGFRA,FGF2,ITGB3,FBLN1
M2	actin filament organization	GO:0007015	0.0689267	6	CTGF,ARHGAP25,ARRB1,GPR65,NRP1,NCKAP1L
M2	lymphocyte migration	GO:0072676	0.0689267	3	SAA1,CXCL11,CCL4
M2	negative regulation of response to wounding	GO:1903035	0.0689267	3	PDGFA,PDGFRA,FGF2
M2	positive regulation of neuron differentiation	GO:0045666	0.0706803	4	NDNF,EPHA3,BDNF,FGFR1
M2	small GTPase mediated signal transduction	GO:0007264	0.0715772	5	RASGRP1,ARHGAP25,ARRB1,PLCE1,NRP1
M2	actomyosin structure organization	GO:0031032	0.0715772	4	ARRB1,CTGF,GPR65,NRP1
M2	positive regulation of steroid metabolic process	GO:0045940	0.0715772	2	FGF1,BMP6
M2	ureteric bud development	GO:0001657	0.0715772	2	FGF1,FGF2
M2	nephron tubule morphogenesis	GO:0072078	0.0715772	2	FGF1,FGF2
M2	phosphatidylinositol metabolic process	GO:0046488	0.0715772	4	PDGFA,PIK3IP1,PDGFRA,FGF2
M2	positive regulation of endothelial cell chemotaxis	GO:2001028	0.0715772	2	FGFR1,FGF2
M2	organic hydroxy compound biosynthetic process	GO:1901617	0.0731964	4	CYP39A1,BMP6,FGF1,FGF2
M2	positive regulation of chemotaxis	GO:0050921	0.0731964	4	CCL4,FGFR1,CCR2,FGF2
M2	regulation of neuron differentiation	GO:0045664	0.0747846	5	NDNF,BDNF,FGFR1,EPHA3,EFNB2
M2	mesonephric tubule development	GO:0072164	0.0787625	2	FGF1,FGF2
M2	mesonephric epithelium development	GO:0072163	0.0787625	2	FGF1,FGF2
M2	positive regulation of phosphatidylinositol 3-kinase activity	GO:0043552	0.0787625	2	PDGFRA,FGF2
M2	positive regulation of cell migration involved in sprouting angiogenesis	GO:0090050	0.0787625	2	RHOJ,FGF2
M2	cranial skeletal system development	GO:1904888	0.0787625	2	TIFAB,FGFR2
M2	ventricular cardiac muscle tissue morphogenesis	GO:0055010	0.0787625	2	NRG1,ZFPM2
M2	purine ribonucleotide catabolic process	GO:0009154	0.0787625	2	PDE3B,PDE4B
M2	blood vessel endothelial cell migration	GO:0043534	0.0794101	4	EFNB2,FGFR1,RHOJ,FGF2
M2	cell-substrate adherens junction assembly	GO:0007045	0.0807283	3	GPM6B,EPHA3,NRP1
M2	focal adhesion assembly	GO:0048041	0.0807283	3	GPM6B,EPHA3,NRP1
M2	cellular response to lipid	GO:0071396	0.0817396	7	CD180,SPP1,LY86,AR,ESR1,ARRB2,EPHA3
M2	epithelial tube morphogenesis	GO:0060562	0.0828024	3	COL4A1,FGF1,FGF2
M2	regulation of actin filament-based process	GO:0032970	0.0828024	6	NRP1,GPM6B,CTGF,EPHA3,GPR65,NCKAP1L
M2	Notch signaling pathway	GO:0007219	0.0828024	3	ARRB1,MAML2,DLL1
M2	muscle structure development	GO:0061061	0.0828024	5	TIFAB,FGF2,NRG1,EREG,ZFPM2
M2	positive regulation of blood vessel endothelial cell migration	GO:0043536	0.0828024	3	FGFR1,RHOJ,FGF2
M2	nephron morphogenesis	GO:0072028	0.0829321	2	FGF1,FGF2
M2	nephron epithelium morphogenesis	GO:0072088	0.0829321	2	FGF1,FGF2
M2	vascular endothelial cell proliferation	GO:0101023	0.0829321	2	FGFR1,FGF2
M2	regulation of vascular endothelial cell proliferation	GO:1905562	0.0829321	2	FGFR1,FGF2
M2	ventricular cardiac muscle tissue development	GO:0003229	0.0829321	2	NRG1,ZFPM2
M2	ribonucleotide catabolic process	GO:0009261	0.0829321	2	PDE3B,PDE4B
M2	positive regulation of interleukin-2 production	GO:0032743	0.0829321	2	PDE4B,SPTBN1
M2	generation of neurons	GO:0048699	0.084887	7	LST1,NDNF,CCR2,BDNF,FGFR1,EPHA3,EFNB2
M2	regulation of stress fiber assembly	GO:0051492	0.084887	3	CTGF,GPR65,NRP1
M2	regulation of sprouting angiogenesis	GO:1903670	0.084887	3	RHOJ,FGF1,FGF2
M2	negative regulation of lipid metabolic process	GO:0045833	0.084887	3	PDGFA,PDE3B,PIK3IP1
M2	ephrin receptor signaling pathway	GO:0048013	0.0875483	2	EPHA3,EFNB2
M2	hyaluronan metabolic process	GO:0030212	0.0875483	2	HAS2,FGF2
M2	bone morphogenesis	GO:0060349	0.0875483	2	SFRP4,TIFAB
M2	regulation of cell activation	GO:0050865	0.0879223	6	PDGFA,LST1,TNFSF13,PDGFRA,RPS6KA1,NCKAP1L
M2	cyclic nucleotide metabolic process	GO:0009187	0.0883609	3	PDE3B,CXCL11,PDE4B
M2	response to wounding	GO:0009611	0.0883609	5	PDGFA,PDGFRA,FGF2,ITGB3,FBLN1
M2	cell-substrate junction assembly	GO:0007044	0.0883609	3	GPM6B,EPHA3,NRP1
M2	adherens junction assembly	GO:0034333	0.0883609	3	GPM6B,EPHA3,NRP1
M2	regulation of actomyosin structure organization	GO:0110020	0.091458	3	CTGF,GPR65,NRP1
M2	cardiac muscle tissue development	GO:0048738	0.091458	3	NRG1,ZFPM2,FGF2
M2	negative regulation of interleukin-6 production	GO:0032715	0.0922081	2	SLAMF1,ARRB1
M2	extracellular structure organization	GO:0043062	0.0922081	4	GPM6B,TPSAB1,COL4A1,LIPG
M2	platelet aggregation	GO:0070527	0.0922081	2	ITGB3,PDGFRA
M2	mesonephros development	GO:0001823	0.0922081	2	FGF1,FGF2
M2	nephron tubule development	GO:0072080	0.0922081	2	FGF1,FGF2
M2	positive regulation of lipid kinase activity	GO:0090218	0.0922081	2	PDGFRA,FGF2
M2	regulation of lipopolysaccharide-mediated signaling pathway	GO:0031664	0.0922081	2	CD180,LY86
M2	purine nucleotide catabolic process	GO:0006195	0.0922081	2	PDE3B,PDE4B
M2	sex differentiation	GO:0007548	0.0934853	3	TIFAB,MAMLD1,FOXF2
M2	regulation of plasma membrane bounded cell projection organization	GO:0120035	0.0935827	6	FCGR2B,NDNF,BDNF,EPHA3,EFNB2,NRP1
M2	regulation of actin filament bundle assembly	GO:0032231	0.0971409	3	CTGF,GPR65,NRP1
M2	regulation of cell projection organization	GO:0031344	0.0976927	6	FCGR2B,NDNF,BDNF,EPHA3,EFNB2,NRP1
M2	positive regulation of epithelial cell proliferation	GO:0050679	0.0979133	4	ITGB3,FGFR1,BMP6,FGF2
M2	positive regulation of Ras protein signal transduction	GO:0046579	0.0980226	2	ARRB1,RASGRP1
M2	regulation of synapse structure or activity	GO:0050803	0.0980226	2	BDNF,FCGR2B
M2	regulation of synapse organization	GO:0050807	0.0980226	2	BDNF,FCGR2B
M2	activation of protein kinase B activity	GO:0032148	0.0980226	2	NRG1,FGF1
M2	cardiac muscle tissue morphogenesis	GO:0055008	0.0980226	2	NRG1,ZFPM2
M2	protein autophosphorylation	GO:0046777	0.0983311	5	PDGFA,PDGFRA,FGFR1,FGFR2,IGF1R
M2	neurogenesis	GO:0022008	0.0987939	7	LST1,NDNF,CCR2,BDNF,FGFR1,EPHA3,EFNB2
M3	regulation of body fluid levels	GO:0050878	0.000406372	12	BPIFA1,FGB,SCNN1G,CYP4A11,PF4,TRPV4,CYP4F2,ERBB4,ALOX12B,FGG,PLG,ADTRP
M3	long-chain fatty acid metabolic process	GO:0001676	0.00260888	7	CYP4A11,ALOXE3,CYP4F2,ALOX12B,PNPLA3,ADTRP,CPT1A
M3	circulatory system process	GO:0003013	0.002753	13	RNLS,FGB,ACE,BMP10,CYP4A11,TRPV4,TNNI3K,CACNB2,CYP4F2,EDN3,SCN2B,FGG,MYLK3
M3	blood circulation	GO:0008015	0.002753	13	RNLS,FGB,ACE,BMP10,CYP4A11,TRPV4,TNNI3K,CACNB2,CYP4F2,EDN3,SCN2B,FGG,MYLK3
M3	positive regulation of MAPK cascade	GO:0043410	0.00324657	18	GRM4,FGB,MST1R,MAP3K10,NODAL,XDH,NTF3,NDRG4,ERBB4,ALOX12B,ADRA1A,ADCYAP1,EDN3,WWC1,FGFR4,FGG,INSR,HTR2C
M3	multicellular organismal water homeostasis	GO:0050891	0.00416399	5	BPIFA1,SCNN1G,CYP4A11,TRPV4,CYP4F2
M3	water homeostasis	GO:0030104	0.00416399	5	BPIFA1,SCNN1G,CYP4A11,TRPV4,CYP4F2
M3	long-chain fatty acid catabolic process	GO:0042758	0.0130945	3	CYP4F2,CYP4A11,ADTRP
M3	arachidonic acid metabolic process	GO:0019369	0.0135901	4	ALOXE3,CYP4F2,ALOX12B,CYP4A11
M3	regulation of blood circulation	GO:1903522	0.0173968	8	RNLS,FGB,BMP10,TNNI3K,CACNB2,EDN3,SCN2B,FGG
M3	pressure natriuresis	GO:0003095	0.0185188	2	CYP4F2,CYP4A11
M3	leukotriene catabolic process	GO:0036100	0.0185188	2	CYP4F2,CYP4A11
M3	leukotriene B4 catabolic process	GO:0036101	0.0185188	2	CYP4F2,CYP4A11
M3	leukotriene B4 metabolic process	GO:0036102	0.0185188	2	CYP4F2,CYP4A11
M3	ketone catabolic process	GO:0042182	0.0185188	2	CYP4F2,CYP4F11
M3	quinone catabolic process	GO:1901662	0.0185188	2	CYP4F2,CYP4F11
M3	menaquinone catabolic process	GO:0042361	0.0185188	2	CYP4F2,CYP4F11
M3	phylloquinone metabolic process	GO:0042374	0.0185188	2	CYP4F2,CYP4F11
M3	phylloquinone catabolic process	GO:0042376	0.0185188	2	CYP4F2,CYP4F11
M3	vitamin K catabolic process	GO:0042377	0.0185188	2	CYP4F2,CYP4F11
M3	acetylcholine biosynthetic process	GO:0008292	0.0185188	2	SLC44A4,SLC5A7
M3	acetate ester biosynthetic process	GO:1900620	0.0185188	2	SLC44A4,SLC5A7
M3	inorganic ion homeostasis	GO:0098771	0.0205741	16	ATP1A4,SCNN1G,SLC34A1,CYP4A11,ATP2B2,TRPV4,CASR,TAC1,CYP4F2,CNNM2,CIB2,GRIN2A,RYR1,KCTD17,SLC11A1,HTR2C
M3	regulation of systemic arterial blood pressure	GO:0003073	0.0248612	4	ACE,CYP4F2,CYP4A11,EDN3
M3	regulation of blood pressure	GO:0008217	0.0248612	5	RNLS,ACE,CYP4A11,CYP4F2,EDN3
M3	vascular process in circulatory system	GO:0003018	0.0263443	5	FGB,TRPV4,EDN3,FGG,MYLK3
M3	cation homeostasis	GO:0055080	0.0300063	15	ATP1A4,SCNN1G,CYP4A11,ATP2B2,TRPV4,CASR,TAC1,CYP4F2,CNNM2,CIB2,GRIN2A,RYR1,KCTD17,SLC11A1,HTR2C
M3	negative regulation of adaptive immune response based on somatic recombination of immune receptors built from immunoglobulin superfamily domains	GO:0002823	0.0316609	3	CEACAM1,C4BPB,FOXP3
M3	metal ion homeostasis	GO:0055065	0.0326178	14	SCNN1G,CYP4A11,ATP2B2,TRPV4,CASR,TAC1,CYP4F2,CNNM2,CIB2,GRIN2A,RYR1,KCTD17,SLC11A1,HTR2C
M3	positive regulation of fatty acid transport	GO:2000193	0.0326178	2	CYP4F2,CYP4A11
M3	epoxygenase P450 pathway	GO:0019373	0.0326178	2	CYP4F2,CYP4A11
M3	regulation of icosanoid secretion	GO:0032303	0.0326178	2	CYP4F2,CYP4A11
M3	positive regulation of icosanoid secretion	GO:0032305	0.0326178	2	CYP4F2,CYP4A11
M3	positive regulation of organic acid transport	GO:0032892	0.0326178	2	CYP4F2,CYP4A11
M3	icosanoid catabolic process	GO:1901523	0.0326178	2	CYP4F2,CYP4A11
M3	positive regulation of vasoconstriction	GO:0045907	0.0326178	2	FGG,FGB
M3	choline transport	GO:0015871	0.0326178	2	SLC44A4,SLC5A7
M3	menaquinone metabolic process	GO:0009233	0.0326178	2	CYP4F2,CYP4F11
M3	acetylcholine metabolic process	GO:0008291	0.0326178	2	SLC44A4,SLC5A7
M3	acetate ester metabolic process	GO:1900619	0.0326178	2	SLC44A4,SLC5A7
M3	negative regulation of adaptive immune response	GO:0002820	0.0365386	3	CEACAM1,C4BPB,FOXP3
M3	regulation of cell-cell adhesion	GO:0022407	0.038173	11	FGB,NODAL,TRPV4,IL4,WNT1,CD209,CEACAM1,FGG,MBP,PDCD1LG2,FOXP3
M3	positive regulation of blood circulation	GO:1903524	0.0435097	3	FGG,FGB,EDN3
M3	negative regulation of epithelial cell apoptotic process	GO:1904036	0.0453072	4	FGG,SERPINB13,FGB,IL4
M3	lipoxygenase pathway	GO:0019372	0.048168	2	ALOXE3,ALOX12B
M3	renal system process involved in regulation of blood volume	GO:0001977	0.048168	2	CYP4F2,CYP4A11
M3	renal water homeostasis	GO:0003091	0.048168	2	CYP4F2,CYP4A11
M3	icosanoid transport	GO:0071715	0.048168	3	CYP4F2,CYP4A11,ACE
M3	icosanoid secretion	GO:0032309	0.048168	3	CYP4F2,CYP4A11,ACE
M3	fatty acid derivative transport	GO:1901571	0.048168	3	CYP4F2,CYP4A11,ACE
M3	vasoconstriction	GO:0042310	0.048168	3	FGG,FGB,EDN3
M3	positive regulation of ERK1 and ERK2 cascade	GO:0070374	0.0487663	8	FGB,NODAL,NDRG4,ERBB4,ADCYAP1,FGFR4,FGG,HTR2C
M3	negative regulation of blood coagulation	GO:0030195	0.0511834	4	FGG,PLG,FGB,ADTRP
M3	negative regulation of hemostasis	GO:1900047	0.0511834	4	FGG,PLG,FGB,ADTRP
M3	intermediate filament organization	GO:0045109	0.0528218	3	DES,NEFL,GFAP
M3	negative regulation of blood vessel diameter	GO:0097756	0.0528218	3	FGG,FGB,EDN3
M3	fibrinolysis	GO:0042730	0.0528218	3	FGG,FGB,PLG
M3	ammonium transmembrane transport	GO:0072488	0.0528218	3	SLC44A4,SLC5A7,RHBG
M3	response to wounding	GO:0009611	0.0560283	9	FGB,PF4,WNT1,CEACAM1,PAX6,FGG,PLG,ADTRP,RREB1
M3	divalent inorganic cation homeostasis	GO:0072507	0.0572917	11	ATP2B2,TRPV4,CASR,TAC1,CNNM2,CIB2,GRIN2A,RYR1,KCTD17,SLC11A1,HTR2C
M3	sodium ion homeostasis	GO:0055078	0.0589077	3	CYP4F2,CYP4A11,SCNN1G
M3	regulation of hormone levels	GO:0010817	0.0606328	10	BRSK2,SLC44A4,SLC5A7,FGB,ACE,CYP3A4,CYP19A1,EDN3,PCSK6,FGG
M3	negative regulation of cell-cell adhesion	GO:0022408	0.0606328	6	TRPV4,WNT1,CEACAM1,MBP,PDCD1LG2,FOXP3
M3	regulation of heart contraction	GO:0008016	0.0606328	6	RNLS,BMP10,TNNI3K,CACNB2,EDN3,SCN2B
M3	multicellular organismal homeostasis	GO:0048871	0.0606328	6	BPIFA1,SCNN1G,CYP4A11,TRPV4,CYP4F2,MUC13
M3	renal system process involved in regulation of systemic arterial blood pressure	GO:0003071	0.0606328	2	CYP4F2,CYP4A11
M3	positive regulation of lipid transport	GO:0032370	0.0606328	4	CYP4F2,CYP4A11,PON1,CYP19A1
M3	fatty acid derivative catabolic process	GO:1901569	0.0606328	2	CYP4F2,CYP4A11
M3	negative regulation of coagulation	GO:0050819	0.0606328	4	FGG,PLG,FGB,ADTRP
M3	negative regulation of cytolysis	GO:0045918	0.0606328	2	PAX2,PF4
M3	negative regulation of organ growth	GO:0046621	0.0606328	2	WWC1,TBX5
M3	urate transport	GO:0015747	0.0606328	2	SLC17A3,SLC22A13
M3	regulation of system process	GO:0044057	0.063166	9	RNLS,FGB,BMP10,TNNI3K,CACNB2,EDN3,GLRA1,SCN2B,FGG
M3	acid secretion	GO:0046717	0.063166	3	CYP4F2,CYP4A11,ACE
M3	regulation of cytolysis	GO:0042268	0.063166	3	PGLYRP4,PAX2,PF4
M3	regulation of ERK1 and ERK2 cascade	GO:0070372	0.0644895	9	FGB,NODAL,LMO3,NDRG4,ERBB4,ADCYAP1,FGFR4,FGG,HTR2C
M3	negative regulation of cell adhesion	GO:0007162	0.0657032	8	MUC1,TRPV4,WNT1,PLG,CEACAM1,MBP,PDCD1LG2,FOXP3
M3	regulation of heart rate	GO:0002027	0.0659672	5	RNLS,TNNI3K,CACNB2,EDN3,SCN2B
M3	monocarboxylic acid metabolic process	GO:0032787	0.0689267	12	CPT1A,UGT1A1,CYP4F11,CYP4A11,ALOXE3,CYP4F2,ALOX12B,PNPLA3,FGFR4,INSR,PROX1,ADTRP
M3	negative regulation of lymphocyte mediated immunity	GO:0002707	0.0689267	3	CEACAM1,C4BPB,FOXP3
M3	regulation of heterotypic cell-cell adhesion	GO:0034114	0.0689267	3	FGG,MBP,FGB
M3	blood coagulation, fibrin clot formation	GO:0072378	0.0725938	2	FGG,FGB
M3	fat-soluble vitamin catabolic process	GO:0042363	0.0725938	2	CYP4F2,CYP4F11
M3	vitamin K metabolic process	GO:0042373	0.0725938	2	CYP4F2,CYP4F11
M3	regulation of blood vessel diameter	GO:0097746	0.0754466	3	FGG,FGB,EDN3
M3	regulation of tube diameter	GO:0035296	0.0754466	3	FGG,FGB,EDN3
M3	sphingolipid metabolic process	GO:0006665	0.0787625	5	FUT6,B3GALT1,NEU3,ALOXE3,ALOX12B
M3	cellular divalent inorganic cation homeostasis	GO:0072503	0.0793706	10	ATP2B2,TRPV4,CASR,TAC1,RYR1,CIB2,GRIN2A,KCTD17,SLC11A1,HTR2C
M3	ERK1 and ERK2 cascade	GO:0070371	0.0813407	9	FGB,NODAL,LMO3,NDRG4,ERBB4,ADCYAP1,FGFR4,FGG,HTR2C
M3	positive regulation of secretion	GO:0051047	0.0817028	10	FGB,RAB3A,CYP4A11,CYP4F2,ALOX12B,FFAR2,CYP19A1,EDN3,FGG,MBP
M3	mammary gland development	GO:0030879	0.0817396	3	ERBB4,WNT7B,RREB1
M3	blood coagulation	GO:0007596	0.0829321	5	FGB,PF4,FGG,PLG,ADTRP
M3	hemostasis	GO:0007599	0.0829321	5	FGB,PF4,FGG,PLG,ADTRP
M3	acrosome reaction	GO:0007340	0.0856464	2	ACR,GLRA1
M3	hormone metabolic process	GO:0042445	0.0856464	6	SLC44A4,SLC5A7,ACE,CYP3A4,CYP19A1,PCSK6
M3	negative regulation of T cell mediated immunity	GO:0002710	0.0856464	2	CEACAM1,FOXP3
M3	regulation of fatty acid transport	GO:2000191	0.0856464	2	CYP4F2,CYP4A11
M3	regulation of vasoconstriction	GO:0019229	0.0856464	2	FGG,FGB
M3	regulation of bile acid biosynthetic process	GO:0070857	0.0856464	2	FGFR4,PROX1
M3	cellular response to ATP	GO:0071318	0.0856464	2	TAF1,CIB2
M3	coenzyme catabolic process	GO:0009109	0.0856464	2	CYP4F2,CYP4F11
M3	vitamin catabolic process	GO:0009111	0.0856464	2	CYP4F2,CYP4F11
M3	negative regulation of wound healing	GO:0061045	0.0856547	4	FGG,PLG,FGB,ADTRP
M3	negative regulation of leukocyte mediated immunity	GO:0002704	0.0858888	3	CEACAM1,C4BPB,FOXP3
M3	fat-soluble vitamin metabolic process	GO:0006775	0.0858888	3	CYP3A4,CYP4F2,CYP4F11
M3	lipid catabolic process	GO:0016042	0.0867821	7	CYP3A4,NEU3,CYP4A11,CYP4F2,PNPLA3,CYP19A1,ADTRP
M3	response to nutrient	GO:0007584	0.0883609	4	TAF1,ALPL,CDKN2B,CIB2
M3	heart process	GO:0003015	0.0883609	6	RNLS,BMP10,TNNI3K,CACNB2,EDN3,SCN2B
M3	heart contraction	GO:0060047	0.0883609	6	RNLS,BMP10,TNNI3K,CACNB2,EDN3,SCN2B
M3	monocarboxylic acid transport	GO:0015718	0.0883609	4	CYP4F2,CYP4A11,ACE,SLC22A13
M3	regulation of blood coagulation	GO:0030193	0.0883609	4	FGG,PLG,FGB,ADTRP
M3	regulation of hemostasis	GO:1900046	0.0883609	4	FGG,PLG,FGB,ADTRP
M3	negative regulation of response to wounding	GO:1903035	0.0883609	4	FGG,PLG,FGB,ADTRP
M3	regulation of signaling receptor activity	GO:0010469	0.0909211	10	CCL24,BMP10,CBLC,NTF3,WNT1,TAF1,ADCYAP1,WNT7B,EDN3,COLEC10
M3	regulation of tube size	GO:0035150	0.0918117	3	FGG,FGB,EDN3
M3	regulation of blood vessel size	GO:0050880	0.0918117	3	FGG,FGB,EDN3
M3	cofactor catabolic process	GO:0051187	0.0918117	3	CYP4F2,CYP4F11,MPO
M3	unsaturated fatty acid metabolic process	GO:0033559	0.0922081	4	ALOXE3,CYP4F2,ALOX12B,CYP4A11
M3	muscle contraction	GO:0006936	0.0922081	7	BMP10,MYH2,TNNI3K,CACNB2,EDN3,GLRA1,SCN2B
M3	positive regulation of hormone secretion	GO:0046887	0.0922081	4	EDN3,FGG,FGB,CYP19A1
M3	microtubule cytoskeleton organization	GO:0000226	0.0945322	2	SPICE1,STMN2
M3	coagulation	GO:0050817	0.0972278	5	FGB,PF4,FGG,PLG,ADTRP
M3	icosanoid metabolic process	GO:0006690	0.0973887	4	ALOXE3,CYP4F2,ALOX12B,CYP4A11
M3	positive regulation of lipid localization	GO:1905954	0.0973887	4	CYP4F2,CYP4A11,PON1,CYP19A1
M3	hormone catabolic process	GO:0042447	0.0976927	2	ACE,CYP19A1
M3	regulation of bile acid metabolic process	GO:1904251	0.0976927	2	FGFR4,PROX1
M3	cellular calcium ion homeostasis	GO:0006874	0.0979133	9	ATP2B2,TRPV4,CASR,TAC1,RYR1,CIB2,GRIN2A,KCTD17,HTR2C
M3	negative regulation of endothelial cell apoptotic process	GO:2000352	0.0979133	3	FGG,FGB,IL4
M3	cell-cell adhesion	GO:0098609	0.0990272	13	ANXA9,FGB,NODAL,TRPV4,IL4,WNT1,CD209,CEACAM1,CEACAM5,FGG,MBP,PDCD1LG2,FOXP3
M3	fatty acid metabolic process	GO:0006631	0.0997395	8	CYP4F11,CYP4A11,ALOXE3,CYP4F2,ALOX12B,PNPLA3,ADTRP,CPT1A
M4	microtubule cytoskeleton organization	GO:0000226	0.0018736	16	CEP135,SLAIN2,TPR,CAMSAP2,ATXN7,NCOR1,UVRAG,SBDS,SETD2,GCC2,CLASP2,PPP1R12A,STAG2,PCM1,SON,AKAP9
M4	Golgi organization	GO:0007030	0.0018736	8	GOLPH3L,CAMSAP2,ARHGEF7,GCC2,ARHGAP21,CLASP2,AKAP9,LMAN1
M4	maintenance of organelle location	GO:0051657	0.0108236	3	ARHGAP21,UVRAG,AKAP9
M4	histone modification	GO:0016570	0.0115157	14	KMT2E,CUL4B,RYBP,KDM5A,ATXN7,NIPBL,SETD2,MYSM1,ZNF451,BRD8,MSL1,WAC,PHF20,MAPK8
M4	covalent chromatin modification	GO:0016569	0.0125569	14	KMT2E,CUL4B,RYBP,KDM5A,ATXN7,NIPBL,SETD2,MYSM1,ZNF451,BRD8,MSL1,WAC,PHF20,MAPK8
M4	RNA splicing	GO:0008380	0.0184143	10	LUC7L3,MBNL2,TRA2A,SLU7,CLK1,CRNKL1,SCAF11,SON,SF3B1,RBM17
M4	endomembrane system organization	GO:0010256	0.0200071	10	GOLPH3L,CAMSAP2,ARHGEF7,WASL,GCC2,CLASP2,RAB18,LMAN1,ARHGAP21,AKAP9
M4	protein deubiquitination	GO:0016579	0.0200071	7	USP38,MINDY2,USP34,ATXN7,USP9X,MYSM1,VCPIP1
M4	maintenance of Golgi location	GO:0051684	0.0204286	2	ARHGAP21,UVRAG
M4	protein K48-linked deubiquitination	GO:0071108	0.0216082	4	USP34,VCPIP1,MINDY2,USP9X
M4	negative regulation of I-kappaB kinase/NF-kappaB signaling	GO:0043124	0.0248612	4	CASP8,ZMYND11,RIOK3,PPM1A
M4	microtubule nucleation	GO:0007020	0.0268675	3	CLASP2,AKAP9,SLAIN2
M4	protein modification by small protein removal	GO:0070646	0.0300063	7	USP38,MINDY2,USP34,ATXN7,USP9X,MYSM1,VCPIP1
M4	DNA integration	GO:0015074	0.0384264	2	RLF,ZNF91
M4	negative regulation of defense response to virus	GO:0050687	0.045632	3	ITCH,RIOK3,SEC14L1
M4	microtubule organizing center organization	GO:0031023	0.0460129	6	UVRAG,GCC2,CLASP2,PPP1R12A,PCM1,CEP135
M4	regulation of phosphatase activity	GO:0010921	0.048168	6	GPATCH2,MARF1,WNK1,PPP1R12A,PPP4R2,IKBKB
M4	microtubule polymerization	GO:0046785	0.0498554	4	CLASP2,AKAP9,SLAIN2,CAMSAP2
M4	regulation of microtubule polymerization or depolymerization	GO:0031110	0.0498554	4	CLASP2,AKAP9,SLAIN2,CAMSAP2
M4	spliceosomal complex assembly	GO:0000245	0.0560283	3	CRNKL1,SLU7,SCAF11
M4	regulation of myosin-light-chain-phosphatase activity	GO:0035507	0.0566829	2	PPP1R12A,IKBKB
M4	mRNA splicing, via spliceosome	GO:0000398	0.0572917	7	TRA2A,SLU7,CRNKL1,SCAF11,SON,SF3B1,RBM17
M4	RNA splicing, via transesterification reactions with bulged adenosine as nucleophile	GO:0000377	0.0572917	7	TRA2A,SLU7,CRNKL1,SCAF11,SON,SF3B1,RBM17
M4	regulation of DNA metabolic process	GO:0051052	0.0572917	10	TERF2,RBBP6,USP9X,SETD2,MPHOSPH8,ESCO1,PPP4R2,STAG2,ZNF91,TNKS2
M4	RNA splicing, via transesterification reactions	GO:0000375	0.0578386	7	TRA2A,SLU7,CRNKL1,SCAF11,SON,SF3B1,RBM17
M4	dephosphorylation	GO:0016311	0.0606328	10	GPATCH2,MARF1,WNK1,LPIN1,PPP1R12A,PPP4R2,PPM1A,OCRL,CTDSP2,IKBKB
M4	positive regulation of Wnt signaling pathway	GO:0030177	0.0617228	5	WNK1,USP34,PPM1A,TBL1X,TNKS2
M4	histone monoubiquitination	GO:0010390	0.0644895	3	CUL4B,RYBP,WAC
M4	mRNA processing	GO:0006397	0.0657032	8	CMTR2,TRA2A,SLU7,CRNKL1,SCAF11,SON,SF3B1,RBM17
M4	DNA methylation or demethylation	GO:0044728	0.0683658	3	MPHOSPH8,FTO,USP9X
M4	protein localization to cell periphery	GO:1990778	0.0689267	7	PIP5K1A,SLMAP,CLASP2,GOLGA4,RAPGEF6,LZTFL1,IKBKB
M4	regulation of microtubule cytoskeleton organization	GO:0070507	0.0708894	6	SLAIN2,CAMSAP2,TPR,STAG2,CLASP2,AKAP9
M4	regulation of dephosphorylation	GO:0035303	0.0715772	6	GPATCH2,MARF1,WNK1,PPP1R12A,PPP4R2,IKBKB
M4	Golgi localization	GO:0051645	0.0715772	2	ARHGAP21,UVRAG
M4	cellular response to dsRNA	GO:0071359	0.0725938	4	ZC3H7A,NCOR1,RIOK3,TUT4
M4	porphyrin-containing compound metabolic process	GO:0006778	0.080773	2	COX15,FECH
M4	negative regulation of viral-induced cytoplasmic pattern recognition receptor signaling pathway	GO:0039532	0.080773	2	RIOK3,SEC14L1
M4	regulation of RNA export from nucleus	GO:0046831	0.080773	2	SETD2,TPR
M4	regulation of Golgi organization	GO:1903358	0.080773	2	AKAP9,CAMSAP2
M4	positive regulation of canonical Wnt signaling pathway	GO:0090263	0.080874	4	USP34,TBL1X,WNK1,TNKS2
M4	microtubule cytoskeleton organization involved in mitosis	GO:1902850	0.0817396	5	TPR,SBDS,SETD2,STAG2,CLASP2
M4	regulation of chromatin organization	GO:1902275	0.0829321	5	KMT2E,TPR,NIPBL,ZNF451,MAPK8
M4	microtubule polymerization or depolymerization	GO:0031109	0.0829321	4	CLASP2,AKAP9,SLAIN2,CAMSAP2
M4	protein polymerization	GO:0051258	0.0857448	6	SLAIN2,CAMSAP2,ABI2,CLASP2,AKAP9,MTPN
M4	regulation of microtubule polymerization	GO:0031113	0.0861704	3	AKAP9,SLAIN2,CAMSAP2
M4	response to dsRNA	GO:0043331	0.0866943	4	ZC3H7A,NCOR1,RIOK3,TUT4
M4	heterochromatin organization	GO:0070828	0.087156	2	HP1BP3,TPR
M4	regulation of nucleobase-containing compound transport	GO:0032239	0.087156	2	SETD2,TPR
M4	regulation of histone deacetylation	GO:0031063	0.0948211	2	NIPBL,MAPK8
M4	regulation of microtubule-based process	GO:0032886	0.0967991	6	SLAIN2,CAMSAP2,TPR,STAG2,CLASP2,AKAP9
M4	negative regulation of transforming growth factor beta receptor signaling pathway	GO:0030512	0.0977244	3	LEMD3,ZNF451,PPM1A
M4	DNA modification	GO:0006304	0.0977244	3	MPHOSPH8,FTO,USP9X
M4	regulation of protein polymerization	GO:0032271	0.0982171	5	SLAIN2,CAMSAP2,ABI2,AKAP9,MTPN
M4	I-kappaB kinase/NF-kappaB signaling	GO:0007249	0.0987939	6	CASP8,RIOK3,ZMYND11,TRAF5,PPM1A,IKBKB
M5	dermatan sulfate proteoglycan biosynthetic process	GO:0050651	0.00347463	2	DSE,CSGALNACT2
M5	regulation of extracellular exosome assembly	GO:1903551	0.00698035	2	SDCBP,TSG101
M5	dermatan sulfate proteoglycan metabolic process	GO:0050655	0.00698035	2	DSE,CSGALNACT2
M5	extracellular exosome assembly	GO:0071971	0.00891851	2	SDCBP,TSG101
M5	vesicle organization	GO:0016050	0.0123151	4	SEC31A,SDCBP,VAMP4,TSG101
M5	positive regulation of exosomal secretion	GO:1903543	0.0185188	2	SDCBP,TSG101
M5	regulation of exosomal secretion	GO:1903541	0.0200071	2	SDCBP,TSG101
M5	exosomal secretion	GO:1990182	0.0248612	2	SDCBP,TSG101
M5	extracellular exosome biogenesis	GO:0097734	0.02601	2	SDCBP,TSG101
M5	extracellular vesicle biogenesis	GO:0140112	0.0279018	2	SDCBP,TSG101
M5	proteoglycan biosynthetic process	GO:0030166	0.0364302	2	DSE,CSGALNACT2
M5	proteoglycan metabolic process	GO:0006029	0.0511834	2	DSE,CSGALNACT2
M5	glycoprotein biosynthetic process	GO:0009101	0.0511834	3	DSE,MAGT1,CSGALNACT2
M5	regulation of organelle assembly	GO:1902115	0.0516859	3	PLK2,SDCBP,TSG101
M5	Golgi vesicle transport	GO:0048193	0.0572917	3	SEC31A,COPB2,RP2
M5	ubiquitin-dependent protein catabolic process	GO:0006511	0.0573635	4	FBXL3,SDCBP,TSG101,RNF11
M5	modification-dependent protein catabolic process	GO:0019941	0.0588691	4	FBXL3,SDCBP,TSG101,RNF11
M5	membrane organization	GO:0061024	0.0591535	4	SEC31A,TMEM30A,VAMP4,GULP1
M5	modification-dependent macromolecule catabolic process	GO:0043632	0.0606328	4	FBXL3,SDCBP,TSG101,RNF11
M5	positive regulation of cellular component biogenesis	GO:0044089	0.0631592	4	RHOQ,TSG101,LIMS1,SDCBP
M5	positive regulation of exocytosis	GO:0045921	0.0637874	2	SDCBP,TSG101
M5	glycoprotein metabolic process	GO:0009100	0.0659672	3	DSE,MAGT1,CSGALNACT2
M5	positive regulation of GTPase activity	GO:0043547	0.0664114	3	LIMS1,RP2,ARFGAP3
M5	regulation of GTPase activity	GO:0043087	0.0846852	3	LIMS1,RP2,ARFGAP3
M5	regulation of exocytosis	GO:0017157	0.0909182	2	SDCBP,TSG101
M6	positive regulation of lipase activity	GO:0060193	0.0123151	2	ARL1,RHOA
M6	regulation of lipase activity	GO:0060191	0.0166202	2	ARL1,RHOA
M6	mitotic spindle assembly	GO:0090307	0.0173968	2	CHMP2B,RHOA
M6	actin cytoskeleton organization	GO:0030036	0.0217416	3	HSP90B1,RHOA,TWF1
M6	regulation of cytoskeleton organization	GO:0051493	0.0223189	3	CHMP2B,RHOA,TWF1
M6	spindle assembly	GO:0051225	0.0250796	2	CHMP2B,RHOA
M6	actin filament bundle assembly	GO:0051017	0.0252716	2	HSP90B1,RHOA
M6	actin filament bundle organization	GO:0061572	0.0252716	2	HSP90B1,RHOA
M6	mitotic spindle organization	GO:0007052	0.0300063	2	CHMP2B,RHOA
M6	microtubule cytoskeleton organization involved in mitosis	GO:1902850	0.0326178	2	CHMP2B,RHOA
M6	spindle organization	GO:0007051	0.0446939	2	CHMP2B,RHOA
M6	cell division	GO:0051301	0.0572917	2	CHMP2B,RHOA
M6	regulation of actin cytoskeleton organization	GO:0032956	0.0606328	2	RHOA,TWF1
M6	actin filament organization	GO:0007015	0.062587	2	HSP90B1,RHOA
M6	mitotic nuclear division	GO:0140014	0.0653515	2	CHMP2B,RHOA
M6	regulation of actin filament-based process	GO:0032970	0.0665684	2	RHOA,TWF1
M6	nuclear division	GO:0000280	0.0676857	2	CHMP2B,RHOA
M6	endomembrane system organization	GO:0010256	0.0707981	2	CHMP2B,BLZF1
M6	organelle fission	GO:0048285	0.0787625	2	CHMP2B,RHOA
M6	supramolecular fiber organization	GO:0097435	0.0987939	2	HSP90B1,RHOA
M7	glycosylceramide metabolic process	GO:0006677	0.038173	2	CLN3,ST6GALNAC6
M7	regulation of TOR signaling	GO:0032006	0.0384264	4	DEPDC5,MLST8,NPRL3,PIH1D1
M7	TORC1 signaling	GO:0038202	0.0384264	3	DEPDC5,PIH1D1,MLST8
M7	dicarboxylic acid catabolic process	GO:0043649	0.0439821	2	QPRT,ACOT8
M7	iron-sulfur cluster assembly	GO:0016226	0.048168	2	NARFL,NFS1
M7	metallo-sulfur cluster assembly	GO:0031163	0.048168	2	NARFL,NFS1
M7	vacuole organization	GO:0007033	0.0491601	4	ATP13A2,CLN3,ATG9A,HOOK2
M7	TOR signaling	GO:0031929	0.0511834	4	DEPDC5,PIH1D1,NPRL3,MLST8
M7	heparan sulfate proteoglycan biosynthetic process	GO:0015012	0.0516859	2	NDST1,B3GAT3
M7	microtubule anchoring	GO:0034453	0.0561852	2	DAG1,CAMSAP3
M7	cholesterol biosynthetic process	GO:0006695	0.0631592	2	DHCR7,LSS
M7	sterol biosynthetic process	GO:0016126	0.0631592	2	DHCR7,LSS
M7	secondary alcohol biosynthetic process	GO:1902653	0.0631592	2	DHCR7,LSS
M7	heparan sulfate proteoglycan metabolic process	GO:0030201	0.0715772	2	NDST1,B3GAT3
M7	histone H3-K9 methylation	GO:0051567	0.0715772	2	PIH1D1,SUV39H1
M7	glycosphingolipid metabolic process	GO:0006687	0.080773	2	CLN3,ST6GALNAC6
M7	histone H3-K9 modification	GO:0061647	0.080773	2	PIH1D1,SUV39H1
M7	regulation of intracellular pH	GO:0051453	0.0873094	2	CLN3,SLC26A6
M7	nuclear-transcribed mRNA catabolic process, nonsense-mediated decay	GO:0000184	0.0873094	2	CTIF,SMG9
M7	regulation of cellular pH	GO:0030641	0.091458	2	CLN3,SLC26A6
M7	endocytic recycling	GO:0032456	0.0955184	2	ARHGAP1,RAB11FIP3
M7	sulfur compound metabolic process	GO:0006790	0.0963047	4	NARFL,GSTM4,ACOT8,NFS1
M7	proteoglycan biosynthetic process	GO:0030166	0.0987939	2	NDST1,B3GAT3
M8	amine transport	GO:0015837	0.0498232	2	SYT4,SLC22A16
M8	smooth muscle contraction	GO:0006939	0.0909457	2	PROK2,DCANP1
SOURCE	TARGET	WEIGHT
EPRS	IARS	0.999999
CUL1	CAND1	0.999754
CKS1B	SKP2	0.9993
SMC3	RAD21	0.999186
SH2D1A	SLAMF1	0.999178
SAE1	UBA2	0.999124
IKBKG	IKBKB	0.998538
TAX1BP1	RNF11	0.998356
ILF3	ILF2	0.997969
FGFR2	FGF1	0.997514
NID2	COL4A1	0.997385
CUL4B	CAND1	0.997079
PDIA3	CALR	0.996683
SUMO1	UBA2	0.996681
ITCH	RNF11	0.996421
SMC3	SMARCA5	0.9962
SMC3	STAG2	0.995501
LUC7L3	CLK1	0.995054
UBE2N	RNF11	0.994908
ARHGAP1	RHOA	0.99437
MAGOH	RBM8A	0.99404
PNN	PNISR	0.993832
MTF2	SUZ12	0.993705
DEK	SMC4	0.993392
PNN	PRPF4B	0.993219
DEK	HAT1	0.992838
DEK	USP1	0.992574
SMC4	USP1	0.992297
MTF2	EZH2	0.992261
DEK	UBA2	0.991776
WAPL	RAD21	0.991678
CCT5	PAICS	0.990686
SUZ12	EZH2	0.990478
RFC3	SMC4	0.99024
RSF1	SMARCA5	0.990035
SMC3	DEK	0.989684
HAT1	USP1	0.989368
NCOR1	SMARCC1	0.989354
HAT1	SMC4	0.989341
SMC3	USP1	0.989333
RAD21	SMARCA5	0.989302
SMC4	SRSF10	0.989192
CTBP2	NRIP1	0.988846
BUB3	SMC4	0.988705
TCERG1	UBA2	0.988569
RAD21	STAG2	0.988382
HNRNPA1	HNRNPR	0.987229
RPL7	EEF1B2	0.987006
DEK	ANP32E	0.986914
EIF4E	AMD1	0.986652
PNN	PPIG	0.986479
WAPL	SMC3	0.98633
KPNB1	IPO7	0.986299
NCAPH	SMC4	0.986103
ARID4B	RANBP2	0.985854
UBE2H	TRIM23	0.985404
SRSF3	SRSF10	0.985261
ZNF451	CALCOCO2	0.984936
SF3B1	PRPF40A	0.98434
DEK	HMGB2	0.984116
SYNCRIP	PAICS	0.983638
SYNCRIP	SERBP1	0.983178
CCT5	HSPD1	0.982963
YAF2	YY1	0.982448
TCERG1	SRSF11	0.982294
ARGLU1	PNISR	0.982264
ARL1	GOLGA4	0.982145
FGFR1	FGF1	0.981329
NAP1L1	UBA2	0.980981
NAP1L1	CCNG1	0.980136
FGFR1	FGF2	0.979751
PDIA3	HSP90B1	0.979051
SMC3	BCLAF1	0.978847
SRSF11	PNISR	0.978705
UBA2	RANBP2	0.978462
TCERG1	LUC7L3	0.978041
HNRNPH3	PNN	0.977717
FGG	FGB	0.977657
TCERG1	HNRNPU	0.977543
USP1	MSH6	0.976962
PAICS	EIF1AX	0.976608
HNRNPA1	DDX5	0.975568
ARRB1	ARRB2	0.975095
EIF3L	EIF4A2	0.974565
MTF2	SRSF11	0.974471
OGA	PNISR	0.974181
RBM39	HNRNPA1	0.9741
BIRC5	CKS1B	0.973485
RFC5	SMC4	0.973393
RECQL	USP1	0.97333
RABGGTB	UBA2	0.973168
CLK1	RSRP1	0.972581
SUMO3	SAE1	0.972117
WAPL	STAG2	0.971789
CCT5	UBE2N	0.971405
MTF2	CREB1	0.970486
LUC7L3	SRSF11	0.970475
PAPOLA	NUDT21	0.969613
LUC7L3	PNISR	0.96915
EIF4B	TOMM20	0.969128
CCSER2	GTF2H1	0.969108
CEP57	USP1	0.969102
PRPF40A	HNRNPU	0.968871
ZNF148	SCAF11	0.968318
SMC4	RACGAP1	0.967376
PNN	LUC7L3	0.966636
SF3B1	SMC3	0.966307
PNN	SRSF11	0.965722
IL6ST	OSMR	0.965446
DLG5	BTBD10	0.96477
SMC3	PPIG	0.964166
AKAP9	PNISR	0.964052
PNN	RBM39	0.962403
RABGGTB	MTIF2	0.962365
ZNF146	UBA2	0.962352
ARHGAP5	MAP4K5	0.961398
ZNF146	LUC7L3	0.961226
RBM6	PNISR	0.961185
HAT1	ZC3H15	0.961176
NAA15	ESF1	0.961116
TPR	SMC3	0.960077
AMD1	DR1	0.959611
DEK	SRSF11	0.959312
SRSF5	DDX5	0.959001
HAT1	SDHD	0.958939
CREB1	SMARCA5	0.958212
CHMP2B	PDCD10	0.957661
EIF3L	EIF4B	0.957368
PPIG	USP1	0.957088
HAT1	C11orf58	0.956431
GNL2	RABGGTB	0.956053
RBM39	PNISR	0.955966
RAD23B	SERBP1	0.955904
NTF3	BDNF	0.955506
MED13	VEZF1	0.955074
COPA	COPB2	0.954969
BRD8	MRGBP	0.954956
MAP4K5	CREB1	0.954943
NAMPT	ETS2	0.953918
MUC1	ESR1	0.953635
UBA2	AASDHPPT	0.953579
ARL1	GCC2	0.953264
USP34	PNISR	0.953147
CDC73	RANBP2	0.952662
CD180	LY86	0.952008
RECQL	ATF1	0.951498
PNN	RBM25	0.951074
HAT1	NOL11	0.950978
SLC25A10	CLN3	0.950824
REV3L	PNISR	0.948852
NCBP2	ILF2	0.948633
YTHDF3	USP8	0.94843
EIF4E	PDCD10	0.948101
HNRNPH3	U2SURP	0.947763
EZH2	RPN2	0.946972
KPNB1	TERF1	0.946883
RABGGTB	COPS2	0.946331
RSRP1	PNISR	0.946287
SRSF11	RSRP1	0.945973
SF3B1	SCAF11	0.945594
ARL1	SEC62	0.945594
KHDRBS1	HNRNPA1	0.945507
PDIA3	ANXA5	0.945444
LUC7L3	RSRP1	0.945128
DCP2	DEK	0.945122
ABI2	PCM1	0.944479
ZNF148	TNPO1	0.944299
STAG2	PPP1R12A	0.944267
CHMP2B	USP8	0.944022
NSD2	ILF3	0.942477
ITSN1	SNAP25	0.942095
ZZZ3	UBA2	0.941768
SUMO1	SNRPB2	0.941647
REV3L	SRSF11	0.941493
NAP1L1	ST13	0.941419
ZNF148	PPIG	0.94123
SYNCRIP	BZW1	0.940926
ARL1	COPB2	0.940415
RPL3	EEF1B2	0.940044
ITCH	CBLC	0.939913
ZNF146	SRSF11	0.939192
PSG1	PSG3	0.938983
ARID4B	ARID4A	0.93758
HMGN2	HMGB2	0.937002
STAG2	SRSF11	0.936988
SF3B1	TCERG1	0.93688
NCOR1	ZMYND11	0.936001
USP8	RANBP2	0.935869
HLA-B	BST2	0.935722
SLMAP	PDCD10	0.935525
RNF183	IFFO1	0.935494
SDCBP	ANXA5	0.934932
KTN1	PPP2R5E	0.934185
RB1CC1	USP8	0.933643
JMJD1C	SREK1	0.93356
NUP205	SMC4	0.933476
PRPF40A	PPIG	0.933332
ZC3H15	PPIG	0.933127
RB1CC1	PIK3C2A	0.932607
ZNF451	CREB1	0.932122
NIPBL	STAG2	0.931952
LST1	MYO1F	0.931727
SLC33A1	ARL1	0.931712
GABPA	GNA13	0.931431
SYNCRIP	EIF5B	0.931142
SMC3	LUC7L3	0.930868
ITCH	NUDT21	0.930785
RBBP6	SRSF11	0.930443
EIF3L	IMPDH2	0.930062
CENPC	HNRNPA1	0.929899
YTHDF3	PIK3C2A	0.92964
VEZF1	PPP2R5E	0.929632
RSRC2	SMC3	0.928668
SLC25A36	PNISR	0.928287
SREK1	PNISR	0.928116
BZW1	CDC5L	0.928108
PRPF40A	TNPO1	0.928035
ZNF148	KDM5A	0.927765
LUC7L3	U2SURP	0.927765
DEK	ARL6IP1	0.927659
USP8	PPP2R5E	0.927108
YTHDF3	SRSF11	0.926087
SUZ12	KDM5A	0.925857
TAF2	EZH2	0.925735
ASNSD1	NOL11	0.925416
RSRC2	RABGGTB	0.925196
TPR	ZNF148	0.924959
PPIG	TNPO1	0.924526
DMAP1	MRGBP	0.924398
SLC25A36	TTC3	0.923885
PSMD7	KTN1	0.922961
RYBP	YY1	0.92226
TPR	BCLAF1	0.921526
RECQL	SRSF11	0.920021
SMC4	H2AFV	0.919688
UBXN4	SLC25A36	0.919299
LUC7L3	KTN1	0.919263
FBLN1	CTGF	0.919231
YME1L1	UBA2	0.918963
SRSF11	UBA2	0.9188
ZNF148	ZNF12	0.918077
ARL1	HSPA13	0.917949
SF3B1	CDC5L	0.917728
SRSF5	PNISR	0.917015
EIF4A2	EEF1B2	0.916987
PPIG	ESF1	0.916922
LUC7L3	PRPF4B	0.91625
ERBB4	NRG1	0.916077
SON	RANBP2	0.915583
HNRNPM	HNRNPA1	0.915555
EIF4B	GDI2	0.914616
ARRB1	ZRANB2	0.914375
PRRC2C	TPR	0.913629
YTHDF3	RB1CC1	0.91301
TROVE2	TNPO1	0.912796
NIPBL	RYBP	0.91227
SAR1B	SDHD	0.912251
YTHDF3	HNRNPH2	0.912192
BCLAF1	USP16	0.911996
CREB1	TOX4	0.91182
PNN	SRSF5	0.91181
UBE2H	RNF6	0.911461
CHMP2B	SDHD	0.910605
MRPS31	MTIF2	0.910197
PDCD10	RAP1B	0.909033
SLK	PRPF4B	0.908901
SRSF11	SRSF10	0.908425
HNRNPU	SMARCC1	0.908293
HNRNPH2	DDX5	0.908191
KIF5B	RAD21	0.908156
HSP90B1	CALU	0.907651
TIPRL	PPP4R2	0.907594
CUL1	FBXO11	0.907569
SRSF11	KTN1	0.907517
RB1CC1	TAX1BP1	0.907446
YTHDF3	TCERG1	0.90721
SETD2	PNISR	0.906125
AIDA	ACTR2	0.905678
THUMPD1	SRSF11	0.90526
LAPTM4A	SYPL1	0.904966
ESR1	DDX5	0.904688
YTHDF3	CHMP2B	0.904292
KTN1	GOLGA4	0.904197
THUMPD1	EIF1AX	0.903932
ARL1	USO1	0.903911
TCERG1	RBM39	0.903858
HSP90B1	CALR	0.903209
CLASP2	AASDHPPT	0.902995
ELF2	PNISR	0.902717
SRSF11	SUZ12	0.902706
YTHDF3	PRPF4B	0.902604
SYNCRIP	MTDH	0.902459
SUMO1	ARPC3	0.90232
HSPA13	TMED7	0.902158
PPP1CA	SIVA1	0.902093
SRSF11	OSBPL8	0.901715
WASL	ITSN1	0.900896
THUMPD1	LUC7L3	0.900552
STAG2	PPP2R5E	0.90041
SDHD	LAMP2	0.900245
ARL1	C11orf58	0.90019
YTHDF3	CAND1	0.899938
MTF2	NIPBL	0.899696
TPR	PNN	0.899332
TCERG1	PNISR	0.899122
HNRNPH3	PNISR	0.898667
SAR1B	COPB2	0.898355
HSP90B1	RPN2	0.898176
COPB2	HSP90B1	0.898098
RBM39	DDX5	0.898054
EPRS	USO1	0.897617
YTHDF3	RNF11	0.897527
RB1CC1	RANBP2	0.896987
RECQL	PPP1R12A	0.896987
ZNF292	PNISR	0.896964
LUC7L3	RBM25	0.896603
PIK3C2A	RANBP2	0.896115
PAPOLA	YTHDF3	0.895945
CAND1	MATR3	0.895694
SMC3	SCAF11	0.895614
CEACAM7	CEACAM5	0.895523
EIF4E	RPS6KB1	0.895397
ESR1	POU4F1	0.895351
TMOD3	ACTR2	0.894536
VPS26A	C11orf58	0.894467
HNRNPH3	NIPBL	0.894456
LUC7L3	SMARCA5	0.894271
SRSF11	USP1	0.894237
SDCBP	LAMP2	0.894063
HNRNPH3	LUC7L3	0.893786
MTF2	PPIG	0.893751
USP8	SMARCA5	0.893728
RECQL	ATP2C1	0.893007
DEK	LUC7L3	0.892586
SRSF11	SMC4	0.892399
RPN2	CLN3	0.892387
THUMPD1	PPIG	0.891268
GABPA	NMD3	0.890747
NAMPT	ARFGAP3	0.890735
EIF4B	HADHA	0.890628
SUMO1	CREB1	0.890473
SRSF11	U2SURP	0.889589
HNRNPH3	PPP1R12A	0.889229
NAMPT	BCL6	0.889193
RB1CC1	NR1D2	0.888275
RAB2A	GDI2	0.888239
STAT5B	JAK3	0.888075
SMC3	SRSF11	0.887729
SON	PNN	0.887327
RLF	RYBP	0.887266
PPP1CA	ILF2	0.886899
USP9X	EIF1AX	0.886654
ITCH	SPART	0.886396
RSRC2	RBM39	0.886113
SRSF11	CEP57	0.885768
LUC7L3	USP1	0.88573
KRAS	OSBPL8	0.885533
SYNCRIP	ZNF207	0.885149
PPIG	KTN1	0.885124
RECQL	HSPA13	0.885062
RSRC2	PNN	0.884477
PNN	RBBP6	0.884339
STAG2	USP1	0.884327
BCLAF1	RBM39	0.884077
PRPF40A	SCAF11	0.884064
USP9X	RANBP2	0.883964
IARS	COPB2	0.883689
SRSF7	SRSF3	0.883444
LUC7L3	DDX5	0.883249
RSRC2	TCERG1	0.88282
ZNF148	PPP2R5E	0.88282
RSRC2	MTF2	0.88277
RBM25	PNISR	0.882719
SFRP4	ECM2	0.882257
RHOA	ACTR2	0.881819
STAG2	CEP57	0.881602
APAF1	CASP8	0.881564
YTHDF3	UBA2	0.881168
PHIP	SRSF11	0.880682
RBM25	PPIG	0.880592
ZZZ3	SRSF11	0.880142
NIPBL	PNN	0.879942
MRPL4	MLST8	0.879846
TEFM	SPCS2	0.879587
YTHDF3	SMARCA5	0.879497
YTHDF3	SLK	0.879406
HSPA13	HSP90B1	0.879277
FCGR2B	CD53	0.878874
LST1	CD53	0.878731
DEK	CENPC	0.878705
USP8	PRPF4B	0.878575
YTHDF3	EIF4E	0.878471
KIF5B	YWHAH	0.878458
SRP54	HAT1	0.87834
USP8	KTN1	0.878236
SDCBP	RP2	0.878223
JMJD1C	CSGALNACT2	0.878217
EPRS	HSP90B1	0.877647
YME1L1	USP8	0.877634
AASDHPPT	UBE4A	0.877634
LAPTM4A	ANXA5	0.877529
RABGGTB	RBM39	0.877438
EPRS	TTC3	0.877109
EPRS	COPB2	0.87707
RB1CC1	CHMP2B	0.876555
ZNF83	PNISR	0.876483
RBM7	SRSF3	0.876311
AKAP9	CLASP2	0.876112
CEACAM1	CEACAM5	0.876086
TPR	ODR4	0.875781
ESF1	TNPO1	0.875774
TROVE2	SUZ12	0.875561
YTHDF3	ZZZ3	0.875441
THUMPD1	PNISR	0.874788
ZNF146	NIPBL	0.874734
DNAJB14	SLC25A36	0.874627
ESF1	KRR1	0.874171
SPAG9	NR1D2	0.874091
SPAG9	EIF4A2	0.87405
YTHDF3	NRIP1	0.873956
IL6ST	TANK	0.873943
SON	DDX5	0.873916
EPRS	TPR	0.873889
CENPC	CEP57	0.873472
NIPBL	CAND1	0.873174
MUT	SDHD	0.87312
JAK3	IKBKG	0.873107
METAP2	SERBP1	0.872795
NR1D2	NFAT5	0.872266
SAR1B	TMED7	0.872225
PPP1R12A	SMARCA5	0.872184
HNRNPH3	RBM39	0.871653
WAPL	SLK	0.871625
RBM6	PNN	0.871571
MUT	CLASP2	0.871516
TPR	SMARCC1	0.871482
DEK	STAG2	0.871475
SYPL1	TOMM20	0.871407
YTHDF3	AMD1	0.870982
USP8	USP1	0.869991
DNAJB14	RSF1	0.869908
NAMPT	IER3	0.869853
NAMPT	TANK	0.869355
RALGAPA1	PNISR	0.869105
YTHDF3	TAF2	0.868938
RECQL	GLIPR1	0.868785
ATP2C1	LAMP2	0.86873
COX15	CLN3	0.86866
USP8	SRSF11	0.868451
PRPF4B	RSRP1	0.868088
MTF2	KDM5A	0.867878
REV3L	HNRNPH3	0.867864
MUC1	ERBB4	0.867493
THUMPD1	VEZF1	0.867401
JMJD1C	RANBP2	0.86698
HLA-B	RHOA	0.866387
LSS	DHCR7	0.865892
BCLAF1	CLK1	0.865736
RABGGTB	SRSF11	0.865466
SH2D1A	GZMA	0.864875
TUT4	PNISR	0.863507
SRSF3	PCBP2	0.863428
SRSF11	SMARCA5	0.863003
ZNF148	PRPF40A	0.862988
PIBF1	SMARCA5	0.862612
ZZZ3	USP8	0.862468
BCLAF1	SRSF11	0.862337
ARL1	HSP90B1	0.86212
SYNCRIP	HSP90B1	0.862091
KIF5B	MAP4K5	0.861873
RSRC2	HNRNPH3	0.861815
EIF4A2	RABGGTB	0.861757
TAX1BP1	GOLGA4	0.860809
EIF5B	PPIG	0.860721
NIPBL	SON	0.860574
SH3GL2	ADAM15	0.860457
SRSF11	HMGB2	0.860281
SRSF11	RANBP2	0.860223
MTF2	ZNF148	0.860076
PRRC2C	PRPF40A	0.85959
TPR	NUP205	0.858341
TPR	USP1	0.858318
LUC7L3	SUZ12	0.858096
CD53	FLI1	0.858066
CCR2	LY86	0.858044
RECQL	SWAP70	0.857887
HAT1	COPB2	0.857589
RAD21	SRSF11	0.85753
CLASP2	RANBP2	0.856782
SLC33A1	COPB2	0.856693
HSPA13	PDCD10	0.856618
PRRC2C	SMC3	0.855731
U2SURP	CLASP2	0.855731
TMED7	HSP90B1	0.855542
CENPC	SMC4	0.855414
KIAA1551	NIPBL	0.855391
VPS26A	UBE4A	0.855384
THUMPD1	PPP1R12A	0.855218
GOLGA4	RANBP2	0.854642
REV3L	ZZZ3	0.85443
SRP54	COPB2	0.854384
SRSF11	UBE4A	0.854308
RBM39	HNRNPU	0.853707
SLK	RANBP2	0.853532
MAP3K7	IKBKB	0.853142
IL6ST	AR	0.853127
CHMP2B	RNF11	0.852951
YTHDF3	SREK1	0.852614
CHMP2B	C11orf58	0.852537
MAP3K7	NUDT21	0.852153
ESR1	NRIP1	0.852091
RECQL	TMA16	0.851984
KTN1	UBE4A	0.851922
RPL7	USP38	0.85181
USP8	GOLGA4	0.851799
CHMP2B	RYBP	0.851753
CHMP2B	RABGGTB	0.851737
ARL1	RECQL	0.851614
CHMP2B	EIF1AX	0.851367
SLC39A6	IPO7	0.851228
NAA15	TNPO1	0.850794
YTHDF3	RANBP2	0.850671
SRSF11	PRPF4B	0.850205
RB1CC1	PPP2R5E	0.850158
YTHDF3	MATR3	0.850065
SF3B1	BCLAF1	0.84966
RHOA	GDI2	0.849629
HAT1	RTRAF	0.849613
TCERG1	SREK1	0.849566
MAP4K5	IL6ST	0.849316
RABGGTB	GOLGA4	0.849051
YIPF5	TMED7	0.848745
HAT1	MRPL9	0.848078
SRSF11	MATR3	0.847984
TMOD3	MOB1A	0.847787
ZNF160	USP34	0.847716
YTHDF3	RAD21	0.846887
MAP4K5	SLK	0.846578
UBE2N	PITPNB	0.846403
SRP54	ARL1	0.846372
SLC25A10	BIRC5	0.84634
TNNI3K	MYBPC3	0.846149
COPB2	CALU	0.846133
ARL1	NCBP2	0.845799
SRSF11	RBM25	0.845529
CREB1	PPP2R5E	0.845433
TAF2	SRSF11	0.845353
OSBPL8	PPP2R5E	0.845257
RBM39	RBM25	0.84489
HSPA13	MGAT2	0.844746
RB1CC1	RAD21	0.844553
DHCR7	SLC25A1	0.844393
TOMM20	TTC3	0.844297
SAR1B	PDCD10	0.843927
RB1CC1	HSPA13	0.843509
MUT	CBR4	0.843057
SLK	TM9SF3	0.842879
LUC7L3	NAP1L1	0.842799
PPIG	KRR1	0.842734
YTHDF3	NIPBL	0.842669
SH3GL2	HLA-DQA1	0.842459
JMJD1C	YTHDF3	0.842086
USO1	HSP90B1	0.842053
ZNF292	MTF2	0.841988
SREK1	SUZ12	0.841875
CCT5	COPB2	0.841679
CHMP2B	HAT1	0.841679
SRSF11	DDX5	0.841484
PNN	CENPC	0.841386
MAP3K7	CREB1	0.841272
PRKD3	SERBP1	0.841264
LSS	SLC25A1	0.840913
GNA13	CDV3	0.840807
EPRS	TNPO1	0.84075
NIPBL	SMARCA5	0.840734
DCP2	SRSF11	0.840717
TTC3	CEP57	0.840456
SRSF11	EIF1AX	0.840341
BLZF1	ZZZ3	0.840103
CHMP2B	GOLGA4	0.840062
SMC3	TTC3	0.839948
MTF2	ZNF195	0.839882
TRADD	CASP8	0.839315
BACH1	RYBP	0.83929
SNAPC1	PPP2R5E	0.839125
PRRC2C	HNRNPU	0.838672
TRMT13	SRSF11	0.838581
JMJD1C	MEX3C	0.83854
DCP2	NIPBL	0.837935
ARL1	SDHD	0.837554
NIPBL	ZZZ3	0.837388
TCERG1	ARGLU1	0.837138
MTF2	TROVE2	0.836988
ARL1	C6orf120	0.836938
JMJD1C	MAP4K5	0.836805
MAP3K7	TAB3	0.836269
NAP1L1	STAG2	0.836221
CENPC	SRSF11	0.836187
CAND1	CLASP2	0.835786
SEC62	LAMP2	0.835484
RSRC2	SRSF10	0.835215
LST1	VNN2	0.834643
RBM39	SUZ12	0.834635
LDB1	LMO3	0.834534
IVL	XDH	0.834356
SLK	KTN1	0.834255
ATF2	MAPK8	0.834255
YTHDF3	SON	0.833723
RSRC2	USP16	0.833714
MAP4K5	PNN	0.833579
STAG2	UBA2	0.833545
CSDE1	WNK1	0.83352
SEC31A	TTC3	0.833494
U2SURP	PNISR	0.833206
WAPL	PPP1R12A	0.833138
DEK	SLK	0.833019
CHMP2B	SUMO1	0.833002
ARL1	TMED7	0.832901
SH3YL1	PNISR	0.83285
WAPL	USP8	0.832526
TCERG1	TIAL1	0.832492
DLG5	TERF1	0.832441
RAB8B	GNA13	0.83222
SLK	RNF11	0.832135
RIF1	RANBP2	0.831836
CAND1	PIK3C2A	0.831759
DHX40	RPS6KB1	0.831648
USP9X	USP8	0.831588
HNRNPH3	OGA	0.831212
GZMA	GPR65	0.831075
LUC7L3	TERF1	0.830955
RBM39	RANBP2	0.830869
SAR1B	HAT1	0.830611
HSPA13	CSGALNACT2	0.830508
CHMP2B	YME1L1	0.830199
VEZF1	GOLGA4	0.829699
IGF1R	ESR1	0.829639
EIF4B	EIF4A2	0.828575
APBA1	HTR2C	0.828185
RBM39	SRSF10	0.827924
GNA13	RPS6KB1	0.827794
SEC62	GOLGA4	0.827515
DNAJB14	USP8	0.827236
RNF26	UBE2G2	0.827188
TAX1BP1	KTN1	0.827166
COIL	PPIG	0.827027
NCKAP1L	CD53	0.826992
JMJD1C	SLK	0.826992
TRMT13	U2SURP	0.82693
GABPA	TRIM23	0.826764
YTHDF3	MTDH	0.826344
PNN	IVNS1ABP	0.826187
YTHDF3	ZNF146	0.826099
RPL7	PABPC3	0.825818
ARL1	UBA2	0.825643
THUMPD1	YTHDF3	0.825625
USP16	USP8	0.825168
RBM39	ESR1	0.825088
RSRC2	RBM25	0.825009
HSPA13	GOLGA4	0.82485
YTHDF3	TANK	0.824639
STAG2	IPO7	0.824586
SRSF11	FBXO11	0.824268
TMF1	SRSF11	0.82425
TPR	PRPF40A	0.824091
RPL7	ZNF7	0.824002
YTHDF3	SDCBP	0.823914
NOL11	LUC7L3	0.82379
TRA2A	PNISR	0.823044
RB1CC1	TERF1	0.82292
RBM39	U2SURP	0.822884
RAB8B	IL6ST	0.822617
PDCD10	COPB2	0.822386
NIPBL	CEP57	0.822154
MTF2	PRRC2C	0.821975
WAC	RYBP	0.821841
LUC7L3	UBA2	0.821653
WAPL	NRIP1	0.821618
KPNB1	TNPO1	0.821582
LUC7L3	HNRNPA1	0.821573
RHOQ	LAMP2	0.821474
USP8	UBA2	0.820991
VEZF1	SMARCA5	0.820991
PAX6	PROX1	0.820955
CHMP2B	EIF4E	0.820362
RB1CC1	RNF11	0.819749
RAD21	PPIG	0.819551
CHMP2B	PPP2R5E	0.819443
PNISR	ABCA5	0.819207
PPIG	HNRNPR	0.819207
MAP4K5	SMARCA5	0.819135
MTF2	LUC7L3	0.819009
ZNF146	ZNF84	0.819009
SLK	UBA2	0.819009
TPR	TPP2	0.819
SMC3	PNISR	0.81899
MAP4K5	HSPA13	0.818918
SLK	ATF1	0.818501
SMC3	PPP1R12A	0.818329
REV3L	YTHDF3	0.818302
YTHDF3	VPS26A	0.81792
BCLAF1	USP8	0.81772
ARL1	SUMO1	0.817411
YTHDF3	RP2	0.817046
ARHGAP5	KTN1	0.816333
YTHDF3	LUC7L2	0.816187
PNRC2	HAT1	0.816059
TAF2	UBE4A	0.815985
CAND1	PPP1R12A	0.815839
THUMPD1	USP8	0.815508
SLK	SMARCA5	0.815508
PRPF4B	UBE4A	0.815067
KIF5B	TNPO1	0.815049
BCLAF1	SLC25A36	0.814699
CD1C	SLAMF1	0.814348
MRPL4	SIVA1	0.814293
PRPF40A	OSBPL8	0.814201
JMJD1C	NAMPT	0.813998
SMC3	SREK1	0.813998
HSPA13	ATP2C1	0.81397
MBNL2	TRIM23	0.813868
MED13	PPP2R5E	0.81283
MAP4K5	RANBP2	0.812552
MAP4K5	PRPF4B	0.812514
MTPAP	ZC3H15	0.812431
JMJD1C	ZC3H7A	0.812431
TIPRL	SMC3	0.812422
PAPOLA	SAR1B	0.812217
PRRC2C	ESF1	0.812152
NAP1L1	TANK	0.811919
SDCBP	RAP1B	0.811881
SRSF11	C6orf62	0.811881
EIF4A2	NAP1L1	0.811769
TRIM23	TANK	0.811676
CENPC	HMGB2	0.811378
LOXL1	COL6A1	0.811163
NAP1L1	GTF2F2	0.811004
ST13	TTC3	0.810798
RBM39	SRSF3	0.810376
TCERG1	PIK3C2A	0.810367
IMPDH2	MRPL4	0.810273
SEC62	KTN1	0.810273
COIL	NOL11	0.809559
ZZZ3	LUC7L3	0.809257
KRAS	STAG2	0.808918
IVL	TP63	0.808606
HNRNPH2	USP8	0.808559
HNRNPH3	ZC3H7A	0.808484
SMC4	ARHGAP19	0.808446
MAP4K5	U2SURP	0.808067
PAPOLA	MAP4K5	0.807973
REV3L	USP8	0.807897
LUC7L3	CEP57	0.807859
COPA	CALU	0.807755
UTP14C	USP8	0.807651
MAGT1	LAMP2	0.807622
CUL4B	AIDA	0.807499
TAF2	PIK3C2A	0.807214
USP8	MUT	0.806777
SON	USP16	0.806758
RECQL	EOGT	0.806729
UBXN4	ACTR2	0.806377
PNN	ZNF84	0.806205
SEC62	C11orf58	0.805862
ZNF451	PNN	0.805747
NCBP2	COPB2	0.805709
SRSF11	LUC7L2	0.805527
PDGFA	PDGFRA	0.805097
RB1CC1	SLK	0.804886
LUC7L3	AASDHPPT	0.804848
ARHGAP5	USP8	0.804579
MTF2	RBBP6	0.804464
URI1	GTF2F2	0.804435
RSRC2	ZC3H15	0.804406
ZNF451	WAPL	0.804387
CREB1	SUZ12	0.8043
ARHGAP5	PRPF4B	0.804272
RB1CC1	UBA2	0.804002
ELF1	NFYA	0.803887
NIPBL	RANBP2	0.803887
SRP54	USO1	0.803791
PCM1	CEP57	0.803617
BCLAF1	CDKN2AIP	0.803608
ARL1	CHMP2B	0.803598
LUC7L3	IPO7	0.803309
YTHDF3	HSPA13	0.803193
SEC62	ST13	0.803116
RB1CC1	TAF2	0.803097
SRP54	USP8	0.803058
ATF2	CEP57	0.802933
IPO7	GOLGA4	0.802826
SMC3	ZNF148	0.802652
PIBF1	PNISR	0.802556
MAP4K5	ZZZ3	0.802517
STAG2	SLK	0.802459
ZNF84	ZNF12	0.802304
ARL1	MUT	0.802285
PLP1	MBP	0.80214
TUBB6	ANXA5	0.80213
SLC25A1	CLN3	0.80211
PPP1R12B	IL16	0.80211
RECQL	KRAS	0.801955
ELF2	ZZZ3	0.801762
MTF2	CENPC	0.801703
ARHGEF7	SHANK2	0.801538
THUMPD1	RB1CC1	0.801354
TM9SF3	TMED7	0.801072
ZZZ3	ZNF84	0.800984
YTHDF3	EIF1AX	0.800926
YTHDF3	MEX3C	0.800244
ELF1	TANK	0.800049
PNN	CLK1	0.79997
HSPA13	UBA2	0.799892
SMC3	MAP4K5	0.799716
RECQL	KCTD9	0.799462
LRRFIP1	ZNF160	0.799452
TCERG1	LUC7L2	0.799257
CUL4B	STAG2	0.798953
YTHDF3	RECQL	0.798933
LEMD3	PPP1R12A	0.798786
YTHDF3	WAPL	0.798776
ELF1	CREB1	0.798659
NRIP1	PPP2R5E	0.798443
CAND1	LEMD3	0.798226
NAP1L1	OSBPL8	0.79801
SREK1	PRPF4B	0.79798
VAMP4	TANK	0.797853
DEK	RBM39	0.797774
SNAPC1	PPIG	0.797734
YTHDF3	TM9SF3	0.797725
ARHGAP5	MPP5	0.797656
TERF1	PPIG	0.797518
SMC3	TRIM23	0.797439
SRSF11	HNRNPR	0.797399
RECQL	USP8	0.797044
ARL1	RABGGTB	0.797024
YIPF5	TMEM30A	0.796945
DNAJB14	PPP2R5E	0.796708
SIVA1	ILF2	0.796688
ZZZ3	RBM39	0.79657
CRNKL1	CAND1	0.79651
USP8	PDCD10	0.796392
ZNF146	USP8	0.796332
YTHDF3	RABGGTB	0.796214
CHMP2B	TAX1BP1	0.796154
EIF4E	RNF11	0.796134
ZNF146	RBM39	0.795956
PDCD10	RNF11	0.795936
LUC7L3	SRSF10	0.79544
YTHDF3	BCLAF1	0.795281
ATF2	TRIM23	0.795032
SRSF11	PIBF1	0.794963
SF3B1	USP1	0.794903
BZW1	HSP90B1	0.794843
PPP1R12A	PPP2R5E	0.794784
ERCC5	PNISR	0.794405
TBL1X	NCOR1	0.794325
AASDHPPT	ANKRD46	0.794226
ARHGAP25	CD53	0.794166
USP8	VEZF1	0.793786
NMD3	YIPF5	0.793626
KRAS	SUMO1	0.793406
BZW1	TWF1	0.793376
GNL2	SRSF11	0.793266
C6orf62	DDX5	0.793256
PPP1CA	TWF2	0.793166
RECQL	TMED7	0.792966
CCL4	SLAMF1	0.792625
CHMP2B	BZW1	0.792264
DEK	PPIG	0.792083
PAICS	HSP90B1	0.791277
LUC7L3	LUC7L2	0.791197
CLK1	PRPF4B	0.790692
KPNB1	LUC7L3	0.790632
ITCH	AFF4	0.790561
MTF2	TPR	0.790409
TCERG1	CLASP2	0.790328
KRAS	PRPF40A	0.790187
HSPA13	USO1	0.790045
ZNF146	ATP13A3	0.789934
DCP2	YTHDF3	0.789883
ZNF148	ZNF91	0.789741
EIF4E	HSPA13	0.789538
TAX1BP1	TSG101	0.789396
THUMPD1	NIPBL	0.789305
JMJD1C	PRPF4B	0.789031
LAPTM4A	SDHD	0.78901
DR1	CDV3	0.789
RHOA	ANXA5	0.788929
YTHDF3	PPP2R5E	0.788461
BLZF1	TANK	0.788298
AZI2	CSGALNACT2	0.788237
ZFR	RANBP2	0.787748
SREK1	SRSF3	0.787727
ESF1	SCAF11	0.787544
DDX5	PNISR	0.787094
NRIP1	DDX5	0.786807
TPR	DEK	0.786766
GTF2H1	C11orf58	0.786644
SEC62	TTC3	0.786603
BCLAF1	PPIG	0.786562
CEACAM6	CEACAM5	0.785946
USP16	ZC3H7A	0.785905
NAMPT	IL6ST	0.785741
PPP1R12A	USP1	0.78572
RSRC2	BCLAF1	0.785473
HNRNPH3	CLASP2	0.785473
CREB1	TANK	0.785371
HNRNPH3	SRSF5	0.785288
MTF2	TNPO1	0.785268
ZNF148	SEC62	0.784402
PAX2	MAPK8	0.78435
DNAJB14	SLK	0.784195
EREG	IER3	0.784071
MTF2	USP8	0.78403
ARL1	PDCD10	0.784009
SON	RBM25	0.783471
SMC3	CENPC	0.783389
SRSF11	ITSN2	0.783358
ARL1	NUDT21	0.783347
SLK	U2SURP	0.783223
YTHDF3	PPP1R12A	0.783171
TPR	RANBP2	0.783036
ARL1	RNF11	0.782974
MAP4K5	ZC3H7A	0.78287
SF3B1	RANBP2	0.782683
ARL1	EIF4E	0.782642
TCERG1	CENPC	0.7826
IKZF1	IL16	0.782549
CHMP2B	AMD1	0.782372
STAG2	HMGB2	0.782351
LUC7L3	SMC4	0.782122
IARS	TANK	0.781664
NIPBL	RBM25	0.781644
NAMPT	RBM7	0.781393
SLK	PPP2R5E	0.781268
CLK1	DDX5	0.781185
RPS6KA1	SIPA1	0.781101
WAPL	MAP4K5	0.780893
YTHDF3	C11orf58	0.780788
WAPL	RBM39	0.780778
JMJD1C	CAMSAP2	0.780621
KIF5B	TPR	0.780621
SRSF11	EZH2	0.780621
MAP4K5	SREK1	0.7806
SH3KBP1	SH3GL2	0.780428
NAGPA	CLN3	0.779993
RSRC2	TIAL1	0.779941
HECW1	ADCYAP1	0.779836
TPR	HNRNPU	0.779784
KTN1	VEZF1	0.7797
CSGALNACT2	MEX3C	0.779689
USP9X	USP16	0.779679
ARHGAP5	SLK	0.779616
SLC30A1	YTHDF3	0.779322
ACBD3	GOLGA4	0.779217
MAP4K5	AMD1	0.779133
RBM25	PPP1R12A	0.778891
ARL1	ATP2C1	0.778776
HSPA13	ACBD3	0.778702
FGFR2	NTRK2	0.77866
RAD21	LUC7L3	0.778481
SLK	VPS26A	0.778481
STAG2	USP8	0.778355
MUT	KTN1	0.777849
WAPL	NIPBL	0.777775
OGA	DDX5	0.77768
GABPA	LMAN1	0.777596
SON	SMARCA5	0.77749
YTHDF3	CLASP2	0.777258
KIF5B	GOLGA4	0.776835
HNRNPH2	CHMP2B	0.776708
SEC62	CCNG1	0.776538
GPR12	SLC11A1	0.776517
GOLPH3L	CEP57	0.776475
USP8	AASDHPPT	0.77639
C6orf120	UBE4A	0.776327
MTF2	PNISR	0.776263
UBA2	MEX3C	0.776083
ITGB3	PDGFRA	0.775945
MAP3K10	CAMK2B	0.775924
ELF1	BCL6	0.775786
PAPOLA	HSP90B1	0.775775
LMAN1	CALU	0.775648
PNN	USP34	0.775478
TERF1	ANKRD46	0.775244
SUZ12	MED13	0.775212
AMD1	HSPA13	0.77501
LUC7L3	HNRNPR	0.774967
RNF11	C11orf58	0.774712
SDHD	C6orf120	0.774626
ZC3H7A	SMARCA5	0.774573
NIPBL	TAF2	0.77452
MAP4K5	COPS2	0.774157
SREK1	SRSF10	0.77404
RNF11	PPP2R5E	0.77373
IVL	SERPINB13	0.773334
SEC31A	YME1L1	0.773152
NIPBL	USP8	0.772917
TMEM135	CEP57	0.772906
STAG2	KTN1	0.772853
RBBP6	SRSF7	0.772713
RECQL	OSBPL8	0.772531
NCAPH	TRAIP	0.772359
DEK	CLASP2	0.772295
SAR1B	C11orf58	0.772188
RSRC2	CAND1	0.772102
TPR	RBM25	0.77208
BLZF1	USP8	0.771758
USP9X	CAND1	0.771736
MAP4K5	RABGGTB	0.771715
ARL1	MGAT2	0.77165
SMC3	USP8	0.771607
PPIG	RANBP2	0.7715
PIK3C2A	IPO7	0.771392
SERINC3	LAMP2	0.770896
CAMSAP2	CAND1	0.770853
ZNF330	SERBP1	0.770551
NAP1L1	RBM39	0.7704
SDHD	UBE4A	0.770335
SMC3	VEZF1	0.770314
SMC3	RSF1	0.770303
PNN	USP8	0.770249
MUT	CEP57	0.770249
HNRNPH2	LAMP2	0.769968
HSPA13	RABGGTB	0.769838
PPP1CA	RHOA	0.76973
SDCBP	VPS26A	0.769665
TGFBI	ANXA5	0.769341
NAMPT	COPS2	0.769167
USP8	UBE4A	0.769081
PAPOLA	VEZF1	0.769015
CRNKL1	CDC5L	0.768961
RPN2	CRELD2	0.768929
SON	TCERG1	0.768603
SLC33A1	USP8	0.768538
SMC3	SLC25A36	0.768451
CUL4B	MAP3K7	0.768429
TNPO1	HNRNPU	0.768408
CEACAM6	CEACAM1	0.768386
MAP3K7	OGA	0.768343
LST1	AOAH	0.768234
RB1CC1	TANK	0.768234
USP8	CAND1	0.768234
COPA	SEC31A	0.767984
CLN3	CPT1A	0.767875
CLASP2	CEP57	0.767799
YTHDF3	GOLGA4	0.767538
ADTRP	XDH	0.767429
NMD3	CUL4B	0.767418
ADAMTS5	PDGFRA	0.767124
YTHDF3	MED13	0.767004
SRSF11	RAP1B	0.766949
RSRC2	KRR1	0.766796
GLIPR1	CD53	0.766731
REV3L	WAPL	0.766731
EPRS	CALU	0.766731
FXYD3	CEACAM5	0.766709
SEC31A	CALU	0.766622
TNPO1	USP1	0.766185
AZI2	NRIP1	0.766108
NAP1L1	SRSF11	0.766075
CCDC47	IPO7	0.765856
NSD2	AR	0.765648
TRIM23	AASDHPPT	0.765616
NCAPH	CENPI	0.765572
YTHDF3	RYBP	0.76555
YTHDF3	ANKRD46	0.765484
USP8	C11orf58	0.765484
RSRC2	SMC4	0.765462
RAD21	CLASP2	0.765374
CHMP2B	LAMP2	0.765133
DCP2	SREK1	0.765067
PRRC2C	RBM25	0.765045
SF3B1	MTF2	0.764914
WAPL	VEZF1	0.764914
HNRNPH2	RNF11	0.764914
UBXN4	HSP90B1	0.764892
USP16	SLK	0.76465
SREK1	RANBP2	0.764518
CLN3	ADAM15	0.764299
MUT	ST13	0.764211
TPR	TAF15	0.764189
DEK	KRAS	0.763991
UBXN4	RANBP2	0.763903
HNRNPH2	RBM39	0.763837
TAX1BP1	RYBP	0.763837
GLIPR1	ANXA5	0.763792
PPP1R12A	AASDHPPT	0.763693
RIOK3	RNF11	0.763682
SETD2	HNRNPH3	0.763396
MTF2	RYBP	0.763308
ANKRD12	ARID4A	0.763297
RB1CC1	KTN1	0.763286
SLK	NRIP1	0.763264
NAA15	PPIG	0.763186
REV3L	TCERG1	0.763109
HAT1	USP8	0.763109
XDH	MAP3K10	0.763087
USP8	OSBPL8	0.763065
BLZF1	RECQL	0.762977
HNRNPH2	SRSF11	0.76291
YIPF5	PRRC1	0.762888
NAMPT	GLUL	0.762712
NCOR1	ESR1	0.76269
YTHDF3	ATF2	0.762656
EPRS	TROVE2	0.762535
KTN1	UBXN4	0.762048
SMARCD2	MRPL28	0.761893
EPRS	PRRC2C	0.761406
CENPC	USP1	0.761384
CHMP2B	SMARCA5	0.761361
ELF2	PRPF4B	0.761117
CREB1	SRSF10	0.760984
XDH	FUT6	0.760929
LST1	HLA-DQA1	0.760818
RECQL	ZC3H7A	0.760684
TAF2	RP2	0.760651
PRRC2C	SMARCC1	0.760173
CAMSAP2	IPO7	0.760117
TMOD3	GNA13	0.76005
COIL	ZNF277	0.759984
RIOK3	RB1CC1	0.759939
RSRC2	ZNF146	0.759917
SON	PPP2R5E	0.759605
EPRS	ACBD3	0.759594
PNN	ARGLU1	0.759538
GLIPR1	TGFBI	0.759159
ZNF268	ZNF84	0.758913
SLC6A7	XDH	0.757593
ERBB4	SHANK2	0.75642
USP9X	SON	0.75602
CEACAM6	FXYD3	0.75593
CD37	IKZF1	0.755502
NMD3	ALG13	0.75496
WAPL	RMND5A	0.754915
ARL5A	EIF1AX	0.754757
MUC1	FXYD3	0.753728
HDHD5	MRPL4	0.753467
BNIP3	ST13	0.753331
MAP3K2	MAPK8	0.750267
PAPOLA	CSDE1	0.749901
SRSF3	IK	0.749729
PCOLCE	NID2	0.7495
FANCA	BIRC5	0.749225
SVEP1	SFRP4	0.749042
ASPSCR1	FASTK	0.748812
BUB3	MTMR2	0.747777
ACAN	MMP16	0.747662
ARL1	TM9SF3	0.747616
PPM1A	RYBP	0.747271
UTP14C	LUC7L3	0.746232
PSG1	MPP3	0.745653
STATH	PSG1	0.745445
SLC6A7	MAP3K10	0.743005
MIS18BP1	USP1	0.742993
RB1CC1	DHX40	0.74248
JAK3	MPP3	0.739093
XDH	ZNF507	0.73704
JAK3	XDH	0.735155
UBXN4	ZNF24	0.733893
XDH	SLC17A4	0.733691
IL22RA1	SERPINB13	0.733154
SLC6A12	JAK3	0.732819
OSMR	COL4A1	0.731611
KRT75	TP63	0.731562
XDH	PSG3	0.731443
CBR4	ANKRD46	0.731395
HLF	NTRK2	0.730675
BIRC5	MRGBP	0.729953
RABGGTB	PYROXD1	0.729905
XDH	SLC11A1	0.729749
MSL1	FAM193A	0.728507
GGNBP2	PNISR	0.728012
UGT1A1	B3GALT1	0.727601
XDH	MPP3	0.727565
PAX9	FUT6	0.727456
PRKCG	GPR12	0.726777
BPIFA1	XDH	0.726765
DHX40	LZTFL1	0.72628
IVL	MAP3K10	0.725454
EPHA3	EFNB2	0.725272
C6orf106	UBE2H	0.724554
TNFAIP2	DRAM1	0.723591
YTHDF3	KRAS	0.722686
SLC4A1AP	MTIF2	0.721228
TTC31	IKBKB	0.720872
MUC1	CEACAM6	0.720725
MKLN1	ITCH	0.716888
BMP10	XDH	0.716665
SFRP4	OGN	0.7154
FUT6	MAP3K10	0.714516
CAMK2B	ATP2B2	0.713769
RBM39	FAM13B	0.712458
FUT6	CEACAM6	0.71049
ARHGEF7	PNISR	0.709422
SRSF8	AASDHPPT	0.708868
FUT6	CEACAM5	0.70883
LSP1	MYO1F	0.707986
SLC6A7	SLC22A13	0.707834
FUT6	GALNT8	0.707253
SAR1B	ARL1	0.706849
BMP10	JAK3	0.705811
ATP2B2	NHLH2	0.705798
SWAP70	RP2	0.705582
TPP2	U2SURP	0.705557
MUC1	CEACAM1	0.705557
GNA13	LMAN1	0.705278
KLK2	MMP16	0.705075
XDH	PGLYRP4	0.704986
MRPL4	TTLL12	0.704669
C11orf58	RNF6	0.70411
FCGRT	TNFSF13	0.70383
GPR12	CA6	0.701637
SPART	LAMP2	0.700152
SLC6A7	PRKCG	0.700024
GTPBP8	ESF1	0.699973
UBA2	OLA1	0.699845
SDCBP	TCEAL9	0.699717
CLEC4M	CD209	0.69813
PAX9	SERPINB13	0.698008
CDC40	SERBP1	0.697236
IL6ST	PRKACB	0.69681
BMP10	IVL	0.696294
OR2B2	OR10H3	0.69592
JMJD1C	GCC2	0.6953
BAK1	PPP1CA	0.694717
CEACAM6	SLC6A14	0.694627
GPR12	XDH	0.69451
ZNF160	MBTD1	0.694147
PRDM8	MAP3K10	0.693642
XDH	CAMK2B	0.693551
TUBB6	COL4A1	0.693395
EXOC1	GOLGA4	0.692889
BTBD3	USP8	0.69285
RHOH	CD37	0.692798
RAB3A	RIMS1	0.692174
TNK1	MAP3K10	0.691602
SLC6A7	JAK3	0.690872
GPALPP1	MRPS31	0.686922
CTDSP2	BCL6	0.684014
SFRP4	ACKR1	0.682799
STAT5B	ARNT	0.681568
DCX	GAP43	0.681263
CCL4	RGS1	0.680614
FUT6	CEACAM1	0.680361
UBXN8	PAICS	0.679764
MUC1	CEACAM5	0.679711
CD93	CD53	0.679418
ZNF189	ZNF84	0.679099
NDUFS2	MRPL4	0.677261
GPR12	AGFG2	0.676393
IFNA4	SCNN1G	0.675524
NODAL	PGLYRP4	0.67539
BMPR1B	KLK2	0.675216
PAX6	TAF1	0.674935
CRNKL1	MUT	0.674078
PPP1CA	ACTR1A	0.674051
TRIM23	MINDY2	0.673648
GRIA1	ATP2B2	0.673635
GPR12	AIPL1	0.672708
PPP1R12A	GAPVD1	0.6717
MCC	PGLYRP4	0.671269
IVL	FUT6	0.67042
CSH1	XDH	0.667974
GPR12	IFNA4	0.66788
TRAF5	ZMYND11	0.667866
RBM39	ZNF195	0.666741
TMC6	SIPA1	0.666036
RPN2	CALU	0.664894
KRT75	IVL	0.66435
PSG1	TP63	0.664268
FUT6	CEACAM7	0.663914
ASH1L	ZNF507	0.663737
CLEC4M	CEACAM1	0.663547
SLC6A7	FUT6	0.663519
DCX	BRSK2	0.66206
WNK1	TTC3	0.661308
FOXI1	GPR12	0.660583
TAOK1	ZNF160	0.660501
PLP1	NTRK2	0.660378
GAD2	ATP2B2	0.659118
GABPA	NFYA	0.657181
TSPAN1	FXYD3	0.657085
JAK3	GRM4	0.656122
SPON1	PDGFRA	0.655681
DRAM1	TNS3	0.652532
GPATCH8	FAM193A	0.651508
HNRNPU	HNRNPA0	0.651411
TPSAB1	ACKR1	0.651189
SLC30A1	LAMP2	0.650801
MAGEC1	PSG1	0.649857
CCL4	CXCL11	0.649732
ELF2	OXR1	0.649058
MPP3	ADAM21	0.647826
ARID4A	ATG2B	0.64713
AR	ESR1	0.646237
MPHOSPH8	PCM1	0.645176
JAK3	ETV7	0.644156
GLRA1	XDH	0.643806
ZNF692	ZNF500	0.643063
CACFD1	ARHGEF16	0.642279
CHMP2B	TWF1	0.64176
TRIM24	NOL11	0.641226
JMJD1C	ZBTB10	0.640482
TNPO1	DYNC1LI2	0.640439
DAZL	SYCP1	0.639117
ADCY2	ATP2B2	0.638779
COPA	UBE2H	0.638554
DEK	ZNF267	0.637779
BLZF1	CHMP2B	0.637483
CCT5	PDCD6	0.637426
GPR12	SLC1A2	0.636975
TNPO1	PRRC1	0.636862
TPSAB1	CPA3	0.636523
LST1	TBXAS1	0.636269
RECQL	C12orf4	0.635817
CYP4F2	CYP4F12	0.634006
PLAA	EIF4E	0.632418
RAB2A	SERINC3	0.631311
KCNC4	CAMK2B	0.630813
EI24	AASDHPPT	0.630643
CYP4A11	PLG	0.630458
SPAG9	SOCS6	0.630059
RPLP2	EEF1B2	0.628394
HAS2	FGF2	0.627652
RUSC1	TTLL12	0.627495
CACNB2	ATP2B2	0.627181
SLC6A7	AKAP3	0.627067
JAK3	NTF3	0.626896
COL9A1	LGI2	0.626125
CEP57	TTC33	0.62611
SLAMF1	IL2RA	0.62541
SRSF11	NR2C1	0.624866
TRMT13	TSEN2	0.62438
ZNF180	ZNF84	0.623864
MED16	CHMP6	0.623635
SH2D1A	UBASH3A	0.622976
WNT1	TBX5	0.621283
FUT6	PLEKHG6	0.619846
TRO	PDGFRA	0.619587
ABCA8	ECM2	0.619184
PAX2	SLC1A2	0.618104
MLST8	DEAF1	0.617196
CACNG3	AIPL1	0.61672
NTRK2	GPM6B	0.616359
ATP6V0E2	ABHD14A	0.615782
USP34	ZNF573	0.615218
PIH1D1	PPP1CA	0.614799
IL6ST	PCGF5	0.614047
PON1	SLC17A3	0.612556
CCS	SHARPIN	0.608362
TSPAN4	ADAM15	0.608129
MLLT10	MAPK8	0.607925
SLC6A7	ECE2	0.607896
CYP4A11	COLEC10	0.607445
TMEM135	UBE4A	0.606688
SLC2A14	IER3	0.606644
GPR153	HECW1	0.60596
RAB3A	RPH3A	0.604808
LRCH3	USP34	0.604501
ARL1	SLC30A5	0.603976
KCNS1	TNK1	0.603655
ASPSCR1	OXLD1	0.602135
GLIPR1	MCTP1	0.600818
XDH	IFNA5	0.600452
SLC6A7	HNF1A	0.600042
[truncated: 913 more rows]
