# Supplementary material for: DNA Microarray-Based Global Gene Expression Profiling in Human Amniotic Epithelial Cells Predicts the Potential of Microalgae-Derived Squalene for the Nervous System and Metabolic Health
Source: Biomedicines. 2021 Dec 27;10(1):48. doi: 10.3390/biomedicines10010048 (PMC8772846; doi:10.3390/biomedicines10010048)
Supplement: Supplementary file 1 [file biomedicines-10-00048-s001.zip › biomedicines-1524123-supplementary/Supplementary File 2_Tissue-specific functional enrichment.xlsx]

## Sheet: Global modules for all DEGs
GO_VERSION	releases/2018-05-14
NETWORK_NAME	global
NETWORK_VERSION	dd4974d1f0dc5bb5b8b11b6c657f4cd6c1a65d28
DATE_CREATED	Tue Aug 03 2021 14:51:20 GMT+0900 (Japan Standard Time)
CLUSTER_NAME	CLUSTER_GENES
M1	AASDHPPT,ACTR2,AIDA,ALG13,AMD1,ANP32E,AP3M1,AP3M2,ARHGAP19,ARL5A,ARL6IP1,ARPC3,ASNSD1,ATF1,ATF2,ATP13A3,ATP2C1,BCLAF1,BIRC5,BNIP3,BOD1,BUB3,BZW1,C11orf58,C12orf4,C2orf69,C6orf62,CAMSAP1,CAND1,CCDC34,CCDC47,CCNG1,CCT5,CDC40,CDC5L,CDC73,CDKN2AIP,CDV3,CENPI,CEP57,CKS1B,COIL,COPS2,CSDE1,CTDSPL2,CUL1,CWC22,DCP2,DDX5,DEK,DFFB,DHX36,DR1,EEF1B2,EI24,EIF1AX,EIF2A,EIF3L,EIF4B,EIF4E,EIF5B,ELOA,EPRS,ESCO2,ES…
M2	ABCA8,ABCG2,ACKR1,ACSL5,ADAMTS5,AMIGO2,ANGPTL1,ANKRD44,AOAH,AR,ARHGAP25,ARRB1,ARRB2,BDNF,BMP6,BNC2,BST2,CALHM6,CCDC68,CCL23,CCL4,CCR2,CD180,CD1C,CD37,CD53,CD93,CMPK2,CNRIP1,COL4A1,COL6A1,CPA3,CTGF,CXCL11,CYP39A1,CYTH4,CYYR1,DAPP1,DEF6,DIP2C,DLL1,DRAM1,DZIP1,ECM2,EFNB2,EMCN,EPHA3,EREG,ESR1,FBLN1,FCGR2B,FCGRT,FGF1,FGF2,FGFR1,FGFR2,FLI1,FOXF2,GLIPR1,GPC6,GPM6B,GPR65,GZMA,HAS2,HEPH,HIP1,HLA-B,HLA-DQA…
M3	ABCG4,ACAN,ACE,ACR,ACSM5,ADAM21,ADAMTS7,ADARB2,ADCY2,ADCYAP1,ADCYAP1R1,ADGRG3,ADRA1A,ADTRP,AGFG2,AICDA,AIPL1,AKAP3,ALDH3B2,ALOX12B,ALOXE3,ALPL,ANXA9,AP3B2,APAF1,APBA1,APOBEC4,ARHGEF16,ARHGEF4,ASB9,ASH1L,ATP1A4,ATP2B2,ATP2C2,B3GALT1,BCL2L14,BCO1,BDKRB1,BMP10,BMP8B,BMPR1B,BNC1,BORCS6,BPI,BPIFA1,BRSK2,BTNL8,C4BPB,CA11,CA6,CACFD1,CACNB2,CACNG3,CALB1,CAMK2B,CASR,CBLC,CCDC144A,CCDC170,CCL24,CCR8,CD209,…
M4	ABCA5,ABI2,ACAD8,ACYP2,AEBP2,AFF4,AKAP9,ANKRD12,ANKRD13A,ANKRD46,ANKRD49,ANKS1A,APOOL,ARGLU1,ARHGAP21,ARHGAP5,ARHGEF7,ARID4A,ARID4B,ARNT,ATG2B,ATXN7,B3GNT5,BACH1,BCAT1,BCL6,BLOC1S6,BRD8,BTBD10,BTBD7,C16orf72,C21orf91,C2CD2,C5orf24,C6orf106,CAMSAP2,CASP8,CBR4,CCDC186,CCDC50,CCSER2,CENPC,CEP135,CIR1,CLASP2,CLK1,CMTR2,COPA,COX15,CPEB4,CREB1,CREBRF,CRNKL1,CTBP2,CTDSP2,CUL4B,DHX40,DLG5,DNAJB14,DNAJC27…
M5	ACBD3,ANXA5,ARFGAP3,AZI2,CALCOCO2,CALU,COPB2,CREB3L2,CSGALNACT2,DENND5A,DSE,EFCAB14,ETS2,FBXL3,GLUL,GULP1,HSPA13,LAMP2,LAPTM4A,LIMS1,LUZP6,MAGT1,NAMPT,OSTC,PDIA3,PHTF1,PLK2,RAB2A,RHOQ,RNF11,RP2,RPN2,SDCBP,SEC31A,SEC62,SERINC3,SLC30A1,SLC33A1,SPART,SWAP70,TANK,TAX1BP1,TCEAL9,TMED7,TMEM167A,TMEM30A,TSG101,USO1,VAMP4,YIPF5
M6	ARL1,BLZF1,C6orf120,CHMP2B,EOGT,HSP90B1,METTL9,MGAT2,RHOA,SAR1B,SLC30A5,TM9SF3,TWF1
M7	ABCA3,ABHD11,ABHD14A,ACOT8,ACP2,ACTR1A,ADAM15,ADCK1,ADCY9,AGBL5,AKR1B1,ALKBH6,ANKRD13B,ANKRD9,AP5S1,ARHGAP1,ARHGEF17,ASPSCR1,ATG9A,ATP13A2,ATP6V0E2,AZIN2,B3GAT3,BAK1,BCAS3,CALR,CAMSAP3,CASTOR3,CCM2,CCS,CHMP6,CLN3,CNPPD1,COQ9,CPT2,CRELD2,CTIF,CYGB,DAG1,DCAKD,DEAF1,DEPDC5,DESI1,DHCR7,DMAP1,EGFL7,ENDOV,ENTPD6,FASTK,FBRSL1,FHOD1,FLYWCH1,FOXL2NB,FRAT1,GCAT,GIGYF1,GLYCTK,GSTM4,GTPBP6,HDHD5,HOOK2,IFT140…
M8	ABLIM2,ABRA,ACAD9,ADAMTS15,ADHFE1,AK9,AMDHD1,AMER1,ANKLE1,ANKRD45,ANO5,AP5B1,ARMH4,ARSI,ASB12,ASB15,ASPHD2,ATP13A5,ATP6V0D2,BARHL1,BCAS4,BCL2L15,C10orf53,C14orf39,C15orf62,C17orf82,C1QTNF9,C20orf96,C22orf15,C6orf141,C8orf34,CACNG7,CAMKK1,CATSPER1,CCDC136,CCDC189,CCDC190,CCDC71L,CDC20B,CELF6,CFAP206,CFAP221,CHRM1,CILP2,CINP,CLEC18A,CLEC4D,CLEC4G,CLECL1,CLVS2,CNTLN,CPAMD8,CPNE4,CT83,CTCFL,DCAF4L2,D…
CLUSTER_NAME	TERM_NAME	GO_ID	TERM_Q_VALUE	GENE_COUNT	TERM_GENES
M1	regulation of mRNA processing	GO:0050684	1.60024e-07	13	SRSF7,PAPOLA,NCBP2,HNRNPA1,NUDT21,RBM8A,SRSF10,RBM25,MAGOH,DDX5,HNRNPU,CDC73,SRSF3
M1	mRNA processing	GO:0006397	1.41331e-06	18	SRSF7,PAPOLA,NCBP2,IK,SNRPB2,HNRNPA1,NUDT21,CDC5L,MTPAP,RBM8A,SRSF10,RBM25,MAGOH,DDX5,HNRNPU,CDC73,SRSF3,HNRNPM
M1	mRNA metabolic process	GO:0016071	1.70577e-06	22	NCBP2,CSDE1,SRSF10,RBM25,MAGOH,SRSF3,SRSF7,PAPOLA,NUDT21,DCP2,HNRNPM,PNRC2,RBM8A,CDC73,CDC5L,IK,SNRPB2,HNRNPA1,MTPAP,DDX5,HNRNPU,SYNCRIP
M1	RNA splicing	GO:0008380	3.57514e-06	17	SRSF7,NCBP2,IK,SNRPB2,DDX5,HNRNPA1,CDC5L,TSEN2,HNRNPU,RBM8A,SRSF10,RBM25,MAGOH,ZNF326,RTRAF,SRSF3,HNRNPM
M1	regulation of mRNA metabolic process	GO:1903311	4.62606e-06	14	SRSF7,PAPOLA,NCBP2,HNRNPA1,NUDT21,RBM8A,SRSF10,RBM25,MAGOH,DDX5,HNRNPU,CDC73,SYNCRIP,SRSF3
M1	mRNA splicing, via spliceosome	GO:0000398	1.39629e-05	14	SRSF7,NCBP2,IK,SNRPB2,HNRNPA1,CDC5L,RBM8A,SRSF10,RBM25,MAGOH,DDX5,HNRNPU,SRSF3,HNRNPM
M1	RNA splicing, via transesterification reactions with bulged adenosine as nucleophile	GO:0000377	1.39629e-05	14	SRSF7,NCBP2,IK,SNRPB2,HNRNPA1,CDC5L,RBM8A,SRSF10,RBM25,MAGOH,DDX5,HNRNPU,SRSF3,HNRNPM
M1	RNA splicing, via transesterification reactions	GO:0000375	1.39629e-05	14	SRSF7,NCBP2,IK,SNRPB2,HNRNPA1,CDC5L,RBM8A,SRSF10,RBM25,MAGOH,DDX5,HNRNPU,SRSF3,HNRNPM
M1	regulation of mRNA splicing, via spliceosome	GO:0048024	1.39629e-05	9	SRSF7,HNRNPA1,RBM8A,MAGOH,SRSF10,RBM25,DDX5,HNRNPU,SRSF3
M1	nuclear chromosome segregation	GO:0098813	2.06225e-05	14	PIBF1,BUB3,SMC4,NCAPH,SMC3,RACGAP1,BOD1,KPNB1,ZNF207,WAPL,HNRNPU,KNL1,RAD21,IK
M1	regulation of DNA metabolic process	GO:0051052	0.000117753	17	RFC5,ESCO2,CCT5,TERF1,UBE2N,SMC3,USP1,DEK,DHX36,HNRNPA1,MSH6,LIG3,RIF1,WAPL,HNRNPU,DCP2,RFC3
M1	regulation of RNA splicing	GO:0043484	0.000129433	10	SRSF7,HNRNPA1,RBM8A,SRSF10,MAGOH,RBM25,DDX5,ZNF326,SRSF3,HNRNPU
M1	sister chromatid segregation	GO:0000819	0.000129433	12	PIBF1,SMC4,NCAPH,SMC3,RACGAP1,BOD1,KPNB1,ZNF207,WAPL,HNRNPU,RAD21,IK
M1	chromosome segregation	GO:0007059	0.000212972	14	PIBF1,BUB3,SMC4,NCAPH,SMC3,RACGAP1,BOD1,KPNB1,ZNF207,WAPL,HNRNPU,KNL1,RAD21,IK
M1	alternative mRNA splicing, via spliceosome	GO:0000380	0.000265104	7	HNRNPA1,RBM8A,MAGOH,RBM25,DDX5,HNRNPU,HNRNPM
M1	attachment of spindle microtubules to kinetochore	GO:0008608	0.000395679	6	BUB3,RACGAP1,BOD1,ZNF207,HNRNPU,KNL1
M1	nuclear-transcribed mRNA catabolic process	GO:0000956	0.000439731	8	NCBP2,CSDE1,PNRC2,MTPAP,RBM8A,MAGOH,DDX5,DCP2
M1	RNA catabolic process	GO:0006401	0.000699954	11	NCBP2,CSDE1,DHX36,PNRC2,MTPAP,RBM8A,MAGOH,DDX5,HNRNPU,DCP2,SYNCRIP
M1	regulation of alternative mRNA splicing, via spliceosome	GO:0000381	0.000804041	6	HNRNPA1,RBM8A,MAGOH,RBM25,DDX5,HNRNPU
M1	mRNA catabolic process	GO:0006402	0.000860409	10	NCBP2,CSDE1,PNRC2,MTPAP,RBM8A,MAGOH,DDX5,HNRNPU,DCP2,SYNCRIP
M1	protein sumoylation	GO:0016925	0.00112078	6	UBA2,SAE1,SUMO1,RANBP2,SUMO3,KIAA1586
M1	posttranscriptional regulation of gene expression	GO:0010608	0.00120482	14	KHDRBS1,EIF2A,NCBP2,EIF5B,SHMT1,DDX5,USP16,EPRS,DHX36,MATR3,RPS6KB1,HNRNPU,EIF4E,SYNCRIP
M1	nucleobase-containing compound catabolic process	GO:0034655	0.0018736	13	NCBP2,CSDE1,DHX36,DFFB,PNRC2,MTPAP,XRN2,MAGOH,RBM8A,DDX5,HNRNPU,DCP2,SYNCRIP
M1	negative regulation of DNA metabolic process	GO:0051053	0.0018736	9	TERF1,SMC3,HNRNPA1,MSH6,LIG3,RIF1,WAPL,HNRNPU,DCP2
M1	regulation of DNA replication	GO:0006275	0.00188092	7	RFC5,ESCO2,TERF1,SMC3,LIG3,WAPL,RFC3
M1	organic cyclic compound catabolic process	GO:1901361	0.00192587	14	NCBP2,CSDE1,DHX36,DFFB,PNRC2,MTPAP,YWHAH,XRN2,MAGOH,RBM8A,DDX5,HNRNPU,DCP2,SYNCRIP
M1	heterocycle catabolic process	GO:0046700	0.00315136	13	NCBP2,CSDE1,DHX36,DFFB,PNRC2,MTPAP,XRN2,MAGOH,RBM8A,DDX5,HNRNPU,DCP2,SYNCRIP
M1	cellular nitrogen compound catabolic process	GO:0044270	0.00324657	13	NCBP2,CSDE1,DHX36,DFFB,PNRC2,MTPAP,XRN2,MAGOH,RBM8A,DDX5,HNRNPU,DCP2,SYNCRIP
M1	aromatic compound catabolic process	GO:0019439	0.00324657	13	NCBP2,CSDE1,DHX36,DFFB,PNRC2,MTPAP,XRN2,MAGOH,RBM8A,DDX5,HNRNPU,DCP2,SYNCRIP
M1	mitotic sister chromatid segregation	GO:0000070	0.00324657	9	PIBF1,SMC4,NCAPH,RACGAP1,BOD1,ZNF207,HNRNPU,KPNB1,IK
M1	translational initiation	GO:0006413	0.00400694	7	KHDRBS1,EIF2A,NCBP2,EIF5B,RPS6KB1,EIF4E,EIF3L
M1	mitotic spindle assembly	GO:0090307	0.00414091	6	PIBF1,SMC3,RACGAP1,ZNF207,HNRNPU,KPNB1
M1	mRNA 3'-end processing	GO:0031124	0.00511764	5	PAPOLA,NCBP2,NUDT21,MTPAP,CDC73
M1	protein localization to chromosome	GO:0034502	0.00568414	7	CCT5,TERF1,BOD1,WAPL,KNL1,RAD21,IK
M1	regulation of translation	GO:0006417	0.00684385	10	KHDRBS1,EIF2A,NCBP2,EIF5B,SHMT1,USP16,EPRS,RPS6KB1,EIF4E,SYNCRIP
M1	regulation of mRNA 3'-end processing	GO:0031440	0.00698035	4	CDC73,PAPOLA,NUDT21,NCBP2
M1	positive regulation of mRNA 3'-end processing	GO:0031442	0.00707821	3	CDC73,NUDT21,NCBP2
M1	regulation of DNA biosynthetic process	GO:2000278	0.00964702	7	RFC5,CCT5,TERF1,HNRNPA1,HNRNPU,DCP2,RFC3
M1	negative regulation of telomere maintenance via telomerase	GO:0032211	0.00986331	4	HNRNPU,HNRNPA1,DCP2,TERF1
M1	translation	GO:0006412	0.0110641	12	KHDRBS1,EIF2A,NCBP2,EIF5B,SHMT1,USP16,EPRS,IARS,RPS6KB1,EIF4E,EIF3L,SYNCRIP
M1	peptidyl-lysine modification	GO:0018205	0.0115157	12	EZH2,MAP3K7,UBA2,SAE1,HAT1,ATF2,SUMO1,RANBP2,DR1,SUMO3,SUZ12,KIAA1586
M1	negative regulation of DNA replication	GO:0008156	0.0115157	4	LIG3,TERF1,SMC3,WAPL
M1	nuclear-transcribed mRNA catabolic process, nonsense-mediated decay	GO:0000184	0.012903	4	RBM8A,NCBP2,PNRC2,MAGOH
M1	peptide biosynthetic process	GO:0043043	0.0135901	12	KHDRBS1,EIF2A,NCBP2,EIF5B,SHMT1,USP16,EPRS,IARS,RPS6KB1,EIF4E,EIF3L,SYNCRIP
M1	negative regulation of chromosome organization	GO:2001251	0.0135901	7	TERF1,HNRNPA1,ZNF207,WAPL,HNRNPU,DCP2,IK
M1	regulation of chromosome organization	GO:0033044	0.0140794	11	CCT5,TERF1,UBE2N,DHX36,HNRNPA1,ZNF207,WAPL,HNRNPU,DCP2,RAD21,IK
M1	mRNA polyadenylation	GO:0006378	0.0145272	4	CDC73,PAPOLA,NUDT21,MTPAP
M1	mitotic nuclear division	GO:0140014	0.0146043	10	PIBF1,SMC4,NCAPH,SMC3,RACGAP1,BOD1,ZNF207,HNRNPU,KPNB1,IK
M1	organelle fission	GO:0048285	0.0146151	11	PIBF1,SMC4,NCAPH,SMC3,RACGAP1,BOD1,ZNF207,BNIP3,HNRNPU,KPNB1,IK
M1	regulation of cellular amide metabolic process	GO:0034248	0.0154546	10	KHDRBS1,EIF2A,NCBP2,EIF5B,SHMT1,USP16,EPRS,RPS6KB1,EIF4E,SYNCRIP
M1	nuclear division	GO:0000280	0.0173968	10	PIBF1,SMC4,NCAPH,SMC3,RACGAP1,BOD1,ZNF207,HNRNPU,KPNB1,IK
M1	RNA 3'-end processing	GO:0031123	0.0173968	5	PAPOLA,NCBP2,NUDT21,MTPAP,CDC73
M1	negative regulation of telomere maintenance via telomere lengthening	GO:1904357	0.0174602	4	HNRNPU,HNRNPA1,DCP2,TERF1
M1	spindle assembly	GO:0051225	0.0185188	6	PIBF1,SMC3,RACGAP1,ZNF207,HNRNPU,KPNB1
M1	telomere maintenance	GO:0000723	0.0185188	7	CCT5,TERF1,DHX36,HNRNPA1,RIF1,HNRNPU,DCP2
M1	telomere organization	GO:0032200	0.0185188	7	CCT5,TERF1,DHX36,HNRNPA1,RIF1,HNRNPU,DCP2
M1	RNA polyadenylation	GO:0043631	0.0185188	4	CDC73,PAPOLA,NUDT21,MTPAP
M1	regulation of telomere maintenance	GO:0032204	0.019095	6	CCT5,TERF1,DHX36,HNRNPA1,HNRNPU,DCP2
M1	regulation of telomere maintenance via telomerase	GO:0032210	0.019095	5	CCT5,TERF1,HNRNPA1,HNRNPU,DCP2
M1	regulation of chromosome segregation	GO:0051983	0.0205741	6	RACGAP1,ZNF207,WAPL,HNRNPU,RAD21,IK
M1	regulation of DNA-dependent DNA replication	GO:0090329	0.0205741	4	RFC5,LIG3,SMC3,RFC3
M1	amide biosynthetic process	GO:0043604	0.0228901	12	KHDRBS1,EIF2A,NCBP2,EIF5B,SHMT1,USP16,EPRS,IARS,RPS6KB1,EIF4E,EIF3L,SYNCRIP
M1	DNA replication	GO:0006260	0.0231411	7	RFC5,ESCO2,TERF1,SMC3,LIG3,WAPL,RFC3
M1	DNA biosynthetic process	GO:0071897	0.0231411	7	RFC5,CCT5,TERF1,HNRNPA1,HNRNPU,DCP2,RFC3
M1	negative regulation of DNA biosynthetic process	GO:2000279	0.0247494	4	HNRNPU,HNRNPA1,DCP2,TERF1
M1	regulation of sister chromatid segregation	GO:0033045	0.0248612	5	ZNF207,WAPL,HNRNPU,RAD21,IK
M1	regulation of telomere maintenance via telomere lengthening	GO:1904356	0.0252716	5	CCT5,TERF1,HNRNPA1,HNRNPU,DCP2
M1	telomere maintenance via telomerase	GO:0007004	0.0267749	5	CCT5,TERF1,HNRNPA1,HNRNPU,DCP2
M1	mitotic spindle organization	GO:0007052	0.0276982	6	PIBF1,SMC3,RACGAP1,ZNF207,HNRNPU,KPNB1
M1	negative regulation of telomere maintenance	GO:0032205	0.0299048	4	HNRNPU,HNRNPA1,DCP2,TERF1
M1	positive regulation of mRNA processing	GO:0050685	0.0300063	3	CDC73,NUDT21,NCBP2
M1	positive regulation of chromosome organization	GO:2001252	0.0312744	7	CCT5,TERF1,UBE2N,DHX36,HNRNPA1,HNRNPU,RAD21
M1	chromosome condensation	GO:0030261	0.0326178	3	SMC4,NCAPH,DFFB
M1	negative regulation of phosphoprotein phosphatase activity	GO:0032515	0.0326178	3	BOD1,MASTL,TIPRL
M1	organelle localization	GO:0051640	0.0355821	9	PDCD6,PIBF1,PDCD10,BOD1,RANBP2,KIF5B,HNRNPU,NMD3,KPNB1
M1	microtubule cytoskeleton organization involved in mitosis	GO:1902850	0.0364302	6	PIBF1,SMC3,RACGAP1,ZNF207,HNRNPU,KPNB1
M1	peptide metabolic process	GO:0006518	0.0364302	12	KHDRBS1,EIF2A,NCBP2,EIF5B,SHMT1,USP16,EPRS,IARS,RPS6KB1,EIF4E,EIF3L,SYNCRIP
M1	sister chromatid cohesion	GO:0007062	0.0378048	4	BOD1,RAD21,SMC3,WAPL
M1	mitochondrial protein catabolic process	GO:0035694	0.038173	2	BNIP3,YME1L1
M1	regulation of protein stability	GO:0031647	0.038173	9	HSPD1,PDCD10,CCT5,TRIM24,ZNF207,SUMO1,CDKN2AIP,CDC73,NAA15
M1	telomere maintenance via telomere lengthening	GO:0010833	0.038173	5	CCT5,TERF1,HNRNPA1,HNRNPU,DCP2
M1	CRD-mediated mRNA stabilization	GO:0070934	0.038173	2	HNRNPU,SYNCRIP
M1	RNA-dependent DNA biosynthetic process	GO:0006278	0.0414758	5	CCT5,TERF1,HNRNPA1,HNRNPU,DCP2
M1	negative regulation of protein dephosphorylation	GO:0035308	0.0450223	3	BOD1,MASTL,TIPRL
M1	protein localization to chromosome, centromeric region	GO:0071459	0.0450223	3	BOD1,KNL1,IK
M1	regulation of translational initiation	GO:0006446	0.0450313	4	KHDRBS1,NCBP2,EIF5B,RPS6KB1
M1	negative regulation of organelle organization	GO:0010639	0.045155	9	TERF1,HNRNPA1,ZNF207,LIG3,WAPL,BNIP3,DCP2,HNRNPU,IK
M1	DNA packaging	GO:0006323	0.0465189	5	SMC4,NCAPH,HAT1,DFFB,SMARCA5
M1	negative regulation of phosphatase activity	GO:0010923	0.048168	5	MASTL,BOD1,URI1,KNL1,TIPRL
M1	mitotic metaphase plate congression	GO:0007080	0.048168	4	PIBF1,KPNB1,HNRNPU,BOD1
M1	regulation of DNA-directed DNA polymerase activity	GO:1900262	0.048168	2	RFC5,RFC3
M1	positive regulation of DNA-directed DNA polymerase activity	GO:1900264	0.048168	2	RFC5,RFC3
M1	pre-mRNA cleavage required for polyadenylation	GO:0098789	0.048168	2	NUDT21,NCBP2
M1	positive regulation of DNA metabolic process	GO:0051054	0.0511834	7	RFC5,CCT5,UBE2N,DHX36,HNRNPA1,RIF1,RFC3
M1	negative regulation of dephosphorylation	GO:0035305	0.0516859	5	MASTL,BOD1,URI1,KNL1,TIPRL
M1	RNA localization	GO:0006403	0.0528218	5	KHDRBS1,SARNP,TERF1,DCP2,NMD3
M1	negative regulation of mRNA metabolic process	GO:1903312	0.054314	4	SRSF7,HNRNPU,SRSF10,SYNCRIP
M1	nucleocytoplasmic transport	GO:0006913	0.0560283	7	KHDRBS1,SARNP,NUP205,HNRNPA1,RANBP2,NMD3,KPNB1
M1	nuclear transport	GO:0051169	0.0560283	7	KHDRBS1,SARNP,NUP205,HNRNPA1,RANBP2,NMD3,KPNB1
M1	establishment of organelle localization	GO:0051656	0.0560283	7	PIBF1,PDCD6,PDCD10,BOD1,HNRNPU,NMD3,KPNB1
M1	mRNA cleavage involved in mRNA processing	GO:0098787	0.0560283	2	NUDT21,NCBP2
M1	tRNA splicing, via endonucleolytic cleavage and ligation	GO:0006388	0.0560283	2	TSEN2,RTRAF
M1	nucleic acid phosphodiester bond hydrolysis	GO:0090305	0.0569118	7	NCBP2,TERF1,NUDT21,HMGB2,DFFB,XRN2,DCP2
M1	negative regulation of sister chromatid segregation	GO:0033046	0.0572917	3	ZNF207,IK,WAPL
M1	negative regulation of chromosome segregation	GO:0051985	0.0572917	3	ZNF207,IK,WAPL
M1	DNA conformation change	GO:0071103	0.0606328	6	SMC4,NCAPH,HAT1,RECQL,DFFB,SMARCA5
M1	regulation of DNA-templated transcription, elongation	GO:0032784	0.0606328	3	HNRNPU,CDC73,ZNF326
M1	RNA stabilization	GO:0043489	0.0606328	3	HNRNPU,DHX36,SYNCRIP
M1	positive regulation of DNA biosynthetic process	GO:2000573	0.0617228	4	RFC5,HNRNPA1,CCT5,RFC3
M1	RNA splicing, via endonucleolytic cleavage and ligation	GO:0000394	0.0626944	2	TSEN2,RTRAF
M1	anatomical structure homeostasis	GO:0060249	0.0631592	7	CCT5,TERF1,DHX36,HNRNPA1,RIF1,HNRNPU,DCP2
M1	spindle organization	GO:0007051	0.0637874	6	PIBF1,SMC3,RACGAP1,ZNF207,HNRNPU,KPNB1
M1	regulation of type I interferon production	GO:0032479	0.0659672	4	YY1,HSPD1,DHX36,RNF26
M1	type I interferon production	GO:0032606	0.0659672	4	YY1,HSPD1,DHX36,RNF26
M1	DNA-templated transcription, elongation	GO:0006354	0.0664015	3	HNRNPU,CDC73,ZNF326
M1	regulation of dephosphorylation	GO:0035303	0.0690736	6	MASTL,MTMR2,BOD1,URI1,KNL1,TIPRL
M1	mRNA cleavage	GO:0006379	0.0707981	2	NUDT21,NCBP2
M1	nucleosome organization	GO:0034728	0.0708894	4	HAT1,SMARCA5,ANP32E,SMARCC1
M1	protein-DNA complex subunit organization	GO:0071824	0.0715772	5	TERF1,SMARCC1,HAT1,ANP32E,SMARCA5
M1	metaphase plate congression	GO:0051310	0.072633	4	PIBF1,KPNB1,HNRNPU,BOD1
M1	chromosome localization	GO:0050000	0.0760175	4	PIBF1,KPNB1,HNRNPU,BOD1
M1	establishment of chromosome localization	GO:0051303	0.0760175	4	PIBF1,KPNB1,HNRNPU,BOD1
M1	DNA catabolic process	GO:0006308	0.0794101	2	XRN2,DFFB
M1	attachment of mitotic spindle microtubules to kinetochore	GO:0051315	0.0794101	2	BOD1,HNRNPU
M1	negative regulation of mRNA splicing, via spliceosome	GO:0048025	0.0794101	2	SRSF7,SRSF10
M1	activation of NF-kappaB-inducing kinase activity	GO:0007250	0.0794101	2	MAP3K7,ZFP91
M1	ATP-dependent chromatin remodeling	GO:0043044	0.0794101	2	SMARCA5,ANP32E
M1	protein stabilization	GO:0050821	0.0828024	6	HSPD1,PDCD10,CCT5,ZNF207,SUMO1,NAA15
M1	establishment of RNA localization	GO:0051236	0.0829321	4	NMD3,KHDRBS1,SARNP,TERF1
M1	negative regulation of RNA catabolic process	GO:1902369	0.0856464	3	HNRNPU,DHX36,SYNCRIP
M1	regulation of attachment of spindle microtubules to kinetochore	GO:0051988	0.0856547	2	HNRNPU,RACGAP1
M1	histone H3-K27 methylation	GO:0070734	0.0856547	2	SUZ12,EZH2
M1	centrosome localization	GO:0051642	0.0856547	2	RANBP2,KIF5B
M1	microtubule organizing center localization	GO:0061842	0.0856547	2	RANBP2,KIF5B
M1	negative regulation of DNA-dependent DNA replication	GO:2000104	0.0856547	2	LIG3,SMC3
M1	regulation of establishment of protein localization to telomere	GO:0070203	0.0856547	2	CCT5,TERF1
M1	histone mRNA catabolic process	GO:0071044	0.0856547	2	DCP2,MTPAP
M1	protein acetylation	GO:0006473	0.0896591	6	ESCO2,MAP3K7,HAT1,ATF2,DR1,NAA15
M1	DNA-dependent DNA replication	GO:0006261	0.091458	4	RFC5,LIG3,SMC3,RFC3
M1	regulation of phosphatase activity	GO:0010921	0.0918117	5	MASTL,BOD1,URI1,KNL1,TIPRL
M1	regulation of establishment of protein localization to chromosome	GO:0070202	0.092468	2	CCT5,TERF1
M1	mitotic chromosome condensation	GO:0007076	0.092468	2	SMC4,NCAPH
M1	positive regulation of response to DNA damage stimulus	GO:2001022	0.0967991	4	BCLAF1,DDX5,UBE2N,RIF1
M1	cellular response to steroid hormone stimulus	GO:0071383	0.0987939	5	RNF6,YWHAH,URI1,DDX5,HNRNPU
M2	taxis	GO:0042330	3.60507e-06	15	CCL23,PDGFA,PDGFRA,CXCL11,FGF1,FGF2,ITGB3,CCR2,CCL4,SAA1,FGFR1,ARRB2,EFNB2,NRP1,NCKAP1L
M2	chemotaxis	GO:0006935	3.60507e-06	15	CCL23,PDGFA,PDGFRA,CXCL11,FGF1,FGF2,ITGB3,CCR2,CCL4,SAA1,FGFR1,ARRB2,EFNB2,NRP1,NCKAP1L
M2	positive regulation of MAPK cascade	GO:0043410	2.80121e-05	15	PDGFA,PDGFRA,ARRB1,FGF1,FGF2,SLAMF1,NRG1,RASGRP1,SAA1,CTGF,FGFR1,FGFR2,IGF1R,ARRB2,PLCE1
M2	cell chemotaxis	GO:0060326	3.86891e-05	12	CCL23,PDGFRA,CXCL11,FGF1,FGF2,CCR2,CCL4,SAA1,FGFR1,ARRB2,NRP1,NCKAP1L
M2	transmembrane receptor protein tyrosine kinase signaling pathway	GO:0007169	0.000265104	13	PDGFA,PDGFRA,FGF1,FGF2,NRG1,NTRK2,HIP1,FGFR1,FGFR2,IGF1R,EPHA3,EFNB2,NRP1
M2	positive regulation of MAP kinase activity	GO:0043406	0.000406372	9	PDGFA,FGF1,FGF2,NRG1,RASGRP1,SAA1,FGFR1,IGF1R,PLCE1
M2	positive regulation of kinase activity	GO:0033674	0.00122632	13	PDGFA,PDGFRA,FGF1,FGF2,ITGB3,NRG1,RASGRP1,SAA1,FGFR1,EREG,IGF1R,PLCE1,NCKAP1L
M2	positive regulation of ERK1 and ERK2 cascade	GO:0070374	0.00192587	8	PDGFA,PDGFRA,FGF2,SLAMF1,RASGRP1,CTGF,ARRB1,ARRB2
M2	positive regulation of protein kinase activity	GO:0045860	0.00226139	12	PDGFA,FGF1,FGF2,ITGB3,NRG1,RASGRP1,SAA1,FGFR1,EREG,IGF1R,PLCE1,NCKAP1L
M2	regulation of ERK1 and ERK2 cascade	GO:0070372	0.00240998	9	PDGFA,PDGFRA,FGF2,SLAMF1,RASGRP1,FBLN1,CTGF,ARRB1,ARRB2
M2	regulation of MAP kinase activity	GO:0043405	0.00240998	9	PDGFA,FGF1,FGF2,NRG1,RASGRP1,SAA1,FGFR1,IGF1R,PLCE1
M2	ERK1 and ERK2 cascade	GO:0070371	0.00324657	9	PDGFA,PDGFRA,FGF2,SLAMF1,RASGRP1,FBLN1,CTGF,ARRB1,ARRB2
M2	positive regulation of protein serine/threonine kinase activity	GO:0071902	0.00324657	9	PDGFA,FGF1,FGF2,NRG1,RASGRP1,SAA1,FGFR1,IGF1R,PLCE1
M2	cell chemotaxis to fibroblast growth factor	GO:0035766	0.00324657	3	FGFR1,FGF1,FGF2
M2	endothelial cell chemotaxis to fibroblast growth factor	GO:0035768	0.00324657	3	FGFR1,FGF1,FGF2
M2	regulation of cell chemotaxis to fibroblast growth factor	GO:1904847	0.00324657	3	FGFR1,FGF1,FGF2
M2	regulation of endothelial cell chemotaxis to fibroblast growth factor	GO:2000544	0.00324657	3	FGFR1,FGF1,FGF2
M2	positive regulation of cell migration	GO:0030335	0.00375585	12	PDGFA,PDGFRA,RHOJ,FGF1,FGF2,NRP1,ITGB3,CCR2,CCL4,FGFR1,IGF1R,HAS2
M2	platelet-derived growth factor receptor signaling pathway	GO:0048008	0.00407885	4	PDGFA,NRP1,PDGFRA,HIP1
M2	positive regulation of cell motility	GO:2000147	0.00470939	12	PDGFA,PDGFRA,RHOJ,FGF1,FGF2,NRP1,ITGB3,CCR2,CCL4,FGFR1,IGF1R,HAS2
M2	positive regulation of cellular component movement	GO:0051272	0.00517926	12	PDGFA,PDGFRA,RHOJ,FGF1,FGF2,NRP1,ITGB3,CCR2,CCL4,FGFR1,IGF1R,HAS2
M2	regulation of chemotaxis	GO:0050920	0.00707821	7	PDGFRA,FGF1,FGF2,CCR2,CCL4,FGFR1,EFNB2
M2	endothelial cell chemotaxis	GO:0035767	0.00707821	4	FGFR1,NRP1,FGF1,FGF2
M2	positive regulation of phospholipase activity	GO:0010518	0.00800277	4	FGFR2,FGFR1,PDGFRA,FGF2
M2	positive regulation of endothelial cell migration	GO:0010595	0.00891851	6	RHOJ,FGF1,FGF2,ITGB3,FGFR1,NRP1
M2	regulation of phospholipase activity	GO:0010517	0.0123151	4	FGFR2,FGFR1,PDGFRA,FGF2
M2	fibroblast growth factor receptor signaling pathway	GO:0008543	0.0123151	4	FGFR2,FGFR1,FGF1,FGF2
M2	activation of MAPK activity	GO:0000187	0.0146058	5	FGF1,NRG1,SAA1,IGF1R,PLCE1
M2	positive regulation of receptor-mediated endocytosis	GO:0048260	0.0155154	4	SFRP4,ARRB2,HIP1,ARRB1
M2	regulation of lipid metabolic process	GO:0019216	0.0162034	7	PDGFA,PDGFRA,FGF1,FGF2,BMP6,PDE3B,PIK3IP1
M2	renal tubule morphogenesis	GO:0061333	0.0165265	3	COL4A1,FGF1,FGF2
M2	positive regulation of phospholipase C activity	GO:0010863	0.0165265	3	FGFR1,PDGFRA,FGF2
M2	positive regulation of lipase activity	GO:0060193	0.0166202	4	FGFR2,FGFR1,PDGFRA,FGF2
M2	regulation of GTPase activity	GO:0043087	0.0172601	8	NRP1,RGS1,RASGRP1,ARRB1,EPHA3,GPR65,SIPA1,NCKAP1L
M2	endocytosis	GO:0006897	0.0184393	9	SFRP4,MYO1E,FCGR2B,ITGB3,ARHGAP25,HIP1,ARRB1,ARRB2,EPHA3
M2	regulation of phospholipase C activity	GO:1900274	0.0184393	3	FGFR1,PDGFRA,FGF2
M2	regulation of small GTPase mediated signal transduction	GO:0051056	0.0185188	5	RASGRP1,ARHGAP25,ARRB1,PLCE1,NRP1
M2	regulation of phospholipid metabolic process	GO:1903725	0.0185188	4	PDGFA,PIK3IP1,PDGFRA,FGF2
M2	angiogenesis	GO:0001525	0.0189044	9	COL4A1,TGFBI,RHOJ,FGF1,FGF2,NDNF,PDE3B,EFNB2,NRP1
M2	positive regulation of cell chemotaxis to fibroblast growth factor	GO:1904849	0.0198658	2	FGFR1,FGF2
M2	positive regulation of endothelial cell chemotaxis to fibroblast growth factor	GO:2000546	0.0198658	2	FGFR1,FGF2
M2	positive regulation of lipopolysaccharide-mediated signaling pathway	GO:0031666	0.0198658	2	CD180,LY86
M2	regulation of protein serine/threonine kinase activity	GO:0071900	0.0200071	9	PDGFA,FGF1,FGF2,NRG1,RASGRP1,SAA1,FGFR1,IGF1R,PLCE1
M2	endothelial cell migration	GO:0043542	0.0200635	7	RHOJ,FGF1,FGF2,ITGB3,FGFR1,EFNB2,NRP1
M2	positive regulation of receptor internalization	GO:0002092	0.0205741	3	SFRP4,ARRB2,ARRB1
M2	positive regulation of GTPase activity	GO:0043547	0.0216082	7	NRP1,RGS1,RASGRP1,ARRB1,GPR65,SIPA1,NCKAP1L
M2	cellular response to growth factor stimulus	GO:0071363	0.0226332	10	PDGFRA,NRP1,FGF1,FGF2,BMP6,NTRK2,FGFR1,FGFR2,ARRB2,HAS2
M2	positive regulation of epithelial cell migration	GO:0010634	0.0226332	6	RHOJ,FGF1,FGF2,ITGB3,FGFR1,NRP1
M2	renal system development	GO:0072001	0.0228901	5	COL4A1,PDGFA,FGF1,FGF2,PLCE1
M2	blood vessel morphogenesis	GO:0048514	0.0246245	9	COL4A1,TGFBI,RHOJ,FGF1,FGF2,NDNF,PDE3B,EFNB2,NRP1
M2	cell activation	GO:0001775	0.0248612	10	PDGFA,LST1,TNFSF13,PDGFRA,SLAMF1,ITGB3,CD1C,IKZF1,RPS6KA1,NCKAP1L
M2	branching morphogenesis of an epithelial tube	GO:0048754	0.0248612	3	COL4A1,FGF1,FGF2
M2	urogenital system development	GO:0001655	0.0248612	5	COL4A1,PDGFA,FGF1,FGF2,PLCE1
M2	renal tubule development	GO:0061326	0.0248612	3	COL4A1,FGF1,FGF2
M2	regulation of endothelial cell chemotaxis	GO:2001026	0.0248612	3	FGFR1,FGF1,FGF2
M2	regulation of phosphatidylinositol 3-kinase activity	GO:0043551	0.0248612	3	FGF2,PDGFRA,PIK3IP1
M2	regulation of lipase activity	GO:0060191	0.0248626	4	FGFR2,FGFR1,PDGFRA,FGF2
M2	import into cell	GO:0098657	0.0252716	9	SFRP4,MYO1E,FCGR2B,ITGB3,ARHGAP25,HIP1,ARRB1,ARRB2,EPHA3
M2	activation of protein kinase activity	GO:0032147	0.0252716	7	FGF1,ITGB3,NRG1,SAA1,IGF1R,PLCE1,NCKAP1L
M2	response to growth factor	GO:0070848	0.0255066	10	PDGFRA,NRP1,FGF1,FGF2,BMP6,NTRK2,FGFR1,FGFR2,ARRB2,HAS2
M2	regulation of response to external stimulus	GO:0032101	0.0268155	10	CD180,PDGFA,PDGFRA,FGF1,FGF2,LY86,CCR2,CCL4,FGFR1,EFNB2
M2	morphogenesis of a branching epithelium	GO:0061138	0.0268257	3	COL4A1,FGF1,FGF2
M2	blood vessel development	GO:0001568	0.0281126	9	COL4A1,TGFBI,RHOJ,FGF1,FGF2,NDNF,PDE3B,EFNB2,NRP1
M2	regulation of cell development	GO:0060284	0.0284312	8	NDNF,CCR2,FBLN1,BDNF,FGFR1,EPHA3,EFNB2,NRP1
M2	lymphocyte chemotaxis	GO:0048247	0.0299048	3	SAA1,CXCL11,CCL4
M2	cellular response to fibroblast growth factor stimulus	GO:0044344	0.0302658	4	FGFR2,FGFR1,FGF1,FGF2
M2	response to fibroblast growth factor	GO:0071774	0.0302658	4	FGFR2,FGFR1,FGF1,FGF2
M2	regulation of receptor-mediated endocytosis	GO:0048259	0.0322233	4	SFRP4,ARRB2,HIP1,ARRB1
M2	regulation of endothelial cell migration	GO:0010594	0.0323247	6	RHOJ,FGF1,FGF2,ITGB3,FGFR1,NRP1
M2	morphogenesis of a branching structure	GO:0001763	0.0323247	3	COL4A1,FGF1,FGF2
M2	vasculature development	GO:0001944	0.0326178	9	COL4A1,TGFBI,RHOJ,FGF1,FGF2,NDNF,PDE3B,EFNB2,NRP1
M2	cardiovascular system development	GO:0072358	0.0326178	9	COL4A1,TGFBI,RHOJ,FGF1,FGF2,NDNF,PDE3B,EFNB2,NRP1
M2	positive regulation of response to external stimulus	GO:0032103	0.0326178	6	CD180,FGF2,LY86,CCR2,CCL4,FGFR1
M2	tissue morphogenesis	GO:0048729	0.0347334	6	COL4A1,FGF1,FGF2,ITGB3,NRG1,ZFPM2
M2	actin cytoskeleton organization	GO:0030036	0.0347787	9	RHOJ,NRP1,GPM6B,ARHGAP25,CTGF,ARRB1,EPHA3,GPR65,NCKAP1L
M2	positive regulation of cell development	GO:0010720	0.0356437	6	NDNF,CCR2,BDNF,FGFR1,EPHA3,NRP1
M2	cAMP metabolic process	GO:0046058	0.0364302	3	PDE3B,CXCL11,PDE4B
M2	positive regulation of fibroblast proliferation	GO:0048146	0.0364302	3	PDGFA,PDGFRA,EREG
M2	positive regulation of sprouting angiogenesis	GO:1903672	0.0364302	3	RHOJ,FGF1,FGF2
M2	tube morphogenesis	GO:0035239	0.038173	9	COL4A1,TGFBI,RHOJ,FGF1,FGF2,NDNF,PDE3B,EFNB2,NRP1
M2	contractile actin filament bundle assembly	GO:0030038	0.038173	4	ARRB1,CTGF,GPR65,NRP1
M2	stress fiber assembly	GO:0043149	0.038173	4	ARRB1,CTGF,GPR65,NRP1
M2	platelet-derived growth factor receptor-beta signaling pathway	GO:0035791	0.038173	2	PDGFA,HIP1
M2	negative regulation of phospholipid metabolic process	GO:1903726	0.038173	2	PDGFA,PIK3IP1
M2	regulation of receptor internalization	GO:0002090	0.0384264	3	ARRB1,SFRP4,ARRB2
M2	animal organ morphogenesis	GO:0009887	0.0387212	7	TIFAB,FGF1,FGF2,NRG1,ZFPM2,FGFR2,SFRP4
M2	regulation of body fluid levels	GO:0050878	0.0420683	5	PDGFA,PDGFRA,TIFAB,ITGB3,FBLN1
M2	regulation of lipid kinase activity	GO:0043550	0.0420683	3	FGF2,PDGFRA,PIK3IP1
M2	positive regulation of neurogenesis	GO:0050769	0.0437019	5	NDNF,CCR2,BDNF,FGFR1,EPHA3
M2	regulation of Ras protein signal transduction	GO:0046578	0.0441952	4	ARRB1,NRP1,PLCE1,RASGRP1
M2	positive regulation of stress fiber assembly	GO:0051496	0.0450313	3	CTGF,GPR65,NRP1
M2	blood coagulation	GO:0007596	0.0454616	4	FBLN1,PDGFA,PDGFRA,ITGB3
M2	hemostasis	GO:0007599	0.0454616	4	FBLN1,PDGFA,PDGFRA,ITGB3
M2	positive regulation of steroid biosynthetic process	GO:0010893	0.045632	2	FGF1,BMP6
M2	cAMP catabolic process	GO:0006198	0.045632	2	PDE3B,PDE4B
M2	negative regulation of platelet activation	GO:0010544	0.045632	2	PDGFA,PDGFRA
M2	kidney development	GO:0001822	0.0471006	4	PDGFA,PLCE1,FGF1,FGF2
M2	platelet activation	GO:0030168	0.0476721	3	PDGFA,PDGFRA,ITGB3
M2	positive regulation of nervous system development	GO:0051962	0.048168	5	NDNF,CCR2,BDNF,FGFR1,EPHA3
M2	peptidyl-tyrosine phosphorylation	GO:0018108	0.048168	8	PDGFRA,ITGB3,NTRK2,FGFR1,FGFR2,IGF1R,EPHA3,NRP1
M2	positive regulation of lipid metabolic process	GO:0045834	0.0491601	4	BMP6,PDGFRA,FGF1,FGF2
M2	peptidyl-tyrosine modification	GO:0018212	0.0491601	8	PDGFRA,ITGB3,NTRK2,FGFR1,FGFR2,IGF1R,EPHA3,NRP1
M2	positive regulation of actin filament bundle assembly	GO:0032233	0.0511834	3	CTGF,GPR65,NRP1
M2	G-protein coupled receptor internalization	GO:0002031	0.0511834	2	ARRB1,ARRB2
M2	branching involved in ureteric bud morphogenesis	GO:0001658	0.0511834	2	FGF1,FGF2
M2	cellular response to platelet-derived growth factor stimulus	GO:0036120	0.0511834	2	PDGFRA,HAS2
M2	response to platelet-derived growth factor	GO:0036119	0.0511834	2	PDGFRA,HAS2
M2	coagulation	GO:0050817	0.0516859	4	FBLN1,PDGFA,PDGFRA,ITGB3
M2	muscle organ development	GO:0007517	0.0516859	4	NRG1,TIFAB,ZFPM2,FGF2
M2	regulation of neurogenesis	GO:0050767	0.0517242	6	NDNF,CCR2,BDNF,FGFR1,EPHA3,EFNB2
M2	epithelial cell migration	GO:0010631	0.0521527	7	RHOJ,FGF1,FGF2,ITGB3,FGFR1,EFNB2,NRP1
M2	tissue migration	GO:0090130	0.0521527	7	RHOJ,FGF1,FGF2,ITGB3,FGFR1,EFNB2,NRP1
M2	epithelium migration	GO:0090132	0.0521527	7	RHOJ,FGF1,FGF2,ITGB3,FGFR1,EFNB2,NRP1
M2	tube development	GO:0035295	0.0525489	9	COL4A1,TGFBI,RHOJ,FGF1,FGF2,NDNF,PDE3B,EFNB2,NRP1
M2	sprouting angiogenesis	GO:0002040	0.0528218	4	EFNB2,RHOJ,FGF1,FGF2
M2	positive regulation of endocytosis	GO:0045807	0.0528218	4	SFRP4,ARRB2,HIP1,ARRB1
M2	leukocyte chemotaxis	GO:0030595	0.0528218	5	CXCL11,CCR2,CCL4,SAA1,NCKAP1L
M2	nephron development	GO:0072006	0.0528218	3	PLCE1,FGF1,FGF2
M2	skeletal system morphogenesis	GO:0048705	0.0560312	3	SFRP4,TIFAB,FGFR2
M2	ureteric bud morphogenesis	GO:0060675	0.0566829	2	FGF1,FGF2
M2	mesonephric tubule morphogenesis	GO:0072171	0.0566829	2	FGF1,FGF2
M2	cyclic nucleotide catabolic process	GO:0009214	0.0566829	2	PDE3B,PDE4B
M2	regulation of focal adhesion assembly	GO:0051893	0.0578386	3	GPM6B,EPHA3,NRP1
M2	regulation of cell-substrate junction assembly	GO:0090109	0.0578386	3	GPM6B,EPHA3,NRP1
M2	regulation of endocytosis	GO:0030100	0.0580693	5	SFRP4,HIP1,ARRB1,ARRB2,EPHA3
M2	regulation of leukocyte mediated immunity	GO:0002703	0.0589935	4	ARRB2,BST2,TNFSF13,RASGRP1
M2	negative chemotaxis	GO:0050919	0.0606328	2	PDGFA,ITGB3
M2	regulation of nervous system development	GO:0051960	0.0606328	6	NDNF,CCR2,BDNF,FGFR1,EPHA3,EFNB2
M2	actin filament bundle assembly	GO:0051017	0.0606328	4	ARRB1,CTGF,GPR65,NRP1
M2	regulation of actin cytoskeleton organization	GO:0032956	0.0606328	6	NRP1,GPM6B,CTGF,EPHA3,GPR65,NCKAP1L
M2	actin filament bundle organization	GO:0061572	0.0606328	4	ARRB1,CTGF,GPR65,NRP1
M2	adaptation of signaling pathway	GO:0023058	0.0606328	2	ARRB1,ARRB2
M2	negative adaptation of signaling pathway	GO:0022401	0.0606328	2	ARRB1,ARRB2
M2	desensitization of G-protein coupled receptor protein signaling pathway	GO:0002029	0.0606328	2	ARRB1,ARRB2
M2	positive regulation of vascular endothelial cell proliferation	GO:1905564	0.0606328	2	FGFR1,FGF2
M2	regulation of platelet activation	GO:0010543	0.0606328	2	PDGFA,PDGFRA
M2	regulation of fibroblast proliferation	GO:0048145	0.0617228	3	PDGFA,PDGFRA,EREG
M2	receptor-mediated endocytosis	GO:0006898	0.063028	5	SFRP4,FCGR2B,HIP1,ARRB1,ARRB2
M2	cell migration involved in sprouting angiogenesis	GO:0002042	0.0637874	3	EFNB2,RHOJ,FGF2
M2	regulation of adherens junction organization	GO:1903391	0.0637874	3	GPM6B,EPHA3,NRP1
M2	fibroblast proliferation	GO:0048144	0.0637874	3	PDGFA,PDGFRA,EREG
M2	phosphatidylinositol phosphorylation	GO:0046854	0.0637874	3	PIK3IP1,PDGFRA,FGF2
M2	ameboidal-type cell migration	GO:0001667	0.0657032	7	RHOJ,FGF1,FGF2,ITGB3,FGFR1,EFNB2,NRP1
M2	regulation of epithelial cell migration	GO:0010632	0.0660137	6	RHOJ,FGF1,FGF2,ITGB3,FGFR1,NRP1
M2	genitalia development	GO:0048806	0.0660786	2	TIFAB,FOXF2
M2	negative regulation of wound healing	GO:0061045	0.0664015	3	PDGFA,PDGFRA,FGF2
M2	phosphatidylinositol-mediated signaling	GO:0048015	0.0665684	4	IGF1R,PDGFA,PDGFRA,PIK3IP1
M2	inositol lipid-mediated signaling	GO:0048017	0.0665684	4	IGF1R,PDGFA,PDGFRA,PIK3IP1
M2	wound healing	GO:0042060	0.0666761	5	PDGFA,PDGFRA,FGF2,ITGB3,FBLN1
M2	actin filament organization	GO:0007015	0.0689267	6	CTGF,ARHGAP25,ARRB1,GPR65,NRP1,NCKAP1L
M2	lymphocyte migration	GO:0072676	0.0689267	3	SAA1,CXCL11,CCL4
M2	negative regulation of response to wounding	GO:1903035	0.0689267	3	PDGFA,PDGFRA,FGF2
M2	positive regulation of neuron differentiation	GO:0045666	0.0706803	4	NDNF,EPHA3,BDNF,FGFR1
M2	small GTPase mediated signal transduction	GO:0007264	0.0715772	5	RASGRP1,ARHGAP25,ARRB1,PLCE1,NRP1
M2	actomyosin structure organization	GO:0031032	0.0715772	4	ARRB1,CTGF,GPR65,NRP1
M2	positive regulation of steroid metabolic process	GO:0045940	0.0715772	2	FGF1,BMP6
M2	ureteric bud development	GO:0001657	0.0715772	2	FGF1,FGF2
M2	nephron tubule morphogenesis	GO:0072078	0.0715772	2	FGF1,FGF2
M2	phosphatidylinositol metabolic process	GO:0046488	0.0715772	4	PDGFA,PIK3IP1,PDGFRA,FGF2
M2	positive regulation of endothelial cell chemotaxis	GO:2001028	0.0715772	2	FGFR1,FGF2
M2	organic hydroxy compound biosynthetic process	GO:1901617	0.0731964	4	CYP39A1,BMP6,FGF1,FGF2
M2	positive regulation of chemotaxis	GO:0050921	0.0731964	4	CCL4,FGFR1,CCR2,FGF2
M2	regulation of neuron differentiation	GO:0045664	0.0747846	5	NDNF,BDNF,FGFR1,EPHA3,EFNB2
M2	mesonephric tubule development	GO:0072164	0.0787625	2	FGF1,FGF2
M2	mesonephric epithelium development	GO:0072163	0.0787625	2	FGF1,FGF2
M2	positive regulation of phosphatidylinositol 3-kinase activity	GO:0043552	0.0787625	2	PDGFRA,FGF2
M2	positive regulation of cell migration involved in sprouting angiogenesis	GO:0090050	0.0787625	2	RHOJ,FGF2
M2	cranial skeletal system development	GO:1904888	0.0787625	2	TIFAB,FGFR2
M2	ventricular cardiac muscle tissue morphogenesis	GO:0055010	0.0787625	2	NRG1,ZFPM2
M2	purine ribonucleotide catabolic process	GO:0009154	0.0787625	2	PDE3B,PDE4B
M2	blood vessel endothelial cell migration	GO:0043534	0.0794101	4	EFNB2,FGFR1,RHOJ,FGF2
M2	cell-substrate adherens junction assembly	GO:0007045	0.0807283	3	GPM6B,EPHA3,NRP1
M2	focal adhesion assembly	GO:0048041	0.0807283	3	GPM6B,EPHA3,NRP1
M2	cellular response to lipid	GO:0071396	0.0817396	7	CD180,SPP1,LY86,AR,ESR1,ARRB2,EPHA3
M2	epithelial tube morphogenesis	GO:0060562	0.0828024	3	COL4A1,FGF1,FGF2
M2	regulation of actin filament-based process	GO:0032970	0.0828024	6	NRP1,GPM6B,CTGF,EPHA3,GPR65,NCKAP1L
M2	Notch signaling pathway	GO:0007219	0.0828024	3	ARRB1,MAML2,DLL1
M2	muscle structure development	GO:0061061	0.0828024	5	TIFAB,FGF2,NRG1,EREG,ZFPM2
M2	positive regulation of blood vessel endothelial cell migration	GO:0043536	0.0828024	3	FGFR1,RHOJ,FGF2
M2	nephron morphogenesis	GO:0072028	0.0829321	2	FGF1,FGF2
M2	nephron epithelium morphogenesis	GO:0072088	0.0829321	2	FGF1,FGF2
M2	vascular endothelial cell proliferation	GO:0101023	0.0829321	2	FGFR1,FGF2
M2	regulation of vascular endothelial cell proliferation	GO:1905562	0.0829321	2	FGFR1,FGF2
M2	ventricular cardiac muscle tissue development	GO:0003229	0.0829321	2	NRG1,ZFPM2
M2	ribonucleotide catabolic process	GO:0009261	0.0829321	2	PDE3B,PDE4B
M2	positive regulation of interleukin-2 production	GO:0032743	0.0829321	2	PDE4B,SPTBN1
M2	generation of neurons	GO:0048699	0.084887	7	LST1,NDNF,CCR2,BDNF,FGFR1,EPHA3,EFNB2
M2	regulation of stress fiber assembly	GO:0051492	0.084887	3	CTGF,GPR65,NRP1
M2	regulation of sprouting angiogenesis	GO:1903670	0.084887	3	RHOJ,FGF1,FGF2
M2	negative regulation of lipid metabolic process	GO:0045833	0.084887	3	PDGFA,PDE3B,PIK3IP1
M2	ephrin receptor signaling pathway	GO:0048013	0.0875483	2	EPHA3,EFNB2
M2	hyaluronan metabolic process	GO:0030212	0.0875483	2	HAS2,FGF2
M2	bone morphogenesis	GO:0060349	0.0875483	2	SFRP4,TIFAB
M2	regulation of cell activation	GO:0050865	0.0879223	6	PDGFA,LST1,TNFSF13,PDGFRA,RPS6KA1,NCKAP1L
M2	cyclic nucleotide metabolic process	GO:0009187	0.0883609	3	PDE3B,CXCL11,PDE4B
M2	response to wounding	GO:0009611	0.0883609	5	PDGFA,PDGFRA,FGF2,ITGB3,FBLN1
M2	cell-substrate junction assembly	GO:0007044	0.0883609	3	GPM6B,EPHA3,NRP1
M2	adherens junction assembly	GO:0034333	0.0883609	3	GPM6B,EPHA3,NRP1
M2	regulation of actomyosin structure organization	GO:0110020	0.091458	3	CTGF,GPR65,NRP1
M2	cardiac muscle tissue development	GO:0048738	0.091458	3	NRG1,ZFPM2,FGF2
M2	negative regulation of interleukin-6 production	GO:0032715	0.0922081	2	SLAMF1,ARRB1
M2	extracellular structure organization	GO:0043062	0.0922081	4	GPM6B,TPSAB1,COL4A1,LIPG
M2	platelet aggregation	GO:0070527	0.0922081	2	ITGB3,PDGFRA
M2	mesonephros development	GO:0001823	0.0922081	2	FGF1,FGF2
M2	nephron tubule development	GO:0072080	0.0922081	2	FGF1,FGF2
M2	positive regulation of lipid kinase activity	GO:0090218	0.0922081	2	PDGFRA,FGF2
M2	regulation of lipopolysaccharide-mediated signaling pathway	GO:0031664	0.0922081	2	CD180,LY86
M2	purine nucleotide catabolic process	GO:0006195	0.0922081	2	PDE3B,PDE4B
M2	sex differentiation	GO:0007548	0.0934853	3	TIFAB,MAMLD1,FOXF2
M2	regulation of plasma membrane bounded cell projection organization	GO:0120035	0.0935827	6	FCGR2B,NDNF,BDNF,EPHA3,EFNB2,NRP1
M2	regulation of actin filament bundle assembly	GO:0032231	0.0971409	3	CTGF,GPR65,NRP1
M2	regulation of cell projection organization	GO:0031344	0.0976927	6	FCGR2B,NDNF,BDNF,EPHA3,EFNB2,NRP1
M2	positive regulation of epithelial cell proliferation	GO:0050679	0.0979133	4	ITGB3,FGFR1,BMP6,FGF2
M2	positive regulation of Ras protein signal transduction	GO:0046579	0.0980226	2	ARRB1,RASGRP1
M2	regulation of synapse structure or activity	GO:0050803	0.0980226	2	BDNF,FCGR2B
M2	regulation of synapse organization	GO:0050807	0.0980226	2	BDNF,FCGR2B
M2	activation of protein kinase B activity	GO:0032148	0.0980226	2	NRG1,FGF1
M2	cardiac muscle tissue morphogenesis	GO:0055008	0.0980226	2	NRG1,ZFPM2
M2	protein autophosphorylation	GO:0046777	0.0983311	5	PDGFA,PDGFRA,FGFR1,FGFR2,IGF1R
M2	neurogenesis	GO:0022008	0.0987939	7	LST1,NDNF,CCR2,BDNF,FGFR1,EPHA3,EFNB2
M3	regulation of body fluid levels	GO:0050878	0.000406372	12	BPIFA1,FGB,SCNN1G,CYP4A11,PF4,TRPV4,CYP4F2,ERBB4,ALOX12B,FGG,PLG,ADTRP
M3	long-chain fatty acid metabolic process	GO:0001676	0.00260888	7	CYP4A11,ALOXE3,CYP4F2,ALOX12B,PNPLA3,ADTRP,CPT1A
M3	circulatory system process	GO:0003013	0.002753	13	RNLS,FGB,ACE,BMP10,CYP4A11,TRPV4,TNNI3K,CACNB2,CYP4F2,EDN3,SCN2B,FGG,MYLK3
M3	blood circulation	GO:0008015	0.002753	13	RNLS,FGB,ACE,BMP10,CYP4A11,TRPV4,TNNI3K,CACNB2,CYP4F2,EDN3,SCN2B,FGG,MYLK3
M3	positive regulation of MAPK cascade	GO:0043410	0.00324657	18	GRM4,FGB,MST1R,MAP3K10,NODAL,XDH,NTF3,NDRG4,ERBB4,ALOX12B,ADRA1A,ADCYAP1,EDN3,WWC1,FGFR4,FGG,INSR,HTR2C
M3	multicellular organismal water homeostasis	GO:0050891	0.00416399	5	BPIFA1,SCNN1G,CYP4A11,TRPV4,CYP4F2
M3	water homeostasis	GO:0030104	0.00416399	5	BPIFA1,SCNN1G,CYP4A11,TRPV4,CYP4F2
M3	long-chain fatty acid catabolic process	GO:0042758	0.0130945	3	CYP4F2,CYP4A11,ADTRP
M3	arachidonic acid metabolic process	GO:0019369	0.0135901	4	ALOXE3,CYP4F2,ALOX12B,CYP4A11
M3	regulation of blood circulation	GO:1903522	0.0173968	8	RNLS,FGB,BMP10,TNNI3K,CACNB2,EDN3,SCN2B,FGG
M3	pressure natriuresis	GO:0003095	0.0185188	2	CYP4F2,CYP4A11
M3	leukotriene catabolic process	GO:0036100	0.0185188	2	CYP4F2,CYP4A11
M3	leukotriene B4 catabolic process	GO:0036101	0.0185188	2	CYP4F2,CYP4A11
M3	leukotriene B4 metabolic process	GO:0036102	0.0185188	2	CYP4F2,CYP4A11
M3	ketone catabolic process	GO:0042182	0.0185188	2	CYP4F2,CYP4F11
M3	quinone catabolic process	GO:1901662	0.0185188	2	CYP4F2,CYP4F11
M3	menaquinone catabolic process	GO:0042361	0.0185188	2	CYP4F2,CYP4F11
M3	phylloquinone metabolic process	GO:0042374	0.0185188	2	CYP4F2,CYP4F11
M3	phylloquinone catabolic process	GO:0042376	0.0185188	2	CYP4F2,CYP4F11
M3	vitamin K catabolic process	GO:0042377	0.0185188	2	CYP4F2,CYP4F11
M3	acetylcholine biosynthetic process	GO:0008292	0.0185188	2	SLC44A4,SLC5A7
M3	acetate ester biosynthetic process	GO:1900620	0.0185188	2	SLC44A4,SLC5A7
M3	inorganic ion homeostasis	GO:0098771	0.0205741	16	ATP1A4,SCNN1G,SLC34A1,CYP4A11,ATP2B2,TRPV4,CASR,TAC1,CYP4F2,CNNM2,CIB2,GRIN2A,RYR1,KCTD17,SLC11A1,HTR2C
M3	regulation of systemic arterial blood pressure	GO:0003073	0.0248612	4	ACE,CYP4F2,CYP4A11,EDN3
M3	regulation of blood pressure	GO:0008217	0.0248612	5	RNLS,ACE,CYP4A11,CYP4F2,EDN3
M3	vascular process in circulatory system	GO:0003018	0.0263443	5	FGB,TRPV4,EDN3,FGG,MYLK3
M3	cation homeostasis	GO:0055080	0.0300063	15	ATP1A4,SCNN1G,CYP4A11,ATP2B2,TRPV4,CASR,TAC1,CYP4F2,CNNM2,CIB2,GRIN2A,RYR1,KCTD17,SLC11A1,HTR2C
M3	negative regulation of adaptive immune response based on somatic recombination of immune receptors built from immunoglobulin superfamily domains	GO:0002823	0.0316609	3	CEACAM1,C4BPB,FOXP3
M3	metal ion homeostasis	GO:0055065	0.0326178	14	SCNN1G,CYP4A11,ATP2B2,TRPV4,CASR,TAC1,CYP4F2,CNNM2,CIB2,GRIN2A,RYR1,KCTD17,SLC11A1,HTR2C
M3	positive regulation of fatty acid transport	GO:2000193	0.0326178	2	CYP4F2,CYP4A11
M3	epoxygenase P450 pathway	GO:0019373	0.0326178	2	CYP4F2,CYP4A11
M3	regulation of icosanoid secretion	GO:0032303	0.0326178	2	CYP4F2,CYP4A11
M3	positive regulation of icosanoid secretion	GO:0032305	0.0326178	2	CYP4F2,CYP4A11
M3	positive regulation of organic acid transport	GO:0032892	0.0326178	2	CYP4F2,CYP4A11
M3	icosanoid catabolic process	GO:1901523	0.0326178	2	CYP4F2,CYP4A11
M3	positive regulation of vasoconstriction	GO:0045907	0.0326178	2	FGG,FGB
M3	choline transport	GO:0015871	0.0326178	2	SLC44A4,SLC5A7
M3	menaquinone metabolic process	GO:0009233	0.0326178	2	CYP4F2,CYP4F11
M3	acetylcholine metabolic process	GO:0008291	0.0326178	2	SLC44A4,SLC5A7
M3	acetate ester metabolic process	GO:1900619	0.0326178	2	SLC44A4,SLC5A7
M3	negative regulation of adaptive immune response	GO:0002820	0.0365386	3	CEACAM1,C4BPB,FOXP3
M3	regulation of cell-cell adhesion	GO:0022407	0.038173	11	FGB,NODAL,TRPV4,IL4,WNT1,CD209,CEACAM1,FGG,MBP,PDCD1LG2,FOXP3
M3	positive regulation of blood circulation	GO:1903524	0.0435097	3	FGG,FGB,EDN3
M3	negative regulation of epithelial cell apoptotic process	GO:1904036	0.0453072	4	FGG,SERPINB13,FGB,IL4
M3	lipoxygenase pathway	GO:0019372	0.048168	2	ALOXE3,ALOX12B
M3	renal system process involved in regulation of blood volume	GO:0001977	0.048168	2	CYP4F2,CYP4A11
M3	renal water homeostasis	GO:0003091	0.048168	2	CYP4F2,CYP4A11
M3	icosanoid transport	GO:0071715	0.048168	3	CYP4F2,CYP4A11,ACE
M3	icosanoid secretion	GO:0032309	0.048168	3	CYP4F2,CYP4A11,ACE
M3	fatty acid derivative transport	GO:1901571	0.048168	3	CYP4F2,CYP4A11,ACE
M3	vasoconstriction	GO:0042310	0.048168	3	FGG,FGB,EDN3
M3	positive regulation of ERK1 and ERK2 cascade	GO:0070374	0.0487663	8	FGB,NODAL,NDRG4,ERBB4,ADCYAP1,FGFR4,FGG,HTR2C
M3	negative regulation of blood coagulation	GO:0030195	0.0511834	4	FGG,PLG,FGB,ADTRP
M3	negative regulation of hemostasis	GO:1900047	0.0511834	4	FGG,PLG,FGB,ADTRP
M3	intermediate filament organization	GO:0045109	0.0528218	3	DES,NEFL,GFAP
M3	negative regulation of blood vessel diameter	GO:0097756	0.0528218	3	FGG,FGB,EDN3
M3	fibrinolysis	GO:0042730	0.0528218	3	FGG,FGB,PLG
M3	ammonium transmembrane transport	GO:0072488	0.0528218	3	SLC44A4,SLC5A7,RHBG
M3	response to wounding	GO:0009611	0.0560283	9	FGB,PF4,WNT1,CEACAM1,PAX6,FGG,PLG,ADTRP,RREB1
M3	divalent inorganic cation homeostasis	GO:0072507	0.0572917	11	ATP2B2,TRPV4,CASR,TAC1,CNNM2,CIB2,GRIN2A,RYR1,KCTD17,SLC11A1,HTR2C
M3	sodium ion homeostasis	GO:0055078	0.0589077	3	CYP4F2,CYP4A11,SCNN1G
M3	regulation of hormone levels	GO:0010817	0.0606328	10	BRSK2,SLC44A4,SLC5A7,FGB,ACE,CYP3A4,CYP19A1,EDN3,PCSK6,FGG
M3	negative regulation of cell-cell adhesion	GO:0022408	0.0606328	6	TRPV4,WNT1,CEACAM1,MBP,PDCD1LG2,FOXP3
M3	regulation of heart contraction	GO:0008016	0.0606328	6	RNLS,BMP10,TNNI3K,CACNB2,EDN3,SCN2B
M3	multicellular organismal homeostasis	GO:0048871	0.0606328	6	BPIFA1,SCNN1G,CYP4A11,TRPV4,CYP4F2,MUC13
M3	renal system process involved in regulation of systemic arterial blood pressure	GO:0003071	0.0606328	2	CYP4F2,CYP4A11
M3	positive regulation of lipid transport	GO:0032370	0.0606328	4	CYP4F2,CYP4A11,PON1,CYP19A1
M3	fatty acid derivative catabolic process	GO:1901569	0.0606328	2	CYP4F2,CYP4A11
M3	negative regulation of coagulation	GO:0050819	0.0606328	4	FGG,PLG,FGB,ADTRP
M3	negative regulation of cytolysis	GO:0045918	0.0606328	2	PAX2,PF4
M3	negative regulation of organ growth	GO:0046621	0.0606328	2	WWC1,TBX5
M3	urate transport	GO:0015747	0.0606328	2	SLC17A3,SLC22A13
M3	regulation of system process	GO:0044057	0.063166	9	RNLS,FGB,BMP10,TNNI3K,CACNB2,EDN3,GLRA1,SCN2B,FGG
M3	acid secretion	GO:0046717	0.063166	3	CYP4F2,CYP4A11,ACE
M3	regulation of cytolysis	GO:0042268	0.063166	3	PGLYRP4,PAX2,PF4
M3	regulation of ERK1 and ERK2 cascade	GO:0070372	0.0644895	9	FGB,NODAL,LMO3,NDRG4,ERBB4,ADCYAP1,FGFR4,FGG,HTR2C
M3	negative regulation of cell adhesion	GO:0007162	0.0657032	8	MUC1,TRPV4,WNT1,PLG,CEACAM1,MBP,PDCD1LG2,FOXP3
M3	regulation of heart rate	GO:0002027	0.0659672	5	RNLS,TNNI3K,CACNB2,EDN3,SCN2B
M3	monocarboxylic acid metabolic process	GO:0032787	0.0689267	12	CPT1A,UGT1A1,CYP4F11,CYP4A11,ALOXE3,CYP4F2,ALOX12B,PNPLA3,FGFR4,INSR,PROX1,ADTRP
M3	negative regulation of lymphocyte mediated immunity	GO:0002707	0.0689267	3	CEACAM1,C4BPB,FOXP3
M3	regulation of heterotypic cell-cell adhesion	GO:0034114	0.0689267	3	FGG,MBP,FGB
M3	blood coagulation, fibrin clot formation	GO:0072378	0.0725938	2	FGG,FGB
M3	fat-soluble vitamin catabolic process	GO:0042363	0.0725938	2	CYP4F2,CYP4F11
M3	vitamin K metabolic process	GO:0042373	0.0725938	2	CYP4F2,CYP4F11
M3	regulation of blood vessel diameter	GO:0097746	0.0754466	3	FGG,FGB,EDN3
M3	regulation of tube diameter	GO:0035296	0.0754466	3	FGG,FGB,EDN3
M3	sphingolipid metabolic process	GO:0006665	0.0787625	5	FUT6,B3GALT1,NEU3,ALOXE3,ALOX12B
M3	cellular divalent inorganic cation homeostasis	GO:0072503	0.0793706	10	ATP2B2,TRPV4,CASR,TAC1,RYR1,CIB2,GRIN2A,KCTD17,SLC11A1,HTR2C
M3	ERK1 and ERK2 cascade	GO:0070371	0.0813407	9	FGB,NODAL,LMO3,NDRG4,ERBB4,ADCYAP1,FGFR4,FGG,HTR2C
M3	positive regulation of secretion	GO:0051047	0.0817028	10	FGB,RAB3A,CYP4A11,CYP4F2,ALOX12B,FFAR2,CYP19A1,EDN3,FGG,MBP
M3	mammary gland development	GO:0030879	0.0817396	3	ERBB4,WNT7B,RREB1
M3	blood coagulation	GO:0007596	0.0829321	5	FGB,PF4,FGG,PLG,ADTRP
M3	hemostasis	GO:0007599	0.0829321	5	FGB,PF4,FGG,PLG,ADTRP
M3	acrosome reaction	GO:0007340	0.0856464	2	ACR,GLRA1
M3	hormone metabolic process	GO:0042445	0.0856464	6	SLC44A4,SLC5A7,ACE,CYP3A4,CYP19A1,PCSK6
M3	negative regulation of T cell mediated immunity	GO:0002710	0.0856464	2	CEACAM1,FOXP3
M3	regulation of fatty acid transport	GO:2000191	0.0856464	2	CYP4F2,CYP4A11
M3	regulation of vasoconstriction	GO:0019229	0.0856464	2	FGG,FGB
M3	regulation of bile acid biosynthetic process	GO:0070857	0.0856464	2	FGFR4,PROX1
M3	cellular response to ATP	GO:0071318	0.0856464	2	TAF1,CIB2
M3	coenzyme catabolic process	GO:0009109	0.0856464	2	CYP4F2,CYP4F11
M3	vitamin catabolic process	GO:0009111	0.0856464	2	CYP4F2,CYP4F11
M3	negative regulation of wound healing	GO:0061045	0.0856547	4	FGG,PLG,FGB,ADTRP
M3	negative regulation of leukocyte mediated immunity	GO:0002704	0.0858888	3	CEACAM1,C4BPB,FOXP3
M3	fat-soluble vitamin metabolic process	GO:0006775	0.0858888	3	CYP3A4,CYP4F2,CYP4F11
M3	lipid catabolic process	GO:0016042	0.0867821	7	CYP3A4,NEU3,CYP4A11,CYP4F2,PNPLA3,CYP19A1,ADTRP
M3	response to nutrient	GO:0007584	0.0883609	4	TAF1,ALPL,CDKN2B,CIB2
M3	heart process	GO:0003015	0.0883609	6	RNLS,BMP10,TNNI3K,CACNB2,EDN3,SCN2B
M3	heart contraction	GO:0060047	0.0883609	6	RNLS,BMP10,TNNI3K,CACNB2,EDN3,SCN2B
M3	monocarboxylic acid transport	GO:0015718	0.0883609	4	CYP4F2,CYP4A11,ACE,SLC22A13
M3	regulation of blood coagulation	GO:0030193	0.0883609	4	FGG,PLG,FGB,ADTRP
M3	regulation of hemostasis	GO:1900046	0.0883609	4	FGG,PLG,FGB,ADTRP
M3	negative regulation of response to wounding	GO:1903035	0.0883609	4	FGG,PLG,FGB,ADTRP
M3	regulation of signaling receptor activity	GO:0010469	0.0909211	10	CCL24,BMP10,CBLC,NTF3,WNT1,TAF1,ADCYAP1,WNT7B,EDN3,COLEC10
M3	regulation of tube size	GO:0035150	0.0918117	3	FGG,FGB,EDN3
M3	regulation of blood vessel size	GO:0050880	0.0918117	3	FGG,FGB,EDN3
M3	cofactor catabolic process	GO:0051187	0.0918117	3	CYP4F2,CYP4F11,MPO
M3	unsaturated fatty acid metabolic process	GO:0033559	0.0922081	4	ALOXE3,CYP4F2,ALOX12B,CYP4A11
M3	muscle contraction	GO:0006936	0.0922081	7	BMP10,MYH2,TNNI3K,CACNB2,EDN3,GLRA1,SCN2B
M3	positive regulation of hormone secretion	GO:0046887	0.0922081	4	EDN3,FGG,FGB,CYP19A1
M3	microtubule cytoskeleton organization	GO:0000226	0.0945322	2	SPICE1,STMN2
M3	coagulation	GO:0050817	0.0972278	5	FGB,PF4,FGG,PLG,ADTRP
M3	icosanoid metabolic process	GO:0006690	0.0973887	4	ALOXE3,CYP4F2,ALOX12B,CYP4A11
M3	positive regulation of lipid localization	GO:1905954	0.0973887	4	CYP4F2,CYP4A11,PON1,CYP19A1
M3	hormone catabolic process	GO:0042447	0.0976927	2	ACE,CYP19A1
M3	regulation of bile acid metabolic process	GO:1904251	0.0976927	2	FGFR4,PROX1
M3	cellular calcium ion homeostasis	GO:0006874	0.0979133	9	ATP2B2,TRPV4,CASR,TAC1,RYR1,CIB2,GRIN2A,KCTD17,HTR2C
M3	negative regulation of endothelial cell apoptotic process	GO:2000352	0.0979133	3	FGG,FGB,IL4
M3	cell-cell adhesion	GO:0098609	0.0990272	13	ANXA9,FGB,NODAL,TRPV4,IL4,WNT1,CD209,CEACAM1,CEACAM5,FGG,MBP,PDCD1LG2,FOXP3
M3	fatty acid metabolic process	GO:0006631	0.0997395	8	CYP4F11,CYP4A11,ALOXE3,CYP4F2,ALOX12B,PNPLA3,ADTRP,CPT1A
M4	microtubule cytoskeleton organization	GO:0000226	0.0018736	16	CEP135,SLAIN2,TPR,CAMSAP2,ATXN7,NCOR1,UVRAG,SBDS,SETD2,GCC2,CLASP2,PPP1R12A,STAG2,PCM1,SON,AKAP9
M4	Golgi organization	GO:0007030	0.0018736	8	GOLPH3L,CAMSAP2,ARHGEF7,GCC2,ARHGAP21,CLASP2,AKAP9,LMAN1
M4	maintenance of organelle location	GO:0051657	0.0108236	3	ARHGAP21,UVRAG,AKAP9
M4	histone modification	GO:0016570	0.0115157	14	KMT2E,CUL4B,RYBP,KDM5A,ATXN7,NIPBL,SETD2,MYSM1,ZNF451,BRD8,MSL1,WAC,PHF20,MAPK8
M4	covalent chromatin modification	GO:0016569	0.0125569	14	KMT2E,CUL4B,RYBP,KDM5A,ATXN7,NIPBL,SETD2,MYSM1,ZNF451,BRD8,MSL1,WAC,PHF20,MAPK8
M4	RNA splicing	GO:0008380	0.0184143	10	LUC7L3,MBNL2,TRA2A,SLU7,CLK1,CRNKL1,SCAF11,SON,SF3B1,RBM17
M4	endomembrane system organization	GO:0010256	0.0200071	10	GOLPH3L,CAMSAP2,ARHGEF7,WASL,GCC2,CLASP2,RAB18,LMAN1,ARHGAP21,AKAP9
M4	protein deubiquitination	GO:0016579	0.0200071	7	USP38,MINDY2,USP34,ATXN7,USP9X,MYSM1,VCPIP1
M4	maintenance of Golgi location	GO:0051684	0.0204286	2	ARHGAP21,UVRAG
M4	protein K48-linked deubiquitination	GO:0071108	0.0216082	4	USP34,VCPIP1,MINDY2,USP9X
M4	negative regulation of I-kappaB kinase/NF-kappaB signaling	GO:0043124	0.0248612	4	CASP8,ZMYND11,RIOK3,PPM1A
M4	microtubule nucleation	GO:0007020	0.0268675	3	CLASP2,AKAP9,SLAIN2
M4	protein modification by small protein removal	GO:0070646	0.0300063	7	USP38,MINDY2,USP34,ATXN7,USP9X,MYSM1,VCPIP1
M4	DNA integration	GO:0015074	0.0384264	2	RLF,ZNF91
M4	negative regulation of defense response to virus	GO:0050687	0.045632	3	ITCH,RIOK3,SEC14L1
M4	microtubule organizing center organization	GO:0031023	0.0460129	6	UVRAG,GCC2,CLASP2,PPP1R12A,PCM1,CEP135
M4	regulation of phosphatase activity	GO:0010921	0.048168	6	GPATCH2,MARF1,WNK1,PPP1R12A,PPP4R2,IKBKB
M4	microtubule polymerization	GO:0046785	0.0498554	4	CLASP2,AKAP9,SLAIN2,CAMSAP2
M4	regulation of microtubule polymerization or depolymerization	GO:0031110	0.0498554	4	CLASP2,AKAP9,SLAIN2,CAMSAP2
M4	spliceosomal complex assembly	GO:0000245	0.0560283	3	CRNKL1,SLU7,SCAF11
M4	regulation of myosin-light-chain-phosphatase activity	GO:0035507	0.0566829	2	PPP1R12A,IKBKB
M4	mRNA splicing, via spliceosome	GO:0000398	0.0572917	7	TRA2A,SLU7,CRNKL1,SCAF11,SON,SF3B1,RBM17
M4	RNA splicing, via transesterification reactions with bulged adenosine as nucleophile	GO:0000377	0.0572917	7	TRA2A,SLU7,CRNKL1,SCAF11,SON,SF3B1,RBM17
M4	regulation of DNA metabolic process	GO:0051052	0.0572917	10	TERF2,RBBP6,USP9X,SETD2,MPHOSPH8,ESCO1,PPP4R2,STAG2,ZNF91,TNKS2
M4	RNA splicing, via transesterification reactions	GO:0000375	0.0578386	7	TRA2A,SLU7,CRNKL1,SCAF11,SON,SF3B1,RBM17
M4	dephosphorylation	GO:0016311	0.0606328	10	GPATCH2,MARF1,WNK1,LPIN1,PPP1R12A,PPP4R2,PPM1A,OCRL,CTDSP2,IKBKB
M4	positive regulation of Wnt signaling pathway	GO:0030177	0.0617228	5	WNK1,USP34,PPM1A,TBL1X,TNKS2
M4	histone monoubiquitination	GO:0010390	0.0644895	3	CUL4B,RYBP,WAC
M4	mRNA processing	GO:0006397	0.0657032	8	CMTR2,TRA2A,SLU7,CRNKL1,SCAF11,SON,SF3B1,RBM17
M4	DNA methylation or demethylation	GO:0044728	0.0683658	3	MPHOSPH8,FTO,USP9X
M4	protein localization to cell periphery	GO:1990778	0.0689267	7	PIP5K1A,SLMAP,CLASP2,GOLGA4,RAPGEF6,LZTFL1,IKBKB
M4	regulation of microtubule cytoskeleton organization	GO:0070507	0.0708894	6	SLAIN2,CAMSAP2,TPR,STAG2,CLASP2,AKAP9
M4	regulation of dephosphorylation	GO:0035303	0.0715772	6	GPATCH2,MARF1,WNK1,PPP1R12A,PPP4R2,IKBKB
M4	Golgi localization	GO:0051645	0.0715772	2	ARHGAP21,UVRAG
M4	cellular response to dsRNA	GO:0071359	0.0725938	4	ZC3H7A,NCOR1,RIOK3,TUT4
M4	porphyrin-containing compound metabolic process	GO:0006778	0.080773	2	COX15,FECH
M4	negative regulation of viral-induced cytoplasmic pattern recognition receptor signaling pathway	GO:0039532	0.080773	2	RIOK3,SEC14L1
M4	regulation of RNA export from nucleus	GO:0046831	0.080773	2	SETD2,TPR
M4	regulation of Golgi organization	GO:1903358	0.080773	2	AKAP9,CAMSAP2
M4	positive regulation of canonical Wnt signaling pathway	GO:0090263	0.080874	4	USP34,TBL1X,WNK1,TNKS2
M4	microtubule cytoskeleton organization involved in mitosis	GO:1902850	0.0817396	5	TPR,SBDS,SETD2,STAG2,CLASP2
M4	regulation of chromatin organization	GO:1902275	0.0829321	5	KMT2E,TPR,NIPBL,ZNF451,MAPK8
M4	microtubule polymerization or depolymerization	GO:0031109	0.0829321	4	CLASP2,AKAP9,SLAIN2,CAMSAP2
M4	protein polymerization	GO:0051258	0.0857448	6	SLAIN2,CAMSAP2,ABI2,CLASP2,AKAP9,MTPN
M4	regulation of microtubule polymerization	GO:0031113	0.0861704	3	AKAP9,SLAIN2,CAMSAP2
M4	response to dsRNA	GO:0043331	0.0866943	4	ZC3H7A,NCOR1,RIOK3,TUT4
M4	heterochromatin organization	GO:0070828	0.087156	2	HP1BP3,TPR
M4	regulation of nucleobase-containing compound transport	GO:0032239	0.087156	2	SETD2,TPR
M4	regulation of histone deacetylation	GO:0031063	0.0948211	2	NIPBL,MAPK8
M4	regulation of microtubule-based process	GO:0032886	0.0967991	6	SLAIN2,CAMSAP2,TPR,STAG2,CLASP2,AKAP9
M4	negative regulation of transforming growth factor beta receptor signaling pathway	GO:0030512	0.0977244	3	LEMD3,ZNF451,PPM1A
M4	DNA modification	GO:0006304	0.0977244	3	MPHOSPH8,FTO,USP9X
M4	regulation of protein polymerization	GO:0032271	0.0982171	5	SLAIN2,CAMSAP2,ABI2,AKAP9,MTPN
M4	I-kappaB kinase/NF-kappaB signaling	GO:0007249	0.0987939	6	CASP8,RIOK3,ZMYND11,TRAF5,PPM1A,IKBKB
M5	dermatan sulfate proteoglycan biosynthetic process	GO:0050651	0.00347463	2	DSE,CSGALNACT2
M5	regulation of extracellular exosome assembly	GO:1903551	0.00698035	2	SDCBP,TSG101
M5	dermatan sulfate proteoglycan metabolic process	GO:0050655	0.00698035	2	DSE,CSGALNACT2
M5	extracellular exosome assembly	GO:0071971	0.00891851	2	SDCBP,TSG101
M5	vesicle organization	GO:0016050	0.0123151	4	SEC31A,SDCBP,VAMP4,TSG101
M5	positive regulation of exosomal secretion	GO:1903543	0.0185188	2	SDCBP,TSG101
M5	regulation of exosomal secretion	GO:1903541	0.0200071	2	SDCBP,TSG101
M5	exosomal secretion	GO:1990182	0.0248612	2	SDCBP,TSG101
M5	extracellular exosome biogenesis	GO:0097734	0.02601	2	SDCBP,TSG101
M5	extracellular vesicle biogenesis	GO:0140112	0.0279018	2	SDCBP,TSG101
M5	proteoglycan biosynthetic process	GO:0030166	0.0364302	2	DSE,CSGALNACT2
M5	proteoglycan metabolic process	GO:0006029	0.0511834	2	DSE,CSGALNACT2
M5	glycoprotein biosynthetic process	GO:0009101	0.0511834	3	DSE,MAGT1,CSGALNACT2
M5	regulation of organelle assembly	GO:1902115	0.0516859	3	PLK2,SDCBP,TSG101
M5	Golgi vesicle transport	GO:0048193	0.0572917	3	SEC31A,COPB2,RP2
M5	ubiquitin-dependent protein catabolic process	GO:0006511	0.0573635	4	FBXL3,SDCBP,TSG101,RNF11
M5	modification-dependent protein catabolic process	GO:0019941	0.0588691	4	FBXL3,SDCBP,TSG101,RNF11
M5	membrane organization	GO:0061024	0.0591535	4	SEC31A,TMEM30A,VAMP4,GULP1
M5	modification-dependent macromolecule catabolic process	GO:0043632	0.0606328	4	FBXL3,SDCBP,TSG101,RNF11
M5	positive regulation of cellular component biogenesis	GO:0044089	0.0631592	4	RHOQ,TSG101,LIMS1,SDCBP
M5	positive regulation of exocytosis	GO:0045921	0.0637874	2	SDCBP,TSG101
M5	glycoprotein metabolic process	GO:0009100	0.0659672	3	DSE,MAGT1,CSGALNACT2
M5	positive regulation of GTPase activity	GO:0043547	0.0664114	3	LIMS1,RP2,ARFGAP3
M5	regulation of GTPase activity	GO:0043087	0.0846852	3	LIMS1,RP2,ARFGAP3
M5	regulation of exocytosis	GO:0017157	0.0909182	2	SDCBP,TSG101
M6	positive regulation of lipase activity	GO:0060193	0.0123151	2	ARL1,RHOA
M6	regulation of lipase activity	GO:0060191	0.0166202	2	ARL1,RHOA
M6	mitotic spindle assembly	GO:0090307	0.0173968	2	CHMP2B,RHOA
M6	actin cytoskeleton organization	GO:0030036	0.0217416	3	HSP90B1,RHOA,TWF1
M6	regulation of cytoskeleton organization	GO:0051493	0.0223189	3	CHMP2B,RHOA,TWF1
M6	spindle assembly	GO:0051225	0.0250796	2	CHMP2B,RHOA
M6	actin filament bundle assembly	GO:0051017	0.0252716	2	HSP90B1,RHOA
M6	actin filament bundle organization	GO:0061572	0.0252716	2	HSP90B1,RHOA
M6	mitotic spindle organization	GO:0007052	0.0300063	2	CHMP2B,RHOA
M6	microtubule cytoskeleton organization involved in mitosis	GO:1902850	0.0326178	2	CHMP2B,RHOA
M6	spindle organization	GO:0007051	0.0446939	2	CHMP2B,RHOA
M6	cell division	GO:0051301	0.0572917	2	CHMP2B,RHOA
M6	regulation of actin cytoskeleton organization	GO:0032956	0.0606328	2	RHOA,TWF1
M6	actin filament organization	GO:0007015	0.062587	2	HSP90B1,RHOA
M6	mitotic nuclear division	GO:0140014	0.0653515	2	CHMP2B,RHOA
M6	regulation of actin filament-based process	GO:0032970	0.0665684	2	RHOA,TWF1
M6	nuclear division	GO:0000280	0.0676857	2	CHMP2B,RHOA
M6	endomembrane system organization	GO:0010256	0.0707981	2	CHMP2B,BLZF1
M6	organelle fission	GO:0048285	0.0787625	2	CHMP2B,RHOA
M6	supramolecular fiber organization	GO:0097435	0.0987939	2	HSP90B1,RHOA
M7	glycosylceramide metabolic process	GO:0006677	0.038173	2	CLN3,ST6GALNAC6
M7	regulation of TOR signaling	GO:0032006	0.0384264	4	DEPDC5,MLST8,NPRL3,PIH1D1
M7	TORC1 signaling	GO:0038202	0.0384264	3	DEPDC5,PIH1D1,MLST8
M7	dicarboxylic acid catabolic process	GO:0043649	0.0439821	2	QPRT,ACOT8
M7	iron-sulfur cluster assembly	GO:0016226	0.048168	2	NARFL,NFS1
M7	metallo-sulfur cluster assembly	GO:0031163	0.048168	2	NARFL,NFS1
M7	vacuole organization	GO:0007033	0.0491601	4	ATP13A2,CLN3,ATG9A,HOOK2
M7	TOR signaling	GO:0031929	0.0511834	4	DEPDC5,PIH1D1,NPRL3,MLST8
M7	heparan sulfate proteoglycan biosynthetic process	GO:0015012	0.0516859	2	NDST1,B3GAT3
M7	microtubule anchoring	GO:0034453	0.0561852	2	DAG1,CAMSAP3
M7	cholesterol biosynthetic process	GO:0006695	0.0631592	2	DHCR7,LSS
M7	sterol biosynthetic process	GO:0016126	0.0631592	2	DHCR7,LSS
M7	secondary alcohol biosynthetic process	GO:1902653	0.0631592	2	DHCR7,LSS
M7	heparan sulfate proteoglycan metabolic process	GO:0030201	0.0715772	2	NDST1,B3GAT3
M7	histone H3-K9 methylation	GO:0051567	0.0715772	2	PIH1D1,SUV39H1
M7	glycosphingolipid metabolic process	GO:0006687	0.080773	2	CLN3,ST6GALNAC6
M7	histone H3-K9 modification	GO:0061647	0.080773	2	PIH1D1,SUV39H1
M7	regulation of intracellular pH	GO:0051453	0.0873094	2	CLN3,SLC26A6
M7	nuclear-transcribed mRNA catabolic process, nonsense-mediated decay	GO:0000184	0.0873094	2	CTIF,SMG9
M7	regulation of cellular pH	GO:0030641	0.091458	2	CLN3,SLC26A6
M7	endocytic recycling	GO:0032456	0.0955184	2	ARHGAP1,RAB11FIP3
M7	sulfur compound metabolic process	GO:0006790	0.0963047	4	NARFL,GSTM4,ACOT8,NFS1
M7	proteoglycan biosynthetic process	GO:0030166	0.0987939	2	NDST1,B3GAT3
M8	amine transport	GO:0015837	0.0498232	2	SYT4,SLC22A16
M8	smooth muscle contraction	GO:0006939	0.0909457	2	PROK2,DCANP1
SOURCE	TARGET	WEIGHT
EPRS	IARS	0.999999
CUL1	CAND1	0.999754
CKS1B	SKP2	0.9993
SMC3	RAD21	0.999186
SH2D1A	SLAMF1	0.999178
SAE1	UBA2	0.999124
IKBKG	IKBKB	0.998538
TAX1BP1	RNF11	0.998356
ILF3	ILF2	0.997969
FGFR2	FGF1	0.997514
NID2	COL4A1	0.997385
CUL4B	CAND1	0.997079
PDIA3	CALR	0.996683
SUMO1	UBA2	0.996681
ITCH	RNF11	0.996421
SMC3	SMARCA5	0.9962
SMC3	STAG2	0.995501
LUC7L3	CLK1	0.995054
UBE2N	RNF11	0.994908
ARHGAP1	RHOA	0.99437
MAGOH	RBM8A	0.99404
PNN	PNISR	0.993832
MTF2	SUZ12	0.993705
DEK	SMC4	0.993392
PNN	PRPF4B	0.993219
DEK	HAT1	0.992838
DEK	USP1	0.992574
SMC4	USP1	0.992297
MTF2	EZH2	0.992261
DEK	UBA2	0.991776
WAPL	RAD21	0.991678
CCT5	PAICS	0.990686
SUZ12	EZH2	0.990478
RFC3	SMC4	0.99024
RSF1	SMARCA5	0.990035
SMC3	DEK	0.989684
HAT1	USP1	0.989368
NCOR1	SMARCC1	0.989354
HAT1	SMC4	0.989341
SMC3	USP1	0.989333
RAD21	SMARCA5	0.989302
SMC4	SRSF10	0.989192
CTBP2	NRIP1	0.988846
BUB3	SMC4	0.988705
TCERG1	UBA2	0.988569
RAD21	STAG2	0.988382
HNRNPA1	HNRNPR	0.987229
RPL7	EEF1B2	0.987006
DEK	ANP32E	0.986914
EIF4E	AMD1	0.986652
PNN	PPIG	0.986479
WAPL	SMC3	0.98633
KPNB1	IPO7	0.986299
NCAPH	SMC4	0.986103
ARID4B	RANBP2	0.985854
UBE2H	TRIM23	0.985404
SRSF3	SRSF10	0.985261
ZNF451	CALCOCO2	0.984936
SF3B1	PRPF40A	0.98434
DEK	HMGB2	0.984116
SYNCRIP	PAICS	0.983638
SYNCRIP	SERBP1	0.983178
CCT5	HSPD1	0.982963
YAF2	YY1	0.982448
TCERG1	SRSF11	0.982294
ARGLU1	PNISR	0.982264
ARL1	GOLGA4	0.982145
FGFR1	FGF1	0.981329
NAP1L1	UBA2	0.980981
NAP1L1	CCNG1	0.980136
FGFR1	FGF2	0.979751
PDIA3	HSP90B1	0.979051
SMC3	BCLAF1	0.978847
SRSF11	PNISR	0.978705
UBA2	RANBP2	0.978462
TCERG1	LUC7L3	0.978041
HNRNPH3	PNN	0.977717
FGG	FGB	0.977657
TCERG1	HNRNPU	0.977543
USP1	MSH6	0.976962
PAICS	EIF1AX	0.976608
HNRNPA1	DDX5	0.975568
ARRB1	ARRB2	0.975095
EIF3L	EIF4A2	0.974565
MTF2	SRSF11	0.974471
OGA	PNISR	0.974181
RBM39	HNRNPA1	0.9741
BIRC5	CKS1B	0.973485
RFC5	SMC4	0.973393
RECQL	USP1	0.97333
RABGGTB	UBA2	0.973168
CLK1	RSRP1	0.972581
SUMO3	SAE1	0.972117
WAPL	STAG2	0.971789
CCT5	UBE2N	0.971405
MTF2	CREB1	0.970486
LUC7L3	SRSF11	0.970475
PAPOLA	NUDT21	0.969613
LUC7L3	PNISR	0.96915
EIF4B	TOMM20	0.969128
CCSER2	GTF2H1	0.969108
CEP57	USP1	0.969102
PRPF40A	HNRNPU	0.968871
ZNF148	SCAF11	0.968318
SMC4	RACGAP1	0.967376
PNN	LUC7L3	0.966636
SF3B1	SMC3	0.966307
PNN	SRSF11	0.965722
IL6ST	OSMR	0.965446
DLG5	BTBD10	0.96477
SMC3	PPIG	0.964166
AKAP9	PNISR	0.964052
PNN	RBM39	0.962403
RABGGTB	MTIF2	0.962365
ZNF146	UBA2	0.962352
ARHGAP5	MAP4K5	0.961398
ZNF146	LUC7L3	0.961226
RBM6	PNISR	0.961185
HAT1	ZC3H15	0.961176
NAA15	ESF1	0.961116
TPR	SMC3	0.960077
AMD1	DR1	0.959611
DEK	SRSF11	0.959312
SRSF5	DDX5	0.959001
HAT1	SDHD	0.958939
CREB1	SMARCA5	0.958212
CHMP2B	PDCD10	0.957661
EIF3L	EIF4B	0.957368
PPIG	USP1	0.957088
HAT1	C11orf58	0.956431
GNL2	RABGGTB	0.956053
RBM39	PNISR	0.955966
RAD23B	SERBP1	0.955904
NTF3	BDNF	0.955506
MED13	VEZF1	0.955074
COPA	COPB2	0.954969
BRD8	MRGBP	0.954956
MAP4K5	CREB1	0.954943
NAMPT	ETS2	0.953918
MUC1	ESR1	0.953635
UBA2	AASDHPPT	0.953579
ARL1	GCC2	0.953264
USP34	PNISR	0.953147
CDC73	RANBP2	0.952662
CD180	LY86	0.952008
RECQL	ATF1	0.951498
PNN	RBM25	0.951074
HAT1	NOL11	0.950978
SLC25A10	CLN3	0.950824
REV3L	PNISR	0.948852
NCBP2	ILF2	0.948633
YTHDF3	USP8	0.94843
EIF4E	PDCD10	0.948101
HNRNPH3	U2SURP	0.947763
EZH2	RPN2	0.946972
KPNB1	TERF1	0.946883
RABGGTB	COPS2	0.946331
RSRP1	PNISR	0.946287
SRSF11	RSRP1	0.945973
SF3B1	SCAF11	0.945594
ARL1	SEC62	0.945594
KHDRBS1	HNRNPA1	0.945507
PDIA3	ANXA5	0.945444
LUC7L3	RSRP1	0.945128
DCP2	DEK	0.945122
ABI2	PCM1	0.944479
ZNF148	TNPO1	0.944299
STAG2	PPP1R12A	0.944267
CHMP2B	USP8	0.944022
NSD2	ILF3	0.942477
ITSN1	SNAP25	0.942095
ZZZ3	UBA2	0.941768
SUMO1	SNRPB2	0.941647
REV3L	SRSF11	0.941493
NAP1L1	ST13	0.941419
ZNF148	PPIG	0.94123
SYNCRIP	BZW1	0.940926
ARL1	COPB2	0.940415
RPL3	EEF1B2	0.940044
ITCH	CBLC	0.939913
ZNF146	SRSF11	0.939192
PSG1	PSG3	0.938983
ARID4B	ARID4A	0.93758
HMGN2	HMGB2	0.937002
STAG2	SRSF11	0.936988
SF3B1	TCERG1	0.93688
NCOR1	ZMYND11	0.936001
USP8	RANBP2	0.935869
HLA-B	BST2	0.935722
SLMAP	PDCD10	0.935525
RNF183	IFFO1	0.935494
SDCBP	ANXA5	0.934932
KTN1	PPP2R5E	0.934185
RB1CC1	USP8	0.933643
JMJD1C	SREK1	0.93356
NUP205	SMC4	0.933476
PRPF40A	PPIG	0.933332
ZC3H15	PPIG	0.933127
RB1CC1	PIK3C2A	0.932607
ZNF451	CREB1	0.932122
NIPBL	STAG2	0.931952
LST1	MYO1F	0.931727
SLC33A1	ARL1	0.931712
GABPA	GNA13	0.931431
SYNCRIP	EIF5B	0.931142
SMC3	LUC7L3	0.930868
ITCH	NUDT21	0.930785
RBBP6	SRSF11	0.930443
EIF3L	IMPDH2	0.930062
CENPC	HNRNPA1	0.929899
YTHDF3	PIK3C2A	0.92964
VEZF1	PPP2R5E	0.929632
RSRC2	SMC3	0.928668
SLC25A36	PNISR	0.928287
SREK1	PNISR	0.928116
BZW1	CDC5L	0.928108
PRPF40A	TNPO1	0.928035
ZNF148	KDM5A	0.927765
LUC7L3	U2SURP	0.927765
DEK	ARL6IP1	0.927659
USP8	PPP2R5E	0.927108
YTHDF3	SRSF11	0.926087
SUZ12	KDM5A	0.925857
TAF2	EZH2	0.925735
ASNSD1	NOL11	0.925416
RSRC2	RABGGTB	0.925196
TPR	ZNF148	0.924959
PPIG	TNPO1	0.924526
DMAP1	MRGBP	0.924398
SLC25A36	TTC3	0.923885
PSMD7	KTN1	0.922961
RYBP	YY1	0.92226
TPR	BCLAF1	0.921526
RECQL	SRSF11	0.920021
SMC4	H2AFV	0.919688
UBXN4	SLC25A36	0.919299
LUC7L3	KTN1	0.919263
FBLN1	CTGF	0.919231
YME1L1	UBA2	0.918963
SRSF11	UBA2	0.9188
ZNF148	ZNF12	0.918077
ARL1	HSPA13	0.917949
SF3B1	CDC5L	0.917728
SRSF5	PNISR	0.917015
EIF4A2	EEF1B2	0.916987
PPIG	ESF1	0.916922
LUC7L3	PRPF4B	0.91625
ERBB4	NRG1	0.916077
SON	RANBP2	0.915583
HNRNPM	HNRNPA1	0.915555
EIF4B	GDI2	0.914616
ARRB1	ZRANB2	0.914375
PRRC2C	TPR	0.913629
YTHDF3	RB1CC1	0.91301
TROVE2	TNPO1	0.912796
NIPBL	RYBP	0.91227
SAR1B	SDHD	0.912251
YTHDF3	HNRNPH2	0.912192
BCLAF1	USP16	0.911996
CREB1	TOX4	0.91182
PNN	SRSF5	0.91181
UBE2H	RNF6	0.911461
CHMP2B	SDHD	0.910605
MRPS31	MTIF2	0.910197
PDCD10	RAP1B	0.909033
SLK	PRPF4B	0.908901
SRSF11	SRSF10	0.908425
HNRNPU	SMARCC1	0.908293
HNRNPH2	DDX5	0.908191
KIF5B	RAD21	0.908156
HSP90B1	CALU	0.907651
TIPRL	PPP4R2	0.907594
CUL1	FBXO11	0.907569
SRSF11	KTN1	0.907517
RB1CC1	TAX1BP1	0.907446
YTHDF3	TCERG1	0.90721
SETD2	PNISR	0.906125
AIDA	ACTR2	0.905678
THUMPD1	SRSF11	0.90526
LAPTM4A	SYPL1	0.904966
ESR1	DDX5	0.904688
YTHDF3	CHMP2B	0.904292
KTN1	GOLGA4	0.904197
THUMPD1	EIF1AX	0.903932
ARL1	USO1	0.903911
TCERG1	RBM39	0.903858
HSP90B1	CALR	0.903209
CLASP2	AASDHPPT	0.902995
ELF2	PNISR	0.902717
SRSF11	SUZ12	0.902706
YTHDF3	PRPF4B	0.902604
SYNCRIP	MTDH	0.902459
SUMO1	ARPC3	0.90232
HSPA13	TMED7	0.902158
PPP1CA	SIVA1	0.902093
SRSF11	OSBPL8	0.901715
WASL	ITSN1	0.900896
THUMPD1	LUC7L3	0.900552
STAG2	PPP2R5E	0.90041
SDHD	LAMP2	0.900245
ARL1	C11orf58	0.90019
YTHDF3	CAND1	0.899938
MTF2	NIPBL	0.899696
TPR	PNN	0.899332
TCERG1	PNISR	0.899122
HNRNPH3	PNISR	0.898667
SAR1B	COPB2	0.898355
HSP90B1	RPN2	0.898176
COPB2	HSP90B1	0.898098
RBM39	DDX5	0.898054
EPRS	USO1	0.897617
YTHDF3	RNF11	0.897527
RB1CC1	RANBP2	0.896987
RECQL	PPP1R12A	0.896987
ZNF292	PNISR	0.896964
LUC7L3	RBM25	0.896603
PIK3C2A	RANBP2	0.896115
PAPOLA	YTHDF3	0.895945
CAND1	MATR3	0.895694
SMC3	SCAF11	0.895614
CEACAM7	CEACAM5	0.895523
EIF4E	RPS6KB1	0.895397
ESR1	POU4F1	0.895351
TMOD3	ACTR2	0.894536
VPS26A	C11orf58	0.894467
HNRNPH3	NIPBL	0.894456
LUC7L3	SMARCA5	0.894271
SRSF11	USP1	0.894237
SDCBP	LAMP2	0.894063
HNRNPH3	LUC7L3	0.893786
MTF2	PPIG	0.893751
USP8	SMARCA5	0.893728
RECQL	ATP2C1	0.893007
DEK	LUC7L3	0.892586
SRSF11	SMC4	0.892399
RPN2	CLN3	0.892387
THUMPD1	PPIG	0.891268
GABPA	NMD3	0.890747
NAMPT	ARFGAP3	0.890735
EIF4B	HADHA	0.890628
SUMO1	CREB1	0.890473
SRSF11	U2SURP	0.889589
HNRNPH3	PPP1R12A	0.889229
NAMPT	BCL6	0.889193
RB1CC1	NR1D2	0.888275
RAB2A	GDI2	0.888239
STAT5B	JAK3	0.888075
SMC3	SRSF11	0.887729
SON	PNN	0.887327
RLF	RYBP	0.887266
PPP1CA	ILF2	0.886899
USP9X	EIF1AX	0.886654
ITCH	SPART	0.886396
RSRC2	RBM39	0.886113
SRSF11	CEP57	0.885768
LUC7L3	USP1	0.88573
KRAS	OSBPL8	0.885533
SYNCRIP	ZNF207	0.885149
PPIG	KTN1	0.885124
RECQL	HSPA13	0.885062
RSRC2	PNN	0.884477
PNN	RBBP6	0.884339
STAG2	USP1	0.884327
BCLAF1	RBM39	0.884077
PRPF40A	SCAF11	0.884064
USP9X	RANBP2	0.883964
IARS	COPB2	0.883689
SRSF7	SRSF3	0.883444
LUC7L3	DDX5	0.883249
RSRC2	TCERG1	0.88282
ZNF148	PPP2R5E	0.88282
RSRC2	MTF2	0.88277
RBM25	PNISR	0.882719
SFRP4	ECM2	0.882257
RHOA	ACTR2	0.881819
STAG2	CEP57	0.881602
APAF1	CASP8	0.881564
YTHDF3	UBA2	0.881168
PHIP	SRSF11	0.880682
RBM25	PPIG	0.880592
ZZZ3	SRSF11	0.880142
NIPBL	PNN	0.879942
MRPL4	MLST8	0.879846
TEFM	SPCS2	0.879587
YTHDF3	SMARCA5	0.879497
YTHDF3	SLK	0.879406
HSPA13	HSP90B1	0.879277
FCGR2B	CD53	0.878874
LST1	CD53	0.878731
DEK	CENPC	0.878705
USP8	PRPF4B	0.878575
YTHDF3	EIF4E	0.878471
KIF5B	YWHAH	0.878458
SRP54	HAT1	0.87834
USP8	KTN1	0.878236
SDCBP	RP2	0.878223
JMJD1C	CSGALNACT2	0.878217
EPRS	HSP90B1	0.877647
YME1L1	USP8	0.877634
AASDHPPT	UBE4A	0.877634
LAPTM4A	ANXA5	0.877529
RABGGTB	RBM39	0.877438
EPRS	TTC3	0.877109
EPRS	COPB2	0.87707
RB1CC1	CHMP2B	0.876555
ZNF83	PNISR	0.876483
RBM7	SRSF3	0.876311
AKAP9	CLASP2	0.876112
CEACAM1	CEACAM5	0.876086
TPR	ODR4	0.875781
ESF1	TNPO1	0.875774
TROVE2	SUZ12	0.875561
YTHDF3	ZZZ3	0.875441
THUMPD1	PNISR	0.874788
ZNF146	NIPBL	0.874734
DNAJB14	SLC25A36	0.874627
ESF1	KRR1	0.874171
SPAG9	NR1D2	0.874091
SPAG9	EIF4A2	0.87405
YTHDF3	NRIP1	0.873956
IL6ST	TANK	0.873943
SON	DDX5	0.873916
EPRS	TPR	0.873889
CENPC	CEP57	0.873472
NIPBL	CAND1	0.873174
MUT	SDHD	0.87312
JAK3	IKBKG	0.873107
METAP2	SERBP1	0.872795
NR1D2	NFAT5	0.872266
SAR1B	TMED7	0.872225
PPP1R12A	SMARCA5	0.872184
HNRNPH3	RBM39	0.871653
WAPL	SLK	0.871625
RBM6	PNN	0.871571
MUT	CLASP2	0.871516
TPR	SMARCC1	0.871482
DEK	STAG2	0.871475
SYPL1	TOMM20	0.871407
YTHDF3	AMD1	0.870982
USP8	USP1	0.869991
DNAJB14	RSF1	0.869908
NAMPT	IER3	0.869853
NAMPT	TANK	0.869355
RALGAPA1	PNISR	0.869105
YTHDF3	TAF2	0.868938
RECQL	GLIPR1	0.868785
ATP2C1	LAMP2	0.86873
COX15	CLN3	0.86866
USP8	SRSF11	0.868451
PRPF4B	RSRP1	0.868088
MTF2	KDM5A	0.867878
REV3L	HNRNPH3	0.867864
MUC1	ERBB4	0.867493
THUMPD1	VEZF1	0.867401
JMJD1C	RANBP2	0.86698
HLA-B	RHOA	0.866387
LSS	DHCR7	0.865892
BCLAF1	CLK1	0.865736
RABGGTB	SRSF11	0.865466
SH2D1A	GZMA	0.864875
TUT4	PNISR	0.863507
SRSF3	PCBP2	0.863428
SRSF11	SMARCA5	0.863003
ZNF148	PRPF40A	0.862988
PIBF1	SMARCA5	0.862612
ZZZ3	USP8	0.862468
BCLAF1	SRSF11	0.862337
ARL1	HSP90B1	0.86212
SYNCRIP	HSP90B1	0.862091
KIF5B	MAP4K5	0.861873
RSRC2	HNRNPH3	0.861815
EIF4A2	RABGGTB	0.861757
TAX1BP1	GOLGA4	0.860809
EIF5B	PPIG	0.860721
NIPBL	SON	0.860574
SH3GL2	ADAM15	0.860457
SRSF11	HMGB2	0.860281
SRSF11	RANBP2	0.860223
MTF2	ZNF148	0.860076
PRRC2C	PRPF40A	0.85959
TPR	NUP205	0.858341
TPR	USP1	0.858318
LUC7L3	SUZ12	0.858096
CD53	FLI1	0.858066
CCR2	LY86	0.858044
RECQL	SWAP70	0.857887
HAT1	COPB2	0.857589
RAD21	SRSF11	0.85753
CLASP2	RANBP2	0.856782
SLC33A1	COPB2	0.856693
HSPA13	PDCD10	0.856618
PRRC2C	SMC3	0.855731
U2SURP	CLASP2	0.855731
TMED7	HSP90B1	0.855542
CENPC	SMC4	0.855414
KIAA1551	NIPBL	0.855391
VPS26A	UBE4A	0.855384
THUMPD1	PPP1R12A	0.855218
GOLGA4	RANBP2	0.854642
REV3L	ZZZ3	0.85443
SRP54	COPB2	0.854384
SRSF11	UBE4A	0.854308
RBM39	HNRNPU	0.853707
SLK	RANBP2	0.853532
MAP3K7	IKBKB	0.853142
IL6ST	AR	0.853127
CHMP2B	RNF11	0.852951
YTHDF3	SREK1	0.852614
CHMP2B	C11orf58	0.852537
MAP3K7	NUDT21	0.852153
ESR1	NRIP1	0.852091
RECQL	TMA16	0.851984
KTN1	UBE4A	0.851922
RPL7	USP38	0.85181
USP8	GOLGA4	0.851799
CHMP2B	RYBP	0.851753
CHMP2B	RABGGTB	0.851737
ARL1	RECQL	0.851614
CHMP2B	EIF1AX	0.851367
SLC39A6	IPO7	0.851228
NAA15	TNPO1	0.850794
YTHDF3	RANBP2	0.850671
SRSF11	PRPF4B	0.850205
RB1CC1	PPP2R5E	0.850158
YTHDF3	MATR3	0.850065
SF3B1	BCLAF1	0.84966
RHOA	GDI2	0.849629
HAT1	RTRAF	0.849613
TCERG1	SREK1	0.849566
MAP4K5	IL6ST	0.849316
RABGGTB	GOLGA4	0.849051
YIPF5	TMED7	0.848745
HAT1	MRPL9	0.848078
SRSF11	MATR3	0.847984
TMOD3	MOB1A	0.847787
ZNF160	USP34	0.847716
YTHDF3	RAD21	0.846887
MAP4K5	SLK	0.846578
UBE2N	PITPNB	0.846403
SRP54	ARL1	0.846372
SLC25A10	BIRC5	0.84634
TNNI3K	MYBPC3	0.846149
COPB2	CALU	0.846133
ARL1	NCBP2	0.845799
SRSF11	RBM25	0.845529
CREB1	PPP2R5E	0.845433
TAF2	SRSF11	0.845353
OSBPL8	PPP2R5E	0.845257
RBM39	RBM25	0.84489
HSPA13	MGAT2	0.844746
RB1CC1	RAD21	0.844553
DHCR7	SLC25A1	0.844393
TOMM20	TTC3	0.844297
SAR1B	PDCD10	0.843927
RB1CC1	HSPA13	0.843509
MUT	CBR4	0.843057
SLK	TM9SF3	0.842879
LUC7L3	NAP1L1	0.842799
PPIG	KRR1	0.842734
YTHDF3	NIPBL	0.842669
SH3GL2	HLA-DQA1	0.842459
JMJD1C	YTHDF3	0.842086
USO1	HSP90B1	0.842053
ZNF292	MTF2	0.841988
SREK1	SUZ12	0.841875
CCT5	COPB2	0.841679
CHMP2B	HAT1	0.841679
SRSF11	DDX5	0.841484
PNN	CENPC	0.841386
MAP3K7	CREB1	0.841272
PRKD3	SERBP1	0.841264
LSS	SLC25A1	0.840913
GNA13	CDV3	0.840807
EPRS	TNPO1	0.84075
NIPBL	SMARCA5	0.840734
DCP2	SRSF11	0.840717
TTC3	CEP57	0.840456
SRSF11	EIF1AX	0.840341
BLZF1	ZZZ3	0.840103
CHMP2B	GOLGA4	0.840062
SMC3	TTC3	0.839948
MTF2	ZNF195	0.839882
TRADD	CASP8	0.839315
BACH1	RYBP	0.83929
SNAPC1	PPP2R5E	0.839125
PRRC2C	HNRNPU	0.838672
TRMT13	SRSF11	0.838581
JMJD1C	MEX3C	0.83854
DCP2	NIPBL	0.837935
ARL1	SDHD	0.837554
NIPBL	ZZZ3	0.837388
TCERG1	ARGLU1	0.837138
MTF2	TROVE2	0.836988
ARL1	C6orf120	0.836938
JMJD1C	MAP4K5	0.836805
MAP3K7	TAB3	0.836269
NAP1L1	STAG2	0.836221
CENPC	SRSF11	0.836187
CAND1	CLASP2	0.835786
SEC62	LAMP2	0.835484
RSRC2	SRSF10	0.835215
LST1	VNN2	0.834643
RBM39	SUZ12	0.834635
LDB1	LMO3	0.834534
IVL	XDH	0.834356
SLK	KTN1	0.834255
ATF2	MAPK8	0.834255
YTHDF3	SON	0.833723
RSRC2	USP16	0.833714
MAP4K5	PNN	0.833579
STAG2	UBA2	0.833545
CSDE1	WNK1	0.83352
SEC31A	TTC3	0.833494
U2SURP	PNISR	0.833206
WAPL	PPP1R12A	0.833138
DEK	SLK	0.833019
CHMP2B	SUMO1	0.833002
ARL1	TMED7	0.832901
SH3YL1	PNISR	0.83285
WAPL	USP8	0.832526
TCERG1	TIAL1	0.832492
DLG5	TERF1	0.832441
RAB8B	GNA13	0.83222
SLK	RNF11	0.832135
RIF1	RANBP2	0.831836
CAND1	PIK3C2A	0.831759
DHX40	RPS6KB1	0.831648
USP9X	USP8	0.831588
HNRNPH3	OGA	0.831212
GZMA	GPR65	0.831075
LUC7L3	TERF1	0.830955
RBM39	RANBP2	0.830869
SAR1B	HAT1	0.830611
HSPA13	CSGALNACT2	0.830508
CHMP2B	YME1L1	0.830199
VEZF1	GOLGA4	0.829699
IGF1R	ESR1	0.829639
EIF4B	EIF4A2	0.828575
APBA1	HTR2C	0.828185
RBM39	SRSF10	0.827924
GNA13	RPS6KB1	0.827794
SEC62	GOLGA4	0.827515
DNAJB14	USP8	0.827236
RNF26	UBE2G2	0.827188
TAX1BP1	KTN1	0.827166
COIL	PPIG	0.827027
NCKAP1L	CD53	0.826992
JMJD1C	SLK	0.826992
TRMT13	U2SURP	0.82693
GABPA	TRIM23	0.826764
YTHDF3	MTDH	0.826344
PNN	IVNS1ABP	0.826187
YTHDF3	ZNF146	0.826099
RPL7	PABPC3	0.825818
ARL1	UBA2	0.825643
THUMPD1	YTHDF3	0.825625
USP16	USP8	0.825168
RBM39	ESR1	0.825088
RSRC2	RBM25	0.825009
HSPA13	GOLGA4	0.82485
YTHDF3	TANK	0.824639
STAG2	IPO7	0.824586
SRSF11	FBXO11	0.824268
TMF1	SRSF11	0.82425
TPR	PRPF40A	0.824091
RPL7	ZNF7	0.824002
YTHDF3	SDCBP	0.823914
NOL11	LUC7L3	0.82379
TRA2A	PNISR	0.823044
RB1CC1	TERF1	0.82292
RBM39	U2SURP	0.822884
RAB8B	IL6ST	0.822617
PDCD10	COPB2	0.822386
NIPBL	CEP57	0.822154
MTF2	PRRC2C	0.821975
WAC	RYBP	0.821841
LUC7L3	UBA2	0.821653
WAPL	NRIP1	0.821618
KPNB1	TNPO1	0.821582
LUC7L3	HNRNPA1	0.821573
RHOQ	LAMP2	0.821474
USP8	UBA2	0.820991
VEZF1	SMARCA5	0.820991
PAX6	PROX1	0.820955
CHMP2B	EIF4E	0.820362
RB1CC1	RNF11	0.819749
RAD21	PPIG	0.819551
CHMP2B	PPP2R5E	0.819443
PNISR	ABCA5	0.819207
PPIG	HNRNPR	0.819207
MAP4K5	SMARCA5	0.819135
MTF2	LUC7L3	0.819009
ZNF146	ZNF84	0.819009
SLK	UBA2	0.819009
TPR	TPP2	0.819
SMC3	PNISR	0.81899
MAP4K5	HSPA13	0.818918
SLK	ATF1	0.818501
SMC3	PPP1R12A	0.818329
REV3L	YTHDF3	0.818302
YTHDF3	VPS26A	0.81792
BCLAF1	USP8	0.81772
ARL1	SUMO1	0.817411
YTHDF3	RP2	0.817046
ARHGAP5	KTN1	0.816333
YTHDF3	LUC7L2	0.816187
PNRC2	HAT1	0.816059
TAF2	UBE4A	0.815985
CAND1	PPP1R12A	0.815839
THUMPD1	USP8	0.815508
SLK	SMARCA5	0.815508
PRPF4B	UBE4A	0.815067
KIF5B	TNPO1	0.815049
BCLAF1	SLC25A36	0.814699
CD1C	SLAMF1	0.814348
MRPL4	SIVA1	0.814293
PRPF40A	OSBPL8	0.814201
JMJD1C	NAMPT	0.813998
SMC3	SREK1	0.813998
HSPA13	ATP2C1	0.81397
MBNL2	TRIM23	0.813868
MED13	PPP2R5E	0.81283
MAP4K5	RANBP2	0.812552
MAP4K5	PRPF4B	0.812514
MTPAP	ZC3H15	0.812431
JMJD1C	ZC3H7A	0.812431
TIPRL	SMC3	0.812422
PAPOLA	SAR1B	0.812217
PRRC2C	ESF1	0.812152
NAP1L1	TANK	0.811919
SDCBP	RAP1B	0.811881
SRSF11	C6orf62	0.811881
EIF4A2	NAP1L1	0.811769
TRIM23	TANK	0.811676
CENPC	HMGB2	0.811378
LOXL1	COL6A1	0.811163
NAP1L1	GTF2F2	0.811004
ST13	TTC3	0.810798
RBM39	SRSF3	0.810376
TCERG1	PIK3C2A	0.810367
IMPDH2	MRPL4	0.810273
SEC62	KTN1	0.810273
COIL	NOL11	0.809559
ZZZ3	LUC7L3	0.809257
KRAS	STAG2	0.808918
IVL	TP63	0.808606
HNRNPH2	USP8	0.808559
HNRNPH3	ZC3H7A	0.808484
SMC4	ARHGAP19	0.808446
MAP4K5	U2SURP	0.808067
PAPOLA	MAP4K5	0.807973
REV3L	USP8	0.807897
LUC7L3	CEP57	0.807859
COPA	CALU	0.807755
UTP14C	USP8	0.807651
MAGT1	LAMP2	0.807622
CUL4B	AIDA	0.807499
TAF2	PIK3C2A	0.807214
USP8	MUT	0.806777
SON	USP16	0.806758
RECQL	EOGT	0.806729
UBXN4	ACTR2	0.806377
PNN	ZNF84	0.806205
SEC62	C11orf58	0.805862
ZNF451	PNN	0.805747
NCBP2	COPB2	0.805709
SRSF11	LUC7L2	0.805527
PDGFA	PDGFRA	0.805097
RB1CC1	SLK	0.804886
LUC7L3	AASDHPPT	0.804848
ARHGAP5	USP8	0.804579
MTF2	RBBP6	0.804464
URI1	GTF2F2	0.804435
RSRC2	ZC3H15	0.804406
ZNF451	WAPL	0.804387
CREB1	SUZ12	0.8043
ARHGAP5	PRPF4B	0.804272
RB1CC1	UBA2	0.804002
ELF1	NFYA	0.803887
NIPBL	RANBP2	0.803887
SRP54	USO1	0.803791
PCM1	CEP57	0.803617
BCLAF1	CDKN2AIP	0.803608
ARL1	CHMP2B	0.803598
LUC7L3	IPO7	0.803309
YTHDF3	HSPA13	0.803193
SEC62	ST13	0.803116
RB1CC1	TAF2	0.803097
SRP54	USP8	0.803058
ATF2	CEP57	0.802933
IPO7	GOLGA4	0.802826
SMC3	ZNF148	0.802652
PIBF1	PNISR	0.802556
MAP4K5	ZZZ3	0.802517
STAG2	SLK	0.802459
ZNF84	ZNF12	0.802304
ARL1	MUT	0.802285
PLP1	MBP	0.80214
TUBB6	ANXA5	0.80213
SLC25A1	CLN3	0.80211
PPP1R12B	IL16	0.80211
RECQL	KRAS	0.801955
ELF2	ZZZ3	0.801762
MTF2	CENPC	0.801703
ARHGEF7	SHANK2	0.801538
THUMPD1	RB1CC1	0.801354
TM9SF3	TMED7	0.801072
ZZZ3	ZNF84	0.800984
YTHDF3	EIF1AX	0.800926
YTHDF3	MEX3C	0.800244
ELF1	TANK	0.800049
PNN	CLK1	0.79997
HSPA13	UBA2	0.799892
SMC3	MAP4K5	0.799716
RECQL	KCTD9	0.799462
LRRFIP1	ZNF160	0.799452
TCERG1	LUC7L2	0.799257
CUL4B	STAG2	0.798953
YTHDF3	RECQL	0.798933
LEMD3	PPP1R12A	0.798786
YTHDF3	WAPL	0.798776
ELF1	CREB1	0.798659
NRIP1	PPP2R5E	0.798443
CAND1	LEMD3	0.798226
NAP1L1	OSBPL8	0.79801
SREK1	PRPF4B	0.79798
VAMP4	TANK	0.797853
DEK	RBM39	0.797774
SNAPC1	PPIG	0.797734
YTHDF3	TM9SF3	0.797725
ARHGAP5	MPP5	0.797656
TERF1	PPIG	0.797518
SMC3	TRIM23	0.797439
SRSF11	HNRNPR	0.797399
RECQL	USP8	0.797044
ARL1	RABGGTB	0.797024
YIPF5	TMEM30A	0.796945
DNAJB14	PPP2R5E	0.796708
SIVA1	ILF2	0.796688
ZZZ3	RBM39	0.79657
CRNKL1	CAND1	0.79651
USP8	PDCD10	0.796392
ZNF146	USP8	0.796332
YTHDF3	RABGGTB	0.796214
CHMP2B	TAX1BP1	0.796154
EIF4E	RNF11	0.796134
ZNF146	RBM39	0.795956
PDCD10	RNF11	0.795936
LUC7L3	SRSF10	0.79544
YTHDF3	BCLAF1	0.795281
ATF2	TRIM23	0.795032
SRSF11	PIBF1	0.794963
SF3B1	USP1	0.794903
BZW1	HSP90B1	0.794843
PPP1R12A	PPP2R5E	0.794784
ERCC5	PNISR	0.794405
TBL1X	NCOR1	0.794325
AASDHPPT	ANKRD46	0.794226
ARHGAP25	CD53	0.794166
USP8	VEZF1	0.793786
NMD3	YIPF5	0.793626
KRAS	SUMO1	0.793406
BZW1	TWF1	0.793376
GNL2	SRSF11	0.793266
C6orf62	DDX5	0.793256
PPP1CA	TWF2	0.793166
RECQL	TMED7	0.792966
CCL4	SLAMF1	0.792625
CHMP2B	BZW1	0.792264
DEK	PPIG	0.792083
PAICS	HSP90B1	0.791277
LUC7L3	LUC7L2	0.791197
CLK1	PRPF4B	0.790692
KPNB1	LUC7L3	0.790632
ITCH	AFF4	0.790561
MTF2	TPR	0.790409
TCERG1	CLASP2	0.790328
KRAS	PRPF40A	0.790187
HSPA13	USO1	0.790045
ZNF146	ATP13A3	0.789934
DCP2	YTHDF3	0.789883
ZNF148	ZNF91	0.789741
EIF4E	HSPA13	0.789538
TAX1BP1	TSG101	0.789396
THUMPD1	NIPBL	0.789305
JMJD1C	PRPF4B	0.789031
LAPTM4A	SDHD	0.78901
DR1	CDV3	0.789
RHOA	ANXA5	0.788929
YTHDF3	PPP2R5E	0.788461
BLZF1	TANK	0.788298
AZI2	CSGALNACT2	0.788237
ZFR	RANBP2	0.787748
SREK1	SRSF3	0.787727
ESF1	SCAF11	0.787544
DDX5	PNISR	0.787094
NRIP1	DDX5	0.786807
TPR	DEK	0.786766
GTF2H1	C11orf58	0.786644
SEC62	TTC3	0.786603
BCLAF1	PPIG	0.786562
CEACAM6	CEACAM5	0.785946
USP16	ZC3H7A	0.785905
NAMPT	IL6ST	0.785741
PPP1R12A	USP1	0.78572
RSRC2	BCLAF1	0.785473
HNRNPH3	CLASP2	0.785473
CREB1	TANK	0.785371
HNRNPH3	SRSF5	0.785288
MTF2	TNPO1	0.785268
ZNF148	SEC62	0.784402
PAX2	MAPK8	0.78435
DNAJB14	SLK	0.784195
EREG	IER3	0.784071
MTF2	USP8	0.78403
ARL1	PDCD10	0.784009
SON	RBM25	0.783471
SMC3	CENPC	0.783389
SRSF11	ITSN2	0.783358
ARL1	NUDT21	0.783347
SLK	U2SURP	0.783223
YTHDF3	PPP1R12A	0.783171
TPR	RANBP2	0.783036
ARL1	RNF11	0.782974
MAP4K5	ZC3H7A	0.78287
SF3B1	RANBP2	0.782683
ARL1	EIF4E	0.782642
TCERG1	CENPC	0.7826
IKZF1	IL16	0.782549
CHMP2B	AMD1	0.782372
STAG2	HMGB2	0.782351
LUC7L3	SMC4	0.782122
IARS	TANK	0.781664
NIPBL	RBM25	0.781644
NAMPT	RBM7	0.781393
SLK	PPP2R5E	0.781268
CLK1	DDX5	0.781185
RPS6KA1	SIPA1	0.781101
WAPL	MAP4K5	0.780893
YTHDF3	C11orf58	0.780788
WAPL	RBM39	0.780778
JMJD1C	CAMSAP2	0.780621
KIF5B	TPR	0.780621
SRSF11	EZH2	0.780621
MAP4K5	SREK1	0.7806
SH3KBP1	SH3GL2	0.780428
NAGPA	CLN3	0.779993
RSRC2	TIAL1	0.779941
HECW1	ADCYAP1	0.779836
TPR	HNRNPU	0.779784
KTN1	VEZF1	0.7797
CSGALNACT2	MEX3C	0.779689
USP9X	USP16	0.779679
ARHGAP5	SLK	0.779616
SLC30A1	YTHDF3	0.779322
ACBD3	GOLGA4	0.779217
MAP4K5	AMD1	0.779133
RBM25	PPP1R12A	0.778891
ARL1	ATP2C1	0.778776
HSPA13	ACBD3	0.778702
FGFR2	NTRK2	0.77866
RAD21	LUC7L3	0.778481
SLK	VPS26A	0.778481
STAG2	USP8	0.778355
MUT	KTN1	0.777849
WAPL	NIPBL	0.777775
OGA	DDX5	0.77768
GABPA	LMAN1	0.777596
SON	SMARCA5	0.77749
YTHDF3	CLASP2	0.777258
KIF5B	GOLGA4	0.776835
HNRNPH2	CHMP2B	0.776708
SEC62	CCNG1	0.776538
GPR12	SLC11A1	0.776517
GOLPH3L	CEP57	0.776475
USP8	AASDHPPT	0.77639
C6orf120	UBE4A	0.776327
MTF2	PNISR	0.776263
UBA2	MEX3C	0.776083
ITGB3	PDGFRA	0.775945
MAP3K10	CAMK2B	0.775924
ELF1	BCL6	0.775786
PAPOLA	HSP90B1	0.775775
LMAN1	CALU	0.775648
PNN	USP34	0.775478
TERF1	ANKRD46	0.775244
SUZ12	MED13	0.775212
AMD1	HSPA13	0.77501
LUC7L3	HNRNPR	0.774967
RNF11	C11orf58	0.774712
SDHD	C6orf120	0.774626
ZC3H7A	SMARCA5	0.774573
NIPBL	TAF2	0.77452
MAP4K5	COPS2	0.774157
SREK1	SRSF10	0.77404
RNF11	PPP2R5E	0.77373
IVL	SERPINB13	0.773334
SEC31A	YME1L1	0.773152
NIPBL	USP8	0.772917
TMEM135	CEP57	0.772906
STAG2	KTN1	0.772853
RBBP6	SRSF7	0.772713
RECQL	OSBPL8	0.772531
NCAPH	TRAIP	0.772359
DEK	CLASP2	0.772295
SAR1B	C11orf58	0.772188
RSRC2	CAND1	0.772102
TPR	RBM25	0.77208
BLZF1	USP8	0.771758
USP9X	CAND1	0.771736
MAP4K5	RABGGTB	0.771715
ARL1	MGAT2	0.77165
SMC3	USP8	0.771607
PPIG	RANBP2	0.7715
PIK3C2A	IPO7	0.771392
SERINC3	LAMP2	0.770896
CAMSAP2	CAND1	0.770853
ZNF330	SERBP1	0.770551
NAP1L1	RBM39	0.7704
SDHD	UBE4A	0.770335
SMC3	VEZF1	0.770314
SMC3	RSF1	0.770303
PNN	USP8	0.770249
MUT	CEP57	0.770249
HNRNPH2	LAMP2	0.769968
HSPA13	RABGGTB	0.769838
PPP1CA	RHOA	0.76973
SDCBP	VPS26A	0.769665
TGFBI	ANXA5	0.769341
NAMPT	COPS2	0.769167
USP8	UBE4A	0.769081
PAPOLA	VEZF1	0.769015
CRNKL1	CDC5L	0.768961
RPN2	CRELD2	0.768929
SON	TCERG1	0.768603
SLC33A1	USP8	0.768538
SMC3	SLC25A36	0.768451
CUL4B	MAP3K7	0.768429
TNPO1	HNRNPU	0.768408
CEACAM6	CEACAM1	0.768386
MAP3K7	OGA	0.768343
LST1	AOAH	0.768234
RB1CC1	TANK	0.768234
USP8	CAND1	0.768234
COPA	SEC31A	0.767984
CLN3	CPT1A	0.767875
CLASP2	CEP57	0.767799
YTHDF3	GOLGA4	0.767538
ADTRP	XDH	0.767429
NMD3	CUL4B	0.767418
ADAMTS5	PDGFRA	0.767124
YTHDF3	MED13	0.767004
SRSF11	RAP1B	0.766949
RSRC2	KRR1	0.766796
GLIPR1	CD53	0.766731
REV3L	WAPL	0.766731
EPRS	CALU	0.766731
FXYD3	CEACAM5	0.766709
SEC31A	CALU	0.766622
TNPO1	USP1	0.766185
AZI2	NRIP1	0.766108
NAP1L1	SRSF11	0.766075
CCDC47	IPO7	0.765856
NSD2	AR	0.765648
TRIM23	AASDHPPT	0.765616
NCAPH	CENPI	0.765572
YTHDF3	RYBP	0.76555
YTHDF3	ANKRD46	0.765484
USP8	C11orf58	0.765484
RSRC2	SMC4	0.765462
RAD21	CLASP2	0.765374
CHMP2B	LAMP2	0.765133
DCP2	SREK1	0.765067
PRRC2C	RBM25	0.765045
SF3B1	MTF2	0.764914
WAPL	VEZF1	0.764914
HNRNPH2	RNF11	0.764914
UBXN4	HSP90B1	0.764892
USP16	SLK	0.76465
SREK1	RANBP2	0.764518
CLN3	ADAM15	0.764299
MUT	ST13	0.764211
TPR	TAF15	0.764189
DEK	KRAS	0.763991
UBXN4	RANBP2	0.763903
HNRNPH2	RBM39	0.763837
TAX1BP1	RYBP	0.763837
GLIPR1	ANXA5	0.763792
PPP1R12A	AASDHPPT	0.763693
RIOK3	RNF11	0.763682
SETD2	HNRNPH3	0.763396
MTF2	RYBP	0.763308
ANKRD12	ARID4A	0.763297
RB1CC1	KTN1	0.763286
SLK	NRIP1	0.763264
NAA15	PPIG	0.763186
REV3L	TCERG1	0.763109
HAT1	USP8	0.763109
XDH	MAP3K10	0.763087
USP8	OSBPL8	0.763065
BLZF1	RECQL	0.762977
HNRNPH2	SRSF11	0.76291
YIPF5	PRRC1	0.762888
NAMPT	GLUL	0.762712
NCOR1	ESR1	0.76269
YTHDF3	ATF2	0.762656
EPRS	TROVE2	0.762535
KTN1	UBXN4	0.762048
SMARCD2	MRPL28	0.761893
EPRS	PRRC2C	0.761406
CENPC	USP1	0.761384
CHMP2B	SMARCA5	0.761361
ELF2	PRPF4B	0.761117
CREB1	SRSF10	0.760984
XDH	FUT6	0.760929
LST1	HLA-DQA1	0.760818
RECQL	ZC3H7A	0.760684
TAF2	RP2	0.760651
PRRC2C	SMARCC1	0.760173
CAMSAP2	IPO7	0.760117
TMOD3	GNA13	0.76005
COIL	ZNF277	0.759984
RIOK3	RB1CC1	0.759939
RSRC2	ZNF146	0.759917
SON	PPP2R5E	0.759605
EPRS	ACBD3	0.759594
PNN	ARGLU1	0.759538
GLIPR1	TGFBI	0.759159
ZNF268	ZNF84	0.758913
SLC6A7	XDH	0.757593
ERBB4	SHANK2	0.75642
USP9X	SON	0.75602
CEACAM6	FXYD3	0.75593
CD37	IKZF1	0.755502
NMD3	ALG13	0.75496
WAPL	RMND5A	0.754915
ARL5A	EIF1AX	0.754757
MUC1	FXYD3	0.753728
HDHD5	MRPL4	0.753467
BNIP3	ST13	0.753331
MAP3K2	MAPK8	0.750267
PAPOLA	CSDE1	0.749901
SRSF3	IK	0.749729
PCOLCE	NID2	0.7495
FANCA	BIRC5	0.749225
SVEP1	SFRP4	0.749042
ASPSCR1	FASTK	0.748812
BUB3	MTMR2	0.747777
ACAN	MMP16	0.747662
ARL1	TM9SF3	0.747616
PPM1A	RYBP	0.747271
UTP14C	LUC7L3	0.746232
PSG1	MPP3	0.745653
STATH	PSG1	0.745445
SLC6A7	MAP3K10	0.743005
MIS18BP1	USP1	0.742993
RB1CC1	DHX40	0.74248
JAK3	MPP3	0.739093
XDH	ZNF507	0.73704
JAK3	XDH	0.735155
UBXN4	ZNF24	0.733893
XDH	SLC17A4	0.733691
IL22RA1	SERPINB13	0.733154
SLC6A12	JAK3	0.732819
OSMR	COL4A1	0.731611
KRT75	TP63	0.731562
XDH	PSG3	0.731443
CBR4	ANKRD46	0.731395
HLF	NTRK2	0.730675
BIRC5	MRGBP	0.729953
RABGGTB	PYROXD1	0.729905
XDH	SLC11A1	0.729749
MSL1	FAM193A	0.728507
GGNBP2	PNISR	0.728012
UGT1A1	B3GALT1	0.727601
XDH	MPP3	0.727565
PAX9	FUT6	0.727456
PRKCG	GPR12	0.726777
BPIFA1	XDH	0.726765
DHX40	LZTFL1	0.72628
IVL	MAP3K10	0.725454
EPHA3	EFNB2	0.725272
C6orf106	UBE2H	0.724554
TNFAIP2	DRAM1	0.723591
YTHDF3	KRAS	0.722686
SLC4A1AP	MTIF2	0.721228
TTC31	IKBKB	0.720872
MUC1	CEACAM6	0.720725
MKLN1	ITCH	0.716888
BMP10	XDH	0.716665
SFRP4	OGN	0.7154
FUT6	MAP3K10	0.714516
CAMK2B	ATP2B2	0.713769
RBM39	FAM13B	0.712458
FUT6	CEACAM6	0.71049
ARHGEF7	PNISR	0.709422
SRSF8	AASDHPPT	0.708868
FUT6	CEACAM5	0.70883
LSP1	MYO1F	0.707986
SLC6A7	SLC22A13	0.707834
FUT6	GALNT8	0.707253
SAR1B	ARL1	0.706849
BMP10	JAK3	0.705811
ATP2B2	NHLH2	0.705798
SWAP70	RP2	0.705582
TPP2	U2SURP	0.705557
MUC1	CEACAM1	0.705557
GNA13	LMAN1	0.705278
KLK2	MMP16	0.705075
XDH	PGLYRP4	0.704986
MRPL4	TTLL12	0.704669
C11orf58	RNF6	0.70411
FCGRT	TNFSF13	0.70383
GPR12	CA6	0.701637
SPART	LAMP2	0.700152
SLC6A7	PRKCG	0.700024
GTPBP8	ESF1	0.699973
UBA2	OLA1	0.699845
SDCBP	TCEAL9	0.699717
CLEC4M	CD209	0.69813
PAX9	SERPINB13	0.698008
CDC40	SERBP1	0.697236
IL6ST	PRKACB	0.69681
BMP10	IVL	0.696294
OR2B2	OR10H3	0.69592
JMJD1C	GCC2	0.6953
BAK1	PPP1CA	0.694717
CEACAM6	SLC6A14	0.694627
GPR12	XDH	0.69451
ZNF160	MBTD1	0.694147
PRDM8	MAP3K10	0.693642
XDH	CAMK2B	0.693551
TUBB6	COL4A1	0.693395
EXOC1	GOLGA4	0.692889
BTBD3	USP8	0.69285
RHOH	CD37	0.692798
RAB3A	RIMS1	0.692174
TNK1	MAP3K10	0.691602
SLC6A7	JAK3	0.690872
GPALPP1	MRPS31	0.686922
CTDSP2	BCL6	0.684014
SFRP4	ACKR1	0.682799
STAT5B	ARNT	0.681568
DCX	GAP43	0.681263
CCL4	RGS1	0.680614
FUT6	CEACAM1	0.680361
UBXN8	PAICS	0.679764
MUC1	CEACAM5	0.679711
CD93	CD53	0.679418
ZNF189	ZNF84	0.679099
NDUFS2	MRPL4	0.677261
GPR12	AGFG2	0.676393
IFNA4	SCNN1G	0.675524
NODAL	PGLYRP4	0.67539
BMPR1B	KLK2	0.675216
PAX6	TAF1	0.674935
CRNKL1	MUT	0.674078
PPP1CA	ACTR1A	0.674051
TRIM23	MINDY2	0.673648
GRIA1	ATP2B2	0.673635
GPR12	AIPL1	0.672708
PPP1R12A	GAPVD1	0.6717
MCC	PGLYRP4	0.671269
IVL	FUT6	0.67042
CSH1	XDH	0.667974
GPR12	IFNA4	0.66788
TRAF5	ZMYND11	0.667866
RBM39	ZNF195	0.666741
TMC6	SIPA1	0.666036
RPN2	CALU	0.664894
KRT75	IVL	0.66435
PSG1	TP63	0.664268
FUT6	CEACAM7	0.663914
ASH1L	ZNF507	0.663737
CLEC4M	CEACAM1	0.663547
SLC6A7	FUT6	0.663519
DCX	BRSK2	0.66206
WNK1	TTC3	0.661308
FOXI1	GPR12	0.660583
TAOK1	ZNF160	0.660501
PLP1	NTRK2	0.660378
GAD2	ATP2B2	0.659118
GABPA	NFYA	0.657181
TSPAN1	FXYD3	0.657085
JAK3	GRM4	0.656122
SPON1	PDGFRA	0.655681
DRAM1	TNS3	0.652532
GPATCH8	FAM193A	0.651508
HNRNPU	HNRNPA0	0.651411
TPSAB1	ACKR1	0.651189
SLC30A1	LAMP2	0.650801
MAGEC1	PSG1	0.649857
CCL4	CXCL11	0.649732
ELF2	OXR1	0.649058
MPP3	ADAM21	0.647826
ARID4A	ATG2B	0.64713
AR	ESR1	0.646237
MPHOSPH8	PCM1	0.645176
JAK3	ETV7	0.644156
GLRA1	XDH	0.643806
ZNF692	ZNF500	0.643063
CACFD1	ARHGEF16	0.642279
CHMP2B	TWF1	0.64176
TRIM24	NOL11	0.641226
JMJD1C	ZBTB10	0.640482
TNPO1	DYNC1LI2	0.640439
DAZL	SYCP1	0.639117
ADCY2	ATP2B2	0.638779
COPA	UBE2H	0.638554
DEK	ZNF267	0.637779
BLZF1	CHMP2B	0.637483
CCT5	PDCD6	0.637426
GPR12	SLC1A2	0.636975
TNPO1	PRRC1	0.636862
TPSAB1	CPA3	0.636523
LST1	TBXAS1	0.636269
RECQL	C12orf4	0.635817
CYP4F2	CYP4F12	0.634006
PLAA	EIF4E	0.632418
RAB2A	SERINC3	0.631311
KCNC4	CAMK2B	0.630813
EI24	AASDHPPT	0.630643
CYP4A11	PLG	0.630458
SPAG9	SOCS6	0.630059
RPLP2	EEF1B2	0.628394
HAS2	FGF2	0.627652
RUSC1	TTLL12	0.627495
CACNB2	ATP2B2	0.627181
SLC6A7	AKAP3	0.627067
JAK3	NTF3	0.626896
COL9A1	LGI2	0.626125
CEP57	TTC33	0.62611
SLAMF1	IL2RA	0.62541
SRSF11	NR2C1	0.624866
TRMT13	TSEN2	0.62438
ZNF180	ZNF84	0.623864
MED16	CHMP6	0.623635
SH2D1A	UBASH3A	0.622976
WNT1	TBX5	0.621283
FUT6	PLEKHG6	0.619846
TRO	PDGFRA	0.619587
ABCA8	ECM2	0.619184
PAX2	SLC1A2	0.618104
MLST8	DEAF1	0.617196
CACNG3	AIPL1	0.61672
NTRK2	GPM6B	0.616359
ATP6V0E2	ABHD14A	0.615782
USP34	ZNF573	0.615218
PIH1D1	PPP1CA	0.614799
IL6ST	PCGF5	0.614047
PON1	SLC17A3	0.612556
CCS	SHARPIN	0.608362
TSPAN4	ADAM15	0.608129
MLLT10	MAPK8	0.607925
SLC6A7	ECE2	0.607896
CYP4A11	COLEC10	0.607445
TMEM135	UBE4A	0.606688
SLC2A14	IER3	0.606644
GPR153	HECW1	0.60596
RAB3A	RPH3A	0.604808
LRCH3	USP34	0.604501
ARL1	SLC30A5	0.603976
KCNS1	TNK1	0.603655
ASPSCR1	OXLD1	0.602135
GLIPR1	MCTP1	0.600818
XDH	IFNA5	0.600452
SLC6A7	HNF1A	0.600042
[truncated: 913 more rows]

## Sheet: Tissue_modules_upregulated 
	GLOBAL						ADIPOSE						Blood Vessel						Brain						COLON						Heart						Kidney						Liver						Lung
	CLUSTER_NAME	TERM_NAME	GO_ID	TERM_Q_VALUE	GENE_COUNT		CLUSTER_NAME	TERM_NAME	GO_ID	TERM_Q_VALUE	GENE_COUNT		CLUSTER_NAME	TERM_NAME	GO_ID	TERM_Q_VALUE	GENE_COUNT		CLUSTER_NAME	TERM_NAME	GO_ID	TERM_Q_VALUE	GENE_COUNT		CLUSTER_NAME	TERM_NAME	GO_ID	TERM_Q_VALUE	GENE_COUNT		CLUSTER_NAME	TERM_NAME	GO_ID	TERM_Q_VALUE	GENE_COUNT		CLUSTER_NAME	TERM_NAME	GO_ID	TERM_Q_VALUE	GENE_COUNT		CLUSTER_NAME	TERM_NAME	GO_ID	TERM_Q_VALUE	GENE_COUNT		CLUSTER_NAME
	M1	transmembrane receptor protein tyrosine kinase signaling pathway	GO:0007169	3.11718e-05	14		M1	positive regulation of MAPK cascade	GO:0043410	0.00354848	18		M1	positive regulation of GTPase activity	GO:0043547	0.0250136	5		M1	transmembrane receptor protein tyrosine kinase signaling pathway	GO:0007169	4.33382e-07	17		M1	hormone metabolic process	GO:0042445	0.0169274	7		M1	positive regulation of lipid localization	GO:1905954	0.00772494	2		M1	ketone catabolic process	GO:0042182	0.0134244	2		M1	positive regulation of ion transport	GO:0043270	0.0165498	2		M1
	M1	positive regulation of MAPK cascade	GO:0043410	4.28437e-05	14		M1	positive regulation of MAP kinase activity	GO:0043406	0.00530583	11		M1	regulation of GTPase activity	GO:0043087	0.0277615	5		M1	positive regulation of MAPK cascade	GO:0043410	4.22415e-05	15		M1	ketone catabolic process	GO:0042182	0.0169274	2		M1	positive regulation of lipid transport	GO:0032370	0.00772494	2		M1	quinone catabolic process	GO:1901662	0.0134244	2		M1	regulation of ion transport	GO:0043269	0.0215566	2		M1
	M1	positive regulation of MAP kinase activity	GO:0043406	0.00021183	9		M1	positive regulation of protein serine/threonine kinase activity	GO:0071902	0.00530583	13		M1	negative regulation of TORC1 signaling	GO:1904262	0.0579196	2		M1	platelet-derived growth factor receptor signaling pathway	GO:0048008	0.00125655	5		M1	quinone catabolic process	GO:1901662	0.0169274	2		M1	regulation of lipid transport	GO:0032368	0.0123491	2		M1	menaquinone catabolic process	GO:0042361	0.0134244	2		M2	positive regulation of neuron projection development	GO:0010976	0.0215566	4		M1
	M1	positive regulation of kinase activity	GO:0033674	0.00191847	12		M1	transmembrane receptor protein tyrosine kinase signaling pathway	GO:0007169	0.00530583	16		M1	cellular response to nutrient levels	GO:0031669	0.071606	3		M1	positive regulation of MAP kinase activity	GO:0043406	0.00407121	8		M1	menaquinone catabolic process	GO:0042361	0.0169274	2		M1	regulation of lipid localization	GO:1905952	0.0171812	2		M1	phylloquinone metabolic process	GO:0042374	0.0134244	2		M2	positive regulation of neuron differentiation	GO:0045666	0.023812	4		M1
	M1	regulation of MAP kinase activity	GO:0043405	0.00191847	9		M1	positive regulation of protein kinase activity	GO:0045860	0.00983111	16		M1	interleukin-10 production	GO:0032613	0.071606	2		M1	cellular response to growth factor stimulus	GO:0071363	0.00569777	12		M1	phylloquinone metabolic process	GO:0042374	0.0169274	2		M1	organic hydroxy compound transport	GO:0015850	0.0196901	2		M1	phylloquinone catabolic process	GO:0042376	0.0134244	2		M2	positive regulation of neurogenesis	GO:0050769	0.0409351	4		M1
	M1	positive regulation of cell migration	GO:0030335	0.00204653	12		M1	positive regulation of kinase activity	GO:0033674	0.00983111	17		M1	regulation of interleukin-10 production	GO:0032653	0.071606	2		M1	positive regulation of cell migration	GO:0030335	0.00569777	12		M1	phylloquinone catabolic process	GO:0042376	0.0169274	2		M1	lipid transport	GO:0006869	0.0264094	2		M1	vitamin K catabolic process	GO:0042377	0.0134244	2		M2	positive regulation of nervous system development	GO:0051962	0.0427196	4		M1
	M1	positive regulation of protein serine/threonine kinase activity	GO:0071902	0.00215913	9		M1	taxis	GO:0042330	0.00983111	14		M1	negative regulation of peptidyl-tyrosine phosphorylation	GO:0050732	0.071862	2		M1	positive regulation of cell motility	GO:2000147	0.00569777	12		M1	vitamin K catabolic process	GO:0042377	0.0169274	2		M1	lipid localization	GO:0010876	0.0273082	2		M1	acetylcholine biosynthetic process	GO:0008292	0.0134244	2		M2	regulation of neuron projection development	GO:0010975	0.0433917	4		M1
	M1	positive regulation of cell motility	GO:2000147	0.00226233	12		M1	chemotaxis	GO:0006935	0.00983111	14		M1	cellular response to extracellular stimulus	GO:0031668	0.071862	3		M1	peptidyl-tyrosine phosphorylation	GO:0018108	0.00569777	11		M1	acetylcholine biosynthetic process	GO:0008292	0.0169274	2		M1	dephosphorylation	GO:0016311	0.0523714	2		M1	acetate ester biosynthetic process	GO:1900620	0.0134244	2		M2	regulation of plasma membrane bounded cell projection organization	GO:0120035	0.0481194	5		M1
	M1	positive regulation of cellular component movement	GO:0051272	0.00233335	12		M1	platelet-derived growth factor receptor signaling pathway	GO:0048008	0.00989724	5		M1	negative regulation of TOR signaling	GO:0032007	0.071862	2		M1	peptidyl-tyrosine modification	GO:0018212	0.00569777	11		M1	acetate ester biosynthetic process	GO:1900620	0.0169274	2		M2	G-protein coupled serotonin receptor signaling pathway	GO:0098664	0.00772494	2		M1	menaquinone metabolic process	GO:0009233	0.0275431	2		M2	positive regulation of cell development	GO:0010720	0.0481194	4		M1
	M1	positive regulation of protein kinase activity	GO:0045860	0.00295023	11		M1	cell chemotaxis	GO:0060326	0.0109569	12		M1	regulation of TORC1 signaling	GO:1903432	0.071862	2		M1	cell chemotaxis to fibroblast growth factor	GO:0035766	0.00569777	3		M1	menaquinone metabolic process	GO:0009233	0.0357705	2		M2	serotonin receptor signaling pathway	GO:0007210	0.00772494	2		M1	acetylcholine metabolic process	GO:0008291	0.0275431	2		M2	regulation of neuron differentiation	GO:0045664	0.0481194	4		M1
	M1	cell chemotaxis to fibroblast growth factor	GO:0035766	0.00342035	3		M1	regulation of phospholipid metabolic process	GO:1903725	0.0147487	6		M1	negative regulation of T cell activation	GO:0050868	0.0758357	2		M1	endothelial cell chemotaxis to fibroblast growth factor	GO:0035768	0.00569777	3		M1	acetylcholine metabolic process	GO:0008291	0.0357705	2		M2	fatty acid metabolic process	GO:0006631	0.0714044	2		M1	acetate ester metabolic process	GO:1900619	0.0275431	2		M2	positive regulation of cell projection organization	GO:0031346	0.0481194	4		M1
	M1	endothelial cell chemotaxis to fibroblast growth factor	GO:0035768	0.00342035	3		M1	cAMP metabolic process	GO:0046058	0.0161583	5		M1	cellular response to amino acid starvation	GO:0034198	0.0758357	2		M1	regulation of cell chemotaxis to fibroblast growth factor	GO:1904847	0.00569777	3		M1	acetate ester metabolic process	GO:1900619	0.0357705	2		M2	carbohydrate metabolic process	GO:0005975	0.0829413	2		M1	choline transport	GO:0015871	0.0275431	2		M2	regulation of cell projection organization	GO:0031344	0.0481194	5		M1
	M1	regulation of cell chemotaxis to fibroblast growth factor	GO:1904847	0.00342035	3		M1	positive regulation of cell migration	GO:0030335	0.0161583	16		M1	TORC1 signaling	GO:0038202	0.0758357	2		M1	regulation of endothelial cell chemotaxis to fibroblast growth factor	GO:2000544	0.00569777	3		M1	choline transport	GO:0015871	0.0357705	2		M2	purine-containing compound metabolic process	GO:0072521	0.0869433	2		M1	ammonium transmembrane transport	GO:0072488	0.0333601	3		M2	modification by host of symbiont morphology or physiology	GO:0051851	0.0481194	3		M1
	M1	regulation of endothelial cell chemotaxis to fibroblast growth factor	GO:2000544	0.00342035	3		M1	regulation of MAP kinase activity	GO:0043405	0.0161583	11		M1	response to nutrient levels	GO:0031667	0.0797755	3		M1	response to growth factor	GO:0070848	0.00577004	12		M1	anion transport	GO:0006820	0.0420382	10		M2	lipid biosynthetic process	GO:0008610	0.0951275	2		M1	glutamate receptor signaling pathway	GO:0007215	0.0340066	4		M2	interaction with symbiont	GO:0051702	0.0519545	3		M1
	M1	platelet-derived growth factor receptor signaling pathway	GO:0048008	0.00342746	4		M1	blood coagulation	GO:0007596	0.0161583	7		M1	response to extracellular stimulus	GO:0009991	0.0856406	3		M1	positive regulation of cellular component movement	GO:0051272	0.00577004	12		M1	ammonium transmembrane transport	GO:0072488	0.045787	3		M2	carbohydrate derivative biosynthetic process	GO:1901137	0.0991448	2		M1	anion transport	GO:0006820	0.0520444	9		M2	regulation of neurogenesis	GO:0050767	0.0613699	4		M1
	M1	cellular response to growth factor stimulus	GO:0071363	0.00388258	11		M1	hemostasis	GO:0007599	0.0161583	7		M1	negative regulation of leukocyte cell-cell adhesion	GO:1903038	0.0963249	2		M1	positive regulation of kinase activity	GO:0033674	0.00873307	11		M1	hormone biosynthetic process	GO:0042446	0.0464177	4		M2	monocarboxylic acid metabolic process	GO:0032787	0.0991448	2		M1	multicellular organismal water homeostasis	GO:0050891	0.0524906	3		M2	modification of morphology or physiology of other organism involved in symbiotic interaction	GO:0051817	0.068157	3		M1
	M1	peptidyl-tyrosine phosphorylation	GO:0018108	0.00395892	10		M1	positive regulation of cell motility	GO:2000147	0.020288	16		M1	negative regulation of lymphocyte activation	GO:0051250	0.0980641	2		M1	regulation of ERK1 and ERK2 cascade	GO:0070372	0.00873307	8		M1	glutamate receptor signaling pathway	GO:0007215	0.0485737	4		M3	leukocyte cell-cell adhesion	GO:0007159	0.00772494	2		M1	water homeostasis	GO:0030104	0.0524906	3		M2	regulation of nervous system development	GO:0051960	0.0685649	4		M1
	M1	peptidyl-tyrosine modification	GO:0018212	0.00421584	10		M1	regulation of lipid metabolic process	GO:0019216	0.0205665	10		M1	cellular response to external stimulus	GO:0071496	0.0983783	3		M1	protein autophosphorylation	GO:0046777	0.00873307	8		M1	long-chain fatty acid metabolic process	GO:0001676	0.0555916	4		M3	positive regulation of cell adhesion	GO:0045785	0.00772494	2		M1	hormone metabolic process	GO:0042445	0.066303	5		M2	neuron projection development	GO:0031175	0.0772885	4		M1
	M1	response to growth factor	GO:0070848	0.00439192	11		M1	positive regulation of ERK1 and ERK2 cascade	GO:0070374	0.0210028	9		M2	glycosphingolipid metabolic process	GO:0006687	0.0544107	2		M1	regulation of MAP kinase activity	GO:0043405	0.00873307	8		M1	vitamin metabolic process	GO:0006766	0.0555916	4		M3	regulation of cell-cell adhesion	GO:0022407	0.00772494	2		M1	columnar/cuboidal epithelial cell development	GO:0002066	0.066303	2		M2	regulation of body fluid levels	GO:0050878	0.0779181	3		M1
	M1	positive regulation of neuron differentiation	GO:0045666	0.00439192	6		M1	positive regulation of cellular component movement	GO:0051272	0.0210028	16		M2	oligosaccharide metabolic process	GO:0009311	0.0544107	2		M1	endothelial cell chemotaxis	GO:0035767	0.00873307	4		M1	response to drug	GO:0042493	0.0574562	11		M3	positive regulation of cell-cell adhesion	GO:0022409	0.00772494	2		M1	glandular epithelial cell differentiation	GO:0002067	0.066303	2		M2	neuron development	GO:0048666	0.0782874	4		M1
	M1	positive regulation of endothelial cell migration	GO:0010595	0.00449152	6		M1	coagulation	GO:0050817	0.0210028	7		M2	monovalent inorganic cation homeostasis	GO:0055067	0.071606	2		M1	positive regulation of phospholipase activity	GO:0010518	0.00942974	4		M1	multicellular organismal water homeostasis	GO:0050891	0.0593266	3		M3	positive regulation of leukocyte cell-cell adhesion	GO:1903039	0.00772494	2		M1	glandular epithelial cell development	GO:0002068	0.066303	2		M2	regulation of cell development	GO:0060284	0.0905648	4		M1
	M1	endothelial cell chemotaxis	GO:0035767	0.00456294	4		M1	platelet activation	GO:0030168	0.0219338	5		M2	ceramide metabolic process	GO:0006672	0.071606	2		M1	positive regulation of protein serine/threonine kinase activity	GO:0071902	0.0118103	8		M1	water homeostasis	GO:0030104	0.0593266	3		M3	regulation of leukocyte cell-cell adhesion	GO:1903037	0.00772494	2		M1	enteroendocrine cell differentiation	GO:0035883	0.066303	2		M2	neuron differentiation	GO:0030182	0.0979173	4		M1
	M1	positive regulation of phospholipase activity	GO:0010518	0.00502534	4		M1	cyclic nucleotide metabolic process	GO:0009187	0.0242192	6		M2	glycolipid metabolic process	GO:0006664	0.071606	2		M1	ERK1 and ERK2 cascade	GO:0070371	0.0119601	8		M1	pancreas development	GO:0031016	0.0649779	3		M3	cell-cell adhesion	GO:0098609	0.0156724	2		M1	carboxylic acid transport	GO:0046942	0.066303	5		M2	modification of morphology or physiology of other organism	GO:0035821	0.0979173	3		M1
	M1	positive regulation of cell development	GO:0010720	0.00640225	7		M1	cell chemotaxis to fibroblast growth factor	GO:0035766	0.0242192	3		M2	liposaccharide metabolic process	GO:1903509	0.071606	2		M1	positive regulation of protein kinase activity	GO:0045860	0.0140041	10		M1	inorganic ion homeostasis	GO:0098771	0.0686088	10		M4	regulation of interleukin-10 production	GO:0032653	0.0196901	2		M1	organic acid transport	GO:0015849	0.066303	5		M3	G-protein coupled receptor signaling pathway	GO:0007186	0.023812	2		M1
	M1	fibroblast growth factor receptor signaling pathway	GO:0008543	0.00683075	4		M1	endothelial cell chemotaxis to fibroblast growth factor	GO:0035768	0.0242192	3		M2	sphingolipid metabolic process	GO:0006665	0.0758357	2		M1	positive regulation of cell development	GO:0010720	0.0140041	7		M1	columnar/cuboidal epithelial cell development	GO:0002066	0.0686088	2		M4	interleukin-10 production	GO:0032613	0.0216746	2		M1	ionotropic glutamate receptor signaling pathway	GO:0035235	0.066303	3		M4	carboxylic acid transport	GO:0046942	0.0481194	4		M1
	M1	regulation of phospholipase activity	GO:0010517	0.00683075	4		M1	regulation of cell chemotaxis to fibroblast growth factor	GO:1904847	0.0242192	3		M2	membrane lipid metabolic process	GO:0006643	0.0983783	2		M1	tissue morphogenesis	GO:0048729	0.0140041	7		M1	glandular epithelial cell development	GO:0002068	0.0686088	2		M4	negative regulation of T cell activation	GO:0050868	0.0236886	2		M1	coenzyme catabolic process	GO:0009109	0.066303	2		M4	organic acid transport	GO:0015849	0.0481194	4		M1
	M1	activation of MAPK activity	GO:0000187	0.00733364	5		M1	regulation of endothelial cell chemotaxis to fibroblast growth factor	GO:2000544	0.0242192	3		M3	negative regulation of multi-organism process	GO:0043901	0.0544107	2		M1	activation of MAPK activity	GO:0000187	0.0140041	5		M1	fat-soluble vitamin metabolic process	GO:0006775	0.0686088	3		M4	negative regulation of lymphocyte activation	GO:0051250	0.0264094	2		M1	vitamin catabolic process	GO:0009111	0.066303	2		M4	positive regulation of epithelial cell proliferation	GO:0050679	0.0568783	4		M1
	M1	animal organ morphogenesis	GO:0009887	0.00733364	8		M1	regulation of body fluid levels	GO:0050878	0.0291624	8		M3	regulation of multi-organism process	GO:0043900	0.071606	2		M1	fibroblast growth factor receptor signaling pathway	GO:0008543	0.0140041	4		M1	long-chain fatty acid catabolic process	GO:0042758	0.0686088	2		M4	negative regulation of leukocyte cell-cell adhesion	GO:1903038	0.0264094	2		M1	fat-soluble vitamin catabolic process	GO:0042363	0.066303	2		M4	anion transport	GO:0006820	0.0568783	6		M1
	M1	positive regulation of neurogenesis	GO:0050769	0.00757642	6		M1	regulation of ERK1 and ERK2 cascade	GO:0070372	0.0303448	10		M4	lipoxygenase pathway	GO:0019372	0.0551191	2		M1	regulation of phospholipase activity	GO:0010517	0.0140041	4		M1	fat-soluble vitamin catabolic process	GO:0042363	0.0686088	2		M4	negative regulation of leukocyte activation	GO:0002695	0.0282424	2		M1	vitamin K metabolic process	GO:0042373	0.066303	2		M4	epithelial cell development	GO:0002064	0.0685649	3		M1
	M1	regulation of protein serine/threonine kinase activity	GO:0071900	0.00772597	9		M1	wound healing	GO:0042060	0.0303448	9		M4	acrosome reaction	GO:0007340	0.071606	2		M1	positive regulation of lipid metabolic process	GO:0045834	0.015115	5		M1	vitamin K metabolic process	GO:0042373	0.0686088	2		M4	negative regulation of cell activation	GO:0050866	0.0341142	2		M1	ammonium transport	GO:0015696	0.0720811	3		M4	positive regulation of Ras protein signal transduction	GO:0046579	0.0772885	2		M1
	M1	positive regulation of lipid metabolic process	GO:0045834	0.00795788	5		M1	regulation of protein serine/threonine kinase activity	GO:0071900	0.0303448	13		M4	inorganic anion transmembrane transport	GO:0098661	0.071606	4		M1	renal tubule morphogenesis	GO:0061333	0.015115	3		M1	anion transmembrane transport	GO:0098656	0.0690458	7		M4	negative regulation of cell-cell adhesion	GO:0022408	0.0486961	2		M1	regulation of body fluid levels	GO:0050878	0.0745759	5		M4	positive regulation of small GTPase mediated signal transduction	GO:0051057	0.0772885	2		M1
	M1	generation of neurons	GO:0048699	0.00856023	9		M1	phosphatidylinositol metabolic process	GO:0046488	0.0381495	7		M4	phosphate ion transmembrane transport	GO:0035435	0.071606	2		M1	animal organ morphogenesis	GO:0009887	0.015115	8		M1	glandular epithelial cell differentiation	GO:0002067	0.0740468	2		M4	cell-cell adhesion	GO:0098609	0.0606267	3		M1	hormone catabolic process	GO:0042447	0.0745759	2		M4	cellular response to BMP stimulus	GO:0071773	0.0772885	3		M1
	M1	regulation of ERK1 and ERK2 cascade	GO:0070372	0.00856023	7		M1	ERK1 and ERK2 cascade	GO:0070371	0.0410068	10		M4	secretion by tissue	GO:0032941	0.0758357	2		M1	positive regulation of phospholipase C activity	GO:0010863	0.015115	3		M1	enteroendocrine cell differentiation	GO:0035883	0.0740468	2		M4	regulation of T cell activation	GO:0050863	0.0714044	2		M1	secretion by tissue	GO:0032941	0.0890335	2		M4	pancreas development	GO:0031016	0.0772885	2		M1
	M1	positive regulation of neuron projection development	GO:0010976	0.00856023	5		M1	negative regulation of wound healing	GO:0061045	0.0415309	5		M4	glutamate receptor signaling pathway	GO:0007215	0.0758357	3		M1	positive regulation of lipase activity	GO:0060193	0.015115	4		M1	carboxylic acid transport	GO:0046942	0.0740468	5		M4	regulation of leukocyte cell-cell adhesion	GO:1903037	0.0714044	2		M1	hormone biosynthetic process	GO:0042446	0.0890335	3		M4	response to BMP	GO:0071772	0.0772885	3		M1
	M1	positive regulation of nervous system development	GO:0051962	0.00856023	6		M1	activation of MAPK activity	GO:0000187	0.0415309	6		M4	phosphate ion transport	GO:0006817	0.0758357	2		M1	regulation of phospholipase C activity	GO:1900274	0.018076	3		M1	organic acid transport	GO:0015849	0.0740468	5		M4	negative regulation of cell adhesion	GO:0007162	0.0714044	2		M1	organic anion transport	GO:0015711	0.0890335	6		M4	drug transport	GO:0015893	0.0782874	3		M1
	M1	protein autophosphorylation	GO:0046777	0.00856023	7		M1	negative regulation of response to wounding	GO:1903035	0.0449938	5		M4	long-chain fatty acid metabolic process	GO:0001676	0.0856406	3		M1	regulation of phospholipid metabolic process	GO:1903725	0.0192854	4		M1	ionotropic glutamate receptor signaling pathway	GO:0035235	0.0740468	3		M4	positive regulation of multi-organism process	GO:0043902	0.0714044	2		M1	reproductive structure development	GO:0048608	0.0890335	4		M4	cofactor catabolic process	GO:0051187	0.0782874	2		M1
	M1	renal tubule morphogenesis	GO:0061333	0.00856023	3		M1	response to wounding	GO:0009611	0.0532371	9		M4	body fluid secretion	GO:0007589	0.0983783	2		M1	positive regulation of ERK1 and ERK2 cascade	GO:0070374	0.0206999	6		M1	phosphate ion transmembrane transport	GO:0035435	0.0740468	2		M4	negative regulation of cytokine production	GO:0001818	0.0772153	2		M1	reproductive system development	GO:0061458	0.0890335	4		M4	activation of GTPase activity	GO:0090630	0.0875758	2		M1
	M1	positive regulation of phospholipase C activity	GO:0010863	0.00856023	3		M1	cell activation	GO:0001775	0.0578256	14		M4	response to ethanol	GO:0045471	0.0983783	2		M1	renal system development	GO:0072001	0.0206999	5		M1	coenzyme catabolic process	GO:0009109	0.0740468	2		M4	T cell activation	GO:0042110	0.0825222	2		M1	drug transport	GO:0015893	0.0890335	4		M4	epithelium development	GO:0060429	0.0905648	6		M1
	M1	positive regulation of lipase activity	GO:0060193	0.00856023	4		M1	endothelial cell chemotaxis	GO:0035767	0.0578507	4		M5	negative regulation of hydrolase activity	GO:0051346	0.0579196	2		M1	positive regulation of epithelial cell migration	GO:0010634	0.0206999	6		M1	vitamin catabolic process	GO:0009111	0.0740468	2		M4	leukocyte cell-cell adhesion	GO:0007159	0.0829413	2		M1	anion transmembrane transport	GO:0098656	0.0890335	6		M4	brain development	GO:0007420	0.0905648	3		M1
	M1	positive regulation of epithelial cell migration	GO:0010634	0.00937859	6		M1	phosphatidylinositol biosynthetic process	GO:0006661	0.0622218	4		M6	peptidyl-lysine modification	GO:0018205	0.071606	2		M1	positive regulation of cell chemotaxis to fibroblast growth factor	GO:1904849	0.0206999	2		M1	hormone catabolic process	GO:0042447	0.0752489	2		M4	regulation of lymphocyte activation	GO:0051249	0.0829413	2		M1	cyclic nucleotide catabolic process	GO:0009214	0.0890335	2		M4	positive regulation of GTPase activity	GO:0043547	0.0979173	4		M1
	M1	regulation of phospholipase C activity	GO:1900274	0.00937859	3		M1	negative regulation of blood coagulation	GO:0030195	0.0648955	4								M1	positive regulation of endothelial cell chemotaxis to fibroblast growth factor	GO:2000546	0.0206999	2		M1	ammonium transport	GO:0015696	0.0752489	3		M4	regulation of cell-cell adhesion	GO:0022407	0.0939998	2		M1	reproduction	GO:0000003	0.0926244	6		M4	organic anion transport	GO:0015711	0.0979173	4		M1
	M1	regulation of phospholipid metabolic process	GO:1903725	0.00937859	4		M1	negative regulation of hemostasis	GO:1900047	0.0648955	4								M1	urogenital system development	GO:0001655	0.0221658	5		M1	regulation of hormone levels	GO:0010817	0.0795376	7		M4	regulation of leukocyte activation	GO:0002694	0.0951275	2		M1	reproductive process	GO:0022414	0.0926244	6		M4	anion transmembrane transport	GO:0098656	0.0979173	4		M1
	M1	taxis	GO:0042330	0.00996158	8		M1	tissue morphogenesis	GO:0048729	0.0781408	8								M1	embryo development	GO:0009790	0.0221658	7		M1	cation homeostasis	GO:0055080	0.0851189	9		M4	negative regulation of immune system process	GO:0002683	0.0959573	2		M1	positive regulation of MAPK cascade	GO:0043410	0.0926244	8		M4	regulation of steroid biosynthetic process	GO:0050810	0.098826	2		M1
	M1	chemotaxis	GO:0006935	0.00996158	8		M1	renal tubule morphogenesis	GO:0061333	0.0781408	3								M1	activation of protein kinase B activity	GO:0032148	0.0221658	3		M1	regulation of body fluid levels	GO:0050878	0.0862868	5		M4	regulation of cell activation	GO:0050865	0.0991448	2		M1	endocrine pancreas development	GO:0031018	0.0926244	2		M5	negative regulation of DNA metabolic process	GO:0051053	0.0782874	2		M1
	M1	regulation of cell development	GO:0060284	0.00997279	8		M1	fibroblast growth factor receptor signaling pathway	GO:0008543	0.0781408	4								M1	regulation of lipase activity	GO:0060191	0.0221658	4		M1	steroid biosynthetic process	GO:0006694	0.0862868	4		M5	skeletal system development	GO:0001501	0.0236886	4		M1	neurotransmitter transport	GO:0006836	0.0926244	3		M5	cellular response to tumor necrosis factor	GO:0071356	0.0813081	2		M1
	M1	renal system development	GO:0072001	0.00997279	5		M1	positive regulation of phospholipase C activity	GO:0010863	0.0781408	3								M1	regulation of cell development	GO:0060284	0.0223851	8		M1	inorganic anion transmembrane transport	GO:0098661	0.0941377	4		M5	cellular response to BMP stimulus	GO:0071773	0.0307873	3		M2	tyrosine metabolic process	GO:0006570	0.0134244	2		M5	response to tumor necrosis factor	GO:0034612	0.0905648	2		M1
	M1	neurogenesis	GO:0022008	0.0100196	9		M1	positive regulation of cell chemotaxis to fibroblast growth factor	GO:1904849	0.0781408	2								M1	branching morphogenesis of an epithelial tube	GO:0048754	0.0223851	3		M1	G-protein coupled serotonin receptor signaling pathway	GO:0098664	0.0941377	2		M5	response to BMP	GO:0071772	0.0307873	3		M2	aromatic amino acid family metabolic process	GO:0009072	0.051982	2								M1
	M1	ERK1 and ERK2 cascade	GO:0070371	0.0100196	7		M1	positive regulation of endothelial cell chemotaxis to fibroblast growth factor	GO:2000546	0.0781408	2								M1	renal tubule development	GO:0061326	0.0223851	3		M1	phosphate ion transport	GO:0006817	0.0941377	2		M5	fat-soluble vitamin metabolic process	GO:0006775	0.0410417	2		M2	negative regulation of viral transcription	GO:0032897	0.0602264	3								M1
	M1	urogenital system development	GO:0001655	0.0105693	5		M1	negative regulation of coagulation	GO:0050819	0.0843511	4								M1	regulation of endothelial cell chemotaxis	GO:2001026	0.0223851	3		M1	detection of other organism	GO:0098543	0.0941377	2		M5	activation of GTPase activity	GO:0090630	0.0494926	2		M2	regulation of body fluid levels	GO:0050878	0.066303	5								M1
	M1	positive regulation of cell chemotaxis to fibroblast growth factor	GO:1904849	0.0115954	2		M1	purine-containing compound metabolic process	GO:0072521	0.0857347	10								M1	developmental growth	GO:0048589	0.0224242	5		M1	detection of bacterium	GO:0016045	0.0941377	2		M5	positive regulation of pathway-restricted SMAD protein phosphorylation	GO:0010862	0.0523714	2		M2	myeloid dendritic cell activation	GO:0001773	0.066303	2								M1
	M1	positive regulation of endothelial cell chemotaxis to fibroblast growth factor	GO:2000546	0.0115954	2		M1	cholesterol biosynthetic process	GO:0006695	0.0857347	3								M1	positive regulation of neuron differentiation	GO:0045666	0.0224242	5		M2	tyrosine metabolic process	GO:0006570	0.0169274	2		M5	SMAD protein signal transduction	GO:0060395	0.0523714	2		M2	modification by host of symbiont morphology or physiology	GO:0051851	0.066303	4								M1
	M1	activation of protein kinase B activity	GO:0032148	0.0120763	3		M1	sterol biosynthetic process	GO:0016126	0.0857347	3								M1	positive regulation of endothelial cell migration	GO:0010595	0.0224242	5		M2	regulation of blood circulation	GO:1903522	0.0485737	5		M5	ionotropic glutamate receptor signaling pathway	GO:0035235	0.0523714	2		M2	positive regulation of lipid transport	GO:0032370	0.0705334	3								M1
	M1	regulation of lipase activity	GO:0060191	0.0120763	4		M1	secondary alcohol biosynthetic process	GO:1902653	0.0857347	3								M1	regulation of phosphatidylinositol biosynthetic process	GO:0010511	0.0224242	2		M2	aromatic amino acid family metabolic process	GO:0009072	0.0485737	2		M5	hormone biosynthetic process	GO:0042446	0.0644456	2		M2	interaction with symbiont	GO:0051702	0.0705334	4								M1
	M1	positive regulation of cell projection organization	GO:0031346	0.0123185	6		M1	regulation of phospholipase C activity	GO:1900274	0.0857347	3								M1	wound healing	GO:0042060	0.0224345	6		M2	regulation of signaling receptor activity	GO:0010469	0.0707079	7		M5	response to drug	GO:0042493	0.0644456	5		M2	cAMP-mediated signaling	GO:0019933	0.0745759	4								M1
	M1	neuron differentiation	GO:0030182	0.0123374	8		M1	positive regulation of endothelial cell migration	GO:0010595	0.0872285	6								M1	morphogenesis of a branching epithelium	GO:0061138	0.022438	3		M2	regulation of system process	GO:0044057	0.0707079	6		M5	skeletal system morphogenesis	GO:0048705	0.0644456	2		M2	cyclic-nucleotide-mediated signaling	GO:0019935	0.0780943	4								M1
	M1	regulation of endothelial cell migration	GO:0010594	0.0126714	6		M1	purine ribonucleotide metabolic process	GO:0009150	0.0878488	9								M1	positive regulation of cell projection organization	GO:0031346	0.0230253	6		M2	myeloid dendritic cell activation	GO:0001773	0.0707079	2		M5	glutamate receptor signaling pathway	GO:0007215	0.0661741	2		M2	positive regulation of cAMP metabolic process	GO:0030816	0.0780943	2								M1
	M1	branching morphogenesis of an epithelial tube	GO:0048754	0.0128458	3		M1	ribonucleotide metabolic process	GO:0009259	0.0878488	9								M1	cellular response to fibroblast growth factor stimulus	GO:0044344	0.0236532	4		M2	taxis	GO:0042330	0.0740468	7		M5	regulation of transmembrane receptor protein serine/threonine kinase signaling pathway	GO:0090092	0.0712452	3		M2	positive regulation of cAMP-mediated signaling	GO:0043950	0.0780943	2								M1
	M1	renal tubule development	GO:0061326	0.0128458	3		M1	negative regulation of cell activation	GO:0050866	0.0878488	5								M1	regulation of epithelial cell migration	GO:0010632	0.0236532	7		M2	chemotaxis	GO:0006935	0.0740468	7		M5	regulation of pathway-restricted SMAD protein phosphorylation	GO:0060393	0.0714044	2		M2	symbiont process	GO:0044403	0.0871071	8								M1
	M1	regulation of endothelial cell chemotaxis	GO:2001026	0.0128458	3		M1	organic hydroxy compound biosynthetic process	GO:1901617	0.0878488	6								M1	response to fibroblast growth factor	GO:0071774	0.0236532	4		M2	cAMP-mediated signaling	GO:0019933	0.0752489	4		M5	vitamin metabolic process	GO:0006766	0.0714044	2		M2	modification of morphology or physiology of other organism involved in symbiotic interaction	GO:0051817	0.0890335	4								M1
	M1	regulation of neuron differentiation	GO:0045664	0.0134983	6		M1	extracellular matrix organization	GO:0030198	0.0878488	5								M1	cell-substrate adhesion	GO:0031589	0.0248213	7		M2	cyclic-nucleotide-mediated signaling	GO:0019935	0.0752489	4		M5	fibroblast proliferation	GO:0048144	0.0714044	2		M2	regulation of cAMP metabolic process	GO:0030814	0.0890335	2								M1
	M1	tissue morphogenesis	GO:0048729	0.013894	6		M1	regulation of chemotaxis	GO:0050920	0.0878488	7								M1	morphogenesis of a branching structure	GO:0001763	0.0258664	3		M2	cell chemotaxis	GO:0060326	0.0752489	6		M5	cartilage development	GO:0051216	0.0714044	2		M2	negative regulation by host of viral transcription	GO:0043922	0.0890335	2								M1
	M1	morphogenesis of a branching epithelium	GO:0061138	0.0139246	3		M1	regulation of phosphatidylinositol biosynthetic process	GO:0010511	0.0906866	2								M1	cell morphogenesis involved in differentiation	GO:0000904	0.026745	6		M2	muscle contraction	GO:0006936	0.0752489	5		M5	bone development	GO:0060348	0.0714044	2		M2	positive regulation of lipid localization	GO:1905954	0.0926244	3								M1
	M1	cellular response to fibroblast growth factor stimulus	GO:0044344	0.0139246	4		M1	purine nucleotide metabolic process	GO:0006163	0.0947252	9								M1	regulation of lipid metabolic process	GO:0019216	0.0274831	6		M2	positive regulation of cAMP metabolic process	GO:0030816	0.0752489	2		M5	positive regulation of cytosolic calcium ion concentration	GO:0007204	0.0761024	3		M2	organic hydroxy compound transport	GO:0015850	0.0926244	4								M1
	M1	response to fibroblast growth factor	GO:0071774	0.0139246	4		M1	steroid biosynthetic process	GO:0006694	0.0947252	5								M1	positive regulation of phospholipid metabolic process	GO:1903727	0.0274831	3		M2	positive regulation of cAMP-mediated signaling	GO:0043950	0.0752489	2		M5	pathway-restricted SMAD protein phosphorylation	GO:0060389	0.0772153	2		M2	negative regulation of viral process	GO:0048525	0.0944382	4								M1
	M1	regulation of cytosolic calcium ion concentration	GO:0051480	0.0147271	6		M1	phospholipid metabolic process	GO:0006644	0.0947252	8								M1	regulation of developmental growth	GO:0048638	0.0290941	4		M2	regulation of heart contraction	GO:0008016	0.0777904	4		M5	regulation of cytosolic calcium ion concentration	GO:0051480	0.0829413	3		M2	regulation of viral transcription	GO:0046782	0.0945455	3								M1
	M1	regulation of lipid metabolic process	GO:0019216	0.0147271	6		M1	platelet aggregation	GO:0070527	0.0947252	3								M1	regulation of protein serine/threonine kinase activity	GO:0071900	0.0300561	8		M2	regulation of cAMP metabolic process	GO:0030814	0.0795376	2		M5	positive regulation of transmembrane receptor protein serine/threonine kinase signaling pathway	GO:0090100	0.0829413	2		M2	negative regulation of multi-organism process	GO:0043901	0.0946892	5								M1
	M1	regulation of phosphatidylinositol biosynthetic process	GO:0010511	0.0147271	2		M1	positive regulation of endothelial cell proliferation	GO:0001938	0.0947252	5								M1	regulation of body fluid levels	GO:0050878	0.0319574	5		M2	muscle system process	GO:0003012	0.0941377	5		M5	connective tissue development	GO:0061448	0.0829413	2		M3	acute inflammatory response	GO:0002526	0.0569431	2								M1
	M1	morphogenesis of a branching structure	GO:0001763	0.0169919	3		M1	ribose phosphate metabolic process	GO:0019693	0.095151	9								M1	positive regulation of hormone biosynthetic process	GO:0046886	0.0319574	2		M2	cell activation	GO:0001775	0.0964817	8		M5	epithelial cell development	GO:0002064	0.0908947	2		M3	positive regulation of protein catabolic process	GO:0045732	0.0690268	3								M1
	M1	response to wounding	GO:0009611	0.0179064	6		M1	positive regulation of developmental growth	GO:0048639	0.0997592	4								M1	positive regulation of neurogenesis	GO:0050769	0.0319574	5		M3	regulation of cytokine secretion	GO:0050707	0.0573851	2		M5	positive regulation of MAPK cascade	GO:0043410	0.091119	4														M1
	M1	positive regulation of phospholipid metabolic process	GO:1903727	0.0179064	3		M1	steroid metabolic process	GO:0008202	0.0997592	7								M1	epithelium development	GO:0060429	0.0319574	9		M3	cytokine secretion	GO:0050663	0.0593266	2		M5	reproductive process	GO:0022414	0.0951275	3														M1
	M1	regulation of body fluid levels	GO:0050878	0.0183981	5		M1	regulation of lipid biosynthetic process	GO:0046890	0.0997592	5								M1	response to wounding	GO:0009611	0.0319574	6		M3	regulation of peptide secretion	GO:0002791	0.0752489	2		M5	transmembrane receptor protein serine/threonine kinase signaling pathway	GO:0007178	0.0951275	3														M1
	M1	columnar/cuboidal epithelial cell development	GO:0002066	0.0187658	2		M1	activation of protein kinase B activity	GO:0032148	0.0997592	3								M1	platelet-derived growth factor receptor-beta signaling pathway	GO:0035791	0.0319574	2		M3	regulation of protein secretion	GO:0050708	0.0752489	2		M5	cellular chemical homeostasis	GO:0055082	0.0951275	4														M1
	M1	glandular epithelial cell development	GO:0002068	0.0187658	2		M2	hormone metabolic process	GO:0042445	0.0303448	8								M1	response to hepatocyte growth factor	GO:0035728	0.0319574	2		M3	protein secretion	GO:0009306	0.0795376	2		M5	BMP signaling pathway	GO:0030509	0.0951275	2														M1
	M1	positive regulation of fibroblast proliferation	GO:0048146	0.019157	3		M2	Notch signaling pathway	GO:0007219	0.0303448	6								M1	cellular response to hepatocyte growth factor stimulus	GO:0035729	0.0319574	2		M3	peptide secretion	GO:0002790	0.0851189	2		M5	steroid biosynthetic process	GO:0006694	0.0951275	2														M1
	M1	positive regulation of sprouting angiogenesis	GO:1903672	0.019157	3		M2	ketone catabolic process	GO:0042182	0.0359228	2								M1	positive regulation of epithelial cell proliferation	GO:0050679	0.0325235	5								M5	reproduction	GO:0000003	0.0957012	3														M1
	M1	endothelial cell migration	GO:0043542	0.019991	6		M2	quinone catabolic process	GO:1901662	0.0359228	2								M1	phosphatidylinositol biosynthetic process	GO:0006661	0.0325337	3								M5	reproductive structure development	GO:0048608	0.0991448	2														M1
	M1	regulation of plasma membrane bounded cell projection organization	GO:0120035	0.0206486	7		M2	menaquinone catabolic process	GO:0042361	0.0359228	2								M1	substrate adhesion-dependent cell spreading	GO:0034446	0.032756	4								M6	receptor internalization	GO:0031623	0.0236886	3														M1
	M1	blood vessel development	GO:0001568	0.0207626	8		M2	phylloquinone metabolic process	GO:0042374	0.0359228	2								M1	blood coagulation	GO:0007596	0.0337307	4								M6	icosanoid transport	GO:0071715	0.0236886	2														M1
	M1	regulation of cell projection organization	GO:0031344	0.0210483	7		M2	phylloquinone catabolic process	GO:0042376	0.0359228	2								M1	hemostasis	GO:0007599	0.0337307	4								M6	icosanoid secretion	GO:0032309	0.0236886	2														M1
	M1	blood coagulation	GO:0007596	0.0211947	4		M2	vitamin K catabolic process	GO:0042377	0.0359228	2								M1	positive regulation of lipid biosynthetic process	GO:0046889	0.0345954	3								M6	fatty acid derivative transport	GO:1901571	0.0236886	2														M1
	M1	hemostasis	GO:0007599	0.0211947	4		M2	skeletal system morphogenesis	GO:0048705	0.0415309	5								M1	positive regulation of nervous system development	GO:0051962	0.0353433	5								M6	negative regulation of anion transport	GO:1903792	0.0236886	2														M1
	M1	regulation of neurogenesis	GO:0050767	0.0213215	6		M2	regulation of hormone levels	GO:0010817	0.0528586	11								M1	regulation of lipid biosynthetic process	GO:0046890	0.0353433	4								M6	anion transport	GO:0006820	0.0264094	5														M1
	M1	phosphatidylinositol biosynthetic process	GO:0006661	0.0213215	3		M2	regulation of mismatch repair	GO:0032423	0.0622218	2								M1	positive regulation of steroid biosynthetic process	GO:0010893	0.0353433	2								M6	acid secretion	GO:0046717	0.0264094	2														M1
	M1	kidney development	GO:0001822	0.021896	4		M2	menaquinone metabolic process	GO:0009233	0.0622218	2								M1	kidney development	GO:0001822	0.0353433	4								M6	positive regulation of receptor internalization	GO:0002092	0.0276799	2														M1
	M1	glandular epithelial cell differentiation	GO:0002067	0.0220925	2		M2	negative regulation of interleukin-10 production	GO:0032693	0.0622218	3								M1	platelet activation	GO:0030168	0.0353433	3								M6	regulation of systemic arterial blood pressure	GO:0003073	0.0307873	2														M1
	M1	enteroendocrine cell differentiation	GO:0035883	0.0220925	2		M2	zygotic determination of anterior/posterior axis, embryo	GO:0007354	0.0622218	2								M1	regulation of phospholipid biosynthetic process	GO:0071071	0.0353433	2								M6	cofactor catabolic process	GO:0051187	0.0349495	2														M1
	M1	platelet-derived growth factor receptor-beta signaling pathway	GO:0035791	0.0220925	2		M2	thorax and anterior abdomen determination	GO:0007356	0.0622218	2								M1	negative regulation of platelet activation	GO:0010544	0.0353433	2								M6	regulation of receptor internalization	GO:0002090	0.0469968	2														M1
	M1	regulation of lipid biosynthetic process	GO:0046890	0.0227489	4		M2	trigeminal nerve development	GO:0021559	0.0622218	2								M1	negative regulation of hippo signaling	GO:0035331	0.0353433	2								M6	regulation of Notch signaling pathway	GO:0008593	0.0523714	2														M1
	M1	positive regulation of lipid biosynthetic process	GO:0046889	0.0229198	3		M2	vestibulocochlear nerve development	GO:0021562	0.0622218	2								M1	regulation of plasma membrane bounded cell projection organization	GO:0120035	0.0359578	7								M6	fatty acid transport	GO:0015908	0.0523714	2														M1
	M1	regulation of neuron projection development	GO:0010975	0.0233613	5		M2	vestibulocochlear nerve morphogenesis	GO:0021648	0.0622218	2								M1	regulation of cell-substrate adhesion	GO:0010810	0.0362122	5								M6	regulation of anion transport	GO:0044070	0.0523714	2														M1
	M1	vasculature development	GO:0001944	0.0235431	8		M2	vestibulocochlear nerve formation	GO:0021650	0.0622218	2								M1	epithelial cell migration	GO:0010631	0.0362122	7								M6	positive regulation of receptor-mediated endocytosis	GO:0048260	0.0551625	2														M1
	M1	cardiovascular system development	GO:0072358	0.0235431	8		M2	peristalsis	GO:0030432	0.0622218	2								M1	tissue migration	GO:0090130	0.0362122	7								M6	regulation of blood pressure	GO:0008217	0.0551625	2														M1
	M1	platelet activation	GO:0030168	0.0239534	3		M2	mastication	GO:0071626	0.0622218	2								M1	epithelium migration	GO:0090132	0.0362122	7								M6	receptor metabolic process	GO:0043112	0.060332	3														M1
	M1	activation of protein kinase activity	GO:0032147	0.0239534	6		M2	learned vocalization behavior	GO:0098583	0.0622218	2								M1	smooth muscle cell migration	GO:0014909	0.037488	3								M6	receptor-mediated endocytosis	GO:0006898	0.0644456	3														M1
	M1	regulation of chemotaxis	GO:0050920	0.0244686	5		M2	negative regulation of relaxation of muscle	GO:1901078	0.0622218	2								M1	regulation of cell projection organization	GO:0031344	0.0376579	7								M6	monocarboxylic acid transport	GO:0015718	0.0661741	2														M1
	M1	coagulation	GO:0050817	0.0245066	4		M2	negative regulation of saliva secretion	GO:1905747	0.0622218	2								M1	coagulation	GO:0050817	0.038184	4								M6	Notch signaling pathway	GO:0007219	0.0714044	2														M1
	M1	positive regulation of ERK1 and ERK2 cascade	GO:0070374	0.0248487	5		M2	hard palate morphogenesis	GO:1905748	0.0622218	2								M1	muscle organ development	GO:0007517	0.038184	4								M6	regulation of receptor-mediated endocytosis	GO:0048259	0.0772153	2														M1
	M1	positive regulation of steroid biosynthetic process	GO:0010893	0.0249583	2		M2	regulation of interleukin-10 production	GO:0032653	0.0712409	4								M1	positive regulation of hormone metabolic process	GO:0032352	0.0382646	2								M6	circulatory system process	GO:0003013	0.0772153	3														M1
	M1	regulation of phospholipid biosynthetic process	GO:0071071	0.0249583	2		M2	interleukin-10 production	GO:0032613	0.0846664	4								M1	taxis	GO:0042330	0.0382646	7								M6	blood circulation	GO:0008015	0.0772153	3														M1
	M1	negative regulation of platelet activation	GO:0010544	0.0249583	2		M2	microtubule anchoring	GO:0034453	0.0857347	3								M1	chemotaxis	GO:0006935	0.0382646	7								M6	multicellular organismal signaling	GO:0035637	0.0806489	2														M1
	M1	cell chemotaxis	GO:0060326	0.025187	6		M2	establishment of epithelial cell polarity	GO:0090162	0.0857347	3								M1	positive regulation of neuron projection development	GO:0010976	0.0382646	4								M6	organic anion transport	GO:0015711	0.0828944	3														M1
	M1	regulation of nervous system development	GO:0051960	0.025187	6		M2	cranial nerve morphogenesis	GO:0021602	0.0872285	2								M1	embryonic morphogenesis	GO:0048598	0.0382646	5								M6	negative regulation of ion transport	GO:0043271	0.0829413	2														M1
	M1	nephron development	GO:0072006	0.0289599	3		M2	cranial nerve formation	GO:0021603	0.0872285	2								M1	branching involved in ureteric bud morphogenesis	GO:0001658	0.0382646	2								M6	positive regulation of canonical Wnt signaling pathway	GO:0090263	0.0829413	2														M1
	M1	branching involved in ureteric bud morphogenesis	GO:0001658	0.0295185	2		M2	genitalia morphogenesis	GO:0035112	0.0872285	2								M1	striated muscle tissue development	GO:0014706	0.0382646	4								M6	positive regulation of endocytosis	GO:0045807	0.0939998	2														M1
	M1	regulation of epithelial cell migration	GO:0010632	0.0295185	6		M2	cochlea morphogenesis	GO:0090103	0.0872285	2								M1	cellular response to platelet-derived growth factor stimulus	GO:0036120	0.0382646	2								M6	cellular response to acid chemical	GO:0071229	0.0939998	2														M1
	M1	cellular response to platelet-derived growth factor stimulus	GO:0036120	0.0295185	2		M2	negative regulation of secretion	GO:0051048	0.0878488	7								M1	response to platelet-derived growth factor	GO:0036119	0.0382646	2								M7	modification by host of symbiont morphology or physiology	GO:0051851	0.0236886	3														M1
	M1	response to platelet-derived growth factor	GO:0036119	0.0295185	2		M2	columnar/cuboidal epithelial cell differentiation	GO:0002065	0.0878488	3								M1	regulation of cell morphogenesis involved in differentiation	GO:0010769	0.0389672	4								M7	interaction with symbiont	GO:0051702	0.0236886	3														M1
	M1	cellular calcium ion homeostasis	GO:0006874	0.0307834	6		M2	regulation of system process	GO:0044057	0.0878488	9								M1	regulation of wound healing	GO:0061041	0.0389672	4								M7	modification of morphology or physiology of other organism involved in symbiotic interaction	GO:0051817	0.0276799	3														M1
	M1	angiogenesis	GO:0001525	0.0307834	7		M2	cranial skeletal system development	GO:1904888	0.0878488	3								M1	activation of protein kinase activity	GO:0032147	0.0389672	6								M7	modification of morphology or physiology of other organism	GO:0035821	0.0523714	3														M1
	M1	positive regulation of cytosolic calcium ion concentration	GO:0007204	0.0307834	5		M2	sensory organ morphogenesis	GO:0090596	0.0878488	4								M1	nephron development	GO:0072006	0.0389672	3								M7	positive regulation of leukocyte differentiation	GO:1902107	0.0713563	2														M1
	M1	regulation of focal adhesion assembly	GO:0051893	0.0310951	3		M2	dicarboxylic acid transport	GO:0006835	0.0878488	3								M1	muscle cell migration	GO:0014812	0.0389672	3								M7	blood coagulation	GO:0007596	0.0772153	2														M1
	M1	regulation of cell-substrate junction assembly	GO:0090109	0.0310951	3		M2	vocalization behavior	GO:0071625	0.0878488	3								M1	regulation of epithelial cell proliferation	GO:0050678	0.0410154	6								M7	hemostasis	GO:0007599	0.0772153	2														M1
	M1	wound healing	GO:0042060	0.0319815	5		M2	negative regulation of organ growth	GO:0046621	0.0997592	2								M1	cell-matrix adhesion	GO:0007160	0.0410154	5								M7	cAMP-mediated signaling	GO:0019933	0.0829413	2														M1
	M1	calcium ion homeostasis	GO:0055074	0.0329211	6		M2	negative regulation of glycoprotein biosynthetic process	GO:0010561	0.0997592	2								M1	regulation of focal adhesion assembly	GO:0051893	0.0410154	3								M7	positive regulation of neuron projection development	GO:0010976	0.0829413	2														M1
	M1	ureteric bud morphogenesis	GO:0060675	0.0330604	2		M2	anterior/posterior axis specification	GO:0009948	0.0997592	2								M1	regulation of cell-substrate junction assembly	GO:0090109	0.0410154	3								M7	coagulation	GO:0050817	0.0829413	2														M1
	M1	mesonephric tubule morphogenesis	GO:0072171	0.0330604	2		M2	blastoderm segmentation	GO:0007350	0.0997592	2								M1	regulation of response to wounding	GO:1903034	0.0410154	4								M7	cyclic-nucleotide-mediated signaling	GO:0019935	0.0884887	2														M1
	M1	regulation of fibroblast proliferation	GO:0048145	0.0340261	3		M2	tripartite regional subdivision	GO:0007351	0.0997592	2								M1	regulation of substrate adhesion-dependent cell spreading	GO:1900024	0.0410154	3								M7	positive regulation of hemopoiesis	GO:1903708	0.0939998	2														M1
	M1	positive regulation of developmental growth	GO:0048639	0.03593	3		M2	anterior/posterior axis specification, embryo	GO:0008595	0.0997592	2								M1	ureteric bud morphogenesis	GO:0060675	0.0410154	2								M7	regulation of plasma membrane bounded cell projection organization	GO:0120035	0.0939998	3														M1
	M1	regulation of adherens junction organization	GO:1903391	0.03593	3		M2	saliva secretion	GO:0046541	0.0997592	2								M1	mesonephric tubule morphogenesis	GO:0072171	0.0410154	2								M7	positive regulation of neuron differentiation	GO:0045666	0.0951275	2														M1
	M1	fibroblast proliferation	GO:0048144	0.03593	3		M2	regulation of saliva secretion	GO:0046877	0.0997592	2								M1	regulation of organ growth	GO:0046620	0.0410154	2								M7	regulation of cell projection organization	GO:0031344	0.0951275	3														M1
	M1	endocrine pancreas development	GO:0031018	0.0368426	2		M2	cochlea development	GO:0090102	0.0997592	2								M1	muscle tissue development	GO:0060537	0.0410154	4								M7	myeloid leukocyte differentiation	GO:0002573	0.0951275	2														M1
	M1	blood vessel morphogenesis	GO:0048514	0.0368426	7		M3	positive regulation of cell projection organization	GO:0031346	0.0622218	8								M1	skeletal system morphogenesis	GO:0048705	0.0410154	3								M7	regulation of leukocyte differentiation	GO:1902105	0.0967007	2														M1
	M1	positive regulation of vascular endothelial cell proliferation	GO:1905564	0.0368426	2		M3	ammonium transmembrane transport	GO:0072488	0.0755438	3								M1	embryonic skeletal system morphogenesis	GO:0048704	0.0410154	2								M8	positive regulation of cell development	GO:0010720	0.0236886	4														M1
	M1	negative chemotaxis	GO:0050919	0.0368426	2		M3	acid secretion	GO:0046717	0.0872285	3								M1	regulation of platelet-derived growth factor receptor signaling pathway	GO:0010640	0.0410154	2								M8	cranial skeletal system development	GO:1904888	0.0236886	2														M1
	M1	regulation of platelet activation	GO:0010543	0.0368426	2		M3	glutamate receptor signaling pathway	GO:0007215	0.0872285	4								M1	regulation of hippo signaling	GO:0035330	0.0410154	2								M8	positive regulation of neuron projection development	GO:0010976	0.0264094	3														M1
	M1	negative regulation of wound healing	GO:0061045	0.0369265	3		M3	urate transport	GO:0015747	0.0878488	2								M1	ameboidal-type cell migration	GO:0001667	0.0441777	7								M8	bone morphogenesis	GO:0060349	0.0264094	2														M1
	M1	phosphatidylinositol metabolic process	GO:0046488	0.0369265	4		M3	single fertilization	GO:0007338	0.0947252	3								M1	positive regulation of vascular endothelial cell proliferation	GO:1905564	0.0461277	2								M8	positive regulation of neuron differentiation	GO:0045666	0.0334474	3														M1
	M1	cellular divalent inorganic cation homeostasis	GO:0072503	0.0372411	6		M3	multicellular organismal water homeostasis	GO:0050891	0.0947252	3								M1	negative chemotaxis	GO:0050919	0.0461277	2								M8	positive regulation of neurogenesis	GO:0050769	0.0494926	3														M1
	M1	developmental growth	GO:0048589	0.0380302	4		M3	water homeostasis	GO:0030104	0.0947252	3								M1	regulation of platelet activation	GO:0010543	0.0461277	2								M8	regulation of neuron projection development	GO:0010975	0.0523714	3														M1
	M1	negative regulation of response to wounding	GO:1903035	0.0386423	3		M3	cellular response to retinoic acid	GO:0071300	0.0947252	3								M1	hepatocyte growth factor receptor signaling pathway	GO:0048012	0.0461277	2								M8	positive regulation of nervous system development	GO:0051962	0.0523714	3														M1
	M1	muscle structure development	GO:0061061	0.0399428	5		M3	fertilization	GO:0009566	0.0997592	3								M1	positive regulation of developmental growth	GO:0048639	0.0467737	3								M8	regulation of cell development	GO:0060284	0.0533055	4														M2
	M1	divalent inorganic cation homeostasis	GO:0072507	0.0420187	6														M1	regulation of adherens junction organization	GO:1903391	0.0467737	3								M8	skeletal system morphogenesis	GO:0048705	0.0533055	2														M2
	M1	positive regulation of steroid metabolic process	GO:0045940	0.0448605	2														M1	phosphatidylinositol-mediated signaling	GO:0048015	0.0478914	4								M8	positive regulation of cell projection organization	GO:0031346	0.0644456	3														M3
	M1	ureteric bud development	GO:0001657	0.0448605	2														M1	inositol lipid-mediated signaling	GO:0048017	0.0478914	4								M8	bone development	GO:0060348	0.0644456	2														M3
	M1	nephron tubule morphogenesis	GO:0072078	0.0448605	2														M1	positive regulation of cell morphogenesis involved in differentiation	GO:0010770	0.0483567	3								M8	regulation of neuron differentiation	GO:0045664	0.0689998	3														M3
	M1	positive regulation of endothelial cell chemotaxis	GO:2001028	0.0448605	2														M1	negative regulation of wound healing	GO:0061045	0.0483567	3								M8	regulation of intracellular steroid hormone receptor signaling pathway	GO:0033143	0.0714044	2														M3
	M1	cell-substrate adherens junction assembly	GO:0007045	0.045607	3														M1	epithelial cell proliferation	GO:0050673	0.0488587	6								M8	regulation of system process	GO:0044057	0.0772153	3														M3
	M1	focal adhesion assembly	GO:0048041	0.045607	3														M1	regulation of endothelial cell migration	GO:0010594	0.0491518	5								M8	regulation of neurogenesis	GO:0050767	0.0796744	3														M3
	M1	epithelial cell migration	GO:0010631	0.045607	6														M1	negative regulation of cell proliferation	GO:0008285	0.0494333	8								M8	regulation of nervous system development	GO:0051960	0.0829413	3														M3
	M1	tissue migration	GO:0090130	0.045607	6														M1	Rac protein signal transduction	GO:0016601	0.0496881	2								M8	response to calcium ion	GO:0051592	0.0829413	2														M3
	M1	epithelium migration	GO:0090132	0.045607	6														M1	small GTPase mediated signal transduction	GO:0007264	0.0498281	5								M8	neuron projection development	GO:0031175	0.0937476	3														M3
	M1	epithelial tube morphogenesis	GO:0060562	0.0471473	3														M1	negative regulation of response to wounding	GO:1903035	0.0504711	3								M8	regulation of muscle system process	GO:0090257	0.0938344	2														M3
	M1	positive regulation of blood vessel endothelial cell migration	GO:0043536	0.0471473	3														M1	phosphatidylinositol metabolic process	GO:0046488	0.0514012	4								M8	neuron development	GO:0048666	0.0967007	3														M3
	M1	columnar/cuboidal epithelial cell differentiation	GO:0002065	0.048009	2														M1	regulation of neuron differentiation	GO:0045664	0.0522268	5								M9	G-protein coupled receptor signaling pathway	GO:0007186	0.0829413	2														M3
	M1	neuron migration	GO:0001764	0.048009	2														M1	positive regulation of steroid metabolic process	GO:0045940	0.0538028	2																										M3
	M1	mesonephric tubule development	GO:0072164	0.048009	2														M1	ureteric bud development	GO:0001657	0.0538028	2																										M3
	M1	mesonephric epithelium development	GO:0072163	0.048009	2														M1	nephron tubule morphogenesis	GO:0072078	0.0538028	2																										M3
	M1	positive regulation of phosphatidylinositol 3-kinase activity	GO:0043552	0.048009	2														M1	positive regulation of endothelial cell chemotaxis	GO:2001028	0.0538028	2																										M3
	M1	positive regulation of cell migration involved in sprouting angiogenesis	GO:0090050	0.048009	2														M1	hormone metabolic process	GO:0042445	0.0566677	4																										M3
	M1	ventricular cardiac muscle tissue morphogenesis	GO:0055010	0.048009	2														M1	muscle structure development	GO:0061061	0.0582892	5																										M3
	M1	regulation of sprouting angiogenesis	GO:1903670	0.0480449	3														M1	neuron migration	GO:0001764	0.0586395	2																										M3
	M1	inorganic ion homeostasis	GO:0098771	0.0497797	7														M1	cell-substrate adherens junction assembly	GO:0007045	0.0586395	3																										M3
	M1	cell-substrate junction assembly	GO:0007044	0.0500417	3														M1	focal adhesion assembly	GO:0048041	0.0586395	3																										M3
	M1	adherens junction assembly	GO:0034333	0.0500417	3														M1	mesonephric tubule development	GO:0072164	0.0586395	2																										M3
	M1	nephron morphogenesis	GO:0072028	0.0500417	2														M1	mesonephric epithelium development	GO:0072163	0.0586395	2																										M3
	M1	nephron epithelium morphogenesis	GO:0072088	0.0500417	2														M1	positive regulation of phosphatidylinositol 3-kinase activity	GO:0043552	0.0586395	2																										M3
	M1	glycerophospholipid biosynthetic process	GO:0046474	0.0500417	3														M1	embryonic skeletal system development	GO:0048706	0.0586395	2																										M3
	M1	vascular endothelial cell proliferation	GO:0101023	0.0500417	2														M1	ventricular cardiac muscle tissue morphogenesis	GO:0055010	0.0586395	2																										M3
	M1	regulation of vascular endothelial cell proliferation	GO:1905562	0.0500417	2														M1	epithelial tube morphogenesis	GO:0060562	0.0607757	3																										M3
	M1	ventricular cardiac muscle tissue development	GO:0003229	0.0500417	2														M1	cell morphogenesis	GO:0000902	0.0615387	7																										M3
	M1	tube morphogenesis	GO:0035239	0.0510804	7														M1	nephron morphogenesis	GO:0072028	0.0632399	2																										M3
	M1	positive regulation of epithelial cell proliferation	GO:0050679	0.0511645	4														M1	nephron epithelium morphogenesis	GO:0072088	0.0632399	2																										M3
	M1	cardiac muscle tissue development	GO:0048738	0.0511645	3														M1	organ growth	GO:0035265	0.0632399	2																										M3
	M1	sex differentiation	GO:0007548	0.0528701	3														M1	vascular endothelial cell proliferation	GO:0101023	0.0632399	2																										M3
	M1	cellular metal ion homeostasis	GO:0006875	0.0529323	6														M1	regulation of vascular endothelial cell proliferation	GO:1905562	0.0632399	2																										M3
	M1	positive regulation of angiogenesis	GO:0045766	0.0530857	4														M1	ventricular cardiac muscle tissue development	GO:0003229	0.0632399	2																										M3
	M1	hyaluronan metabolic process	GO:0030212	0.053187	2														M1	cyclic nucleotide metabolic process	GO:0009187	0.0673031	3																										M3
	M1	embryo development	GO:0009790	0.0544236	5														M1	cell-substrate junction assembly	GO:0007044	0.0673031	3																										M3
	M1	ameboidal-type cell migration	GO:0001667	0.0545213	6														M1	adherens junction assembly	GO:0034333	0.0673031	3																										M4
	M1	phospholipid biosynthetic process	GO:0008654	0.055174	3														M1	glycerophospholipid biosynthetic process	GO:0046474	0.0673031	3																										M4
	M1	platelet aggregation	GO:0070527	0.0557669	2														M1	embryonic organ development	GO:0048568	0.0673031	3																										M4
	M1	mesonephros development	GO:0001823	0.0557669	2														M1	iron ion transport	GO:0006826	0.0680171	2																										M4
	M1	nephron tubule development	GO:0072080	0.0557669	2														M1	hyaluronan metabolic process	GO:0030212	0.0680171	2																										M4
	M1	positive regulation of lipid kinase activity	GO:0090218	0.0557669	2														M1	endothelial cell migration	GO:0043542	0.0686467	5																										M4
	M1	regulation of cell-substrate adhesion	GO:0010810	0.0558114	4														M1	cardiac muscle tissue development	GO:0048738	0.0693717	3																										M4
	M1	positive regulation of vasculature development	GO:1904018	0.0558114	4														M1	morphogenesis of an epithelium	GO:0002009	0.0697257	4																										M4
	M1	regulation of developmental growth	GO:0048638	0.0558414	3														M1	sex differentiation	GO:0007548	0.0714471	3																										M4
	M1	regulation of cell junction assembly	GO:1901888	0.0558414	3														M1	regulation of hormone biosynthetic process	GO:0046885	0.0725451	2																										M4
	M1	heart morphogenesis	GO:0003007	0.0558414	3														M1	platelet aggregation	GO:0070527	0.0725451	2																										M4
	M1	epithelium development	GO:0060429	0.0571163	7														M1	mesonephros development	GO:0001823	0.0725451	2																										M4
	M1	cardiac muscle tissue morphogenesis	GO:0055008	0.0594138	2														M1	nephron tubule development	GO:0072080	0.0725451	2																										M4
	M1	phospholipase C-activating G-protein coupled receptor signaling pathway	GO:0007200	0.0594138	2														M1	positive regulation of lipid kinase activity	GO:0090218	0.0725451	2																										M4
	M1	regulation of lipid transport	GO:0032368	0.0597337	3														M1	regulation of neurogenesis	GO:0050767	0.0737507	5																										M4
	M1	adherens junction organization	GO:0034332	0.0597337	3														M1	phospholipid biosynthetic process	GO:0008654	0.0756142	3																										M4
	M1	pancreas development	GO:0031016	0.0625661	2														M1	cardiac muscle tissue morphogenesis	GO:0055008	0.0771592	2																										M4
	M1	kidney morphogenesis	GO:0060993	0.0625661	2														M1	phospholipase C-activating G-protein coupled receptor signaling pathway	GO:0007200	0.0771592	2																										M4
	M1	regulation of phosphatidylinositol 3-kinase activity	GO:0043551	0.0625661	2														M1	regulation of cell junction assembly	GO:1901888	0.0773526	3																										M4
	M1	regulation of filopodium assembly	GO:0051489	0.0625661	2														M1	heart morphogenesis	GO:0003007	0.0773526	3																										M4
	M1	muscle tissue morphogenesis	GO:0060415	0.0625661	2														M1	skeletal system development	GO:0001501	0.0804969	4																										M4
	M1	muscle organ morphogenesis	GO:0048644	0.0625661	2														M1	cellular component morphogenesis	GO:0032989	0.0809508	7																										M4
	M1	substrate adhesion-dependent cell spreading	GO:0034446	0.0626349	3														M1	mammary gland development	GO:0030879	0.0813542	2																										M4
	M1	cellular cation homeostasis	GO:0030003	0.0631982	6														M1	kidney morphogenesis	GO:0060993	0.0813542	2																										M4
	M1	tube development	GO:0035295	0.0633238	7														M1	regulation of phosphatidylinositol 3-kinase activity	GO:0043551	0.0813542	2																										M4
	M1	cell-matrix adhesion	GO:0007160	0.0633939	4														M1	regulation of filopodium assembly	GO:0051489	0.0813542	2																										M4
	M1	positive regulation of endothelial cell proliferation	GO:0001938	0.0633939	3														M1	muscle tissue morphogenesis	GO:0060415	0.0813542	2																										M4
	M1	cell-substrate adhesion	GO:0031589	0.0636777	5														M1	muscle organ morphogenesis	GO:0048644	0.0813542	2																										M4
	M1	glycerolipid biosynthetic process	GO:0045017	0.0650751	3														M1	adherens junction organization	GO:0034332	0.0817149	3																										M4
	M1	cardiac ventricle morphogenesis	GO:0003208	0.0650751	2														M1	regulation of neuron projection development	GO:0010975	0.0843077	4																										M4
	M1	neuron projection development	GO:0031175	0.0652221	5														M1	negative regulation of cell activation	GO:0050866	0.0843077	3																										M4
	M1	epithelial cell proliferation	GO:0050673	0.0658152	5														M1	cyclic purine nucleotide metabolic process	GO:0052652	0.0856598	2																										M4
	M1	cellular ion homeostasis	GO:0006873	0.0659316	6														M1	cell chemotaxis	GO:0060326	0.0856598	5																										M4
	M1	metal ion homeostasis	GO:0055065	0.0659316	6														M1	regulation of nervous system development	GO:0051960	0.0856598	5																										M4
	M1	vascular endothelial growth factor signaling pathway	GO:0038084	0.0678262	2														M1	cardiac ventricle morphogenesis	GO:0003208	0.0856598	2																										M4
	M1	anion homeostasis	GO:0055081	0.0678262	2														M1	regulation of actin cytoskeleton organization	GO:0032956	0.0864982	5																										M4
	M1	heart development	GO:0007507	0.0681985	4														M1	positive regulation of supramolecular fiber organization	GO:1902905	0.0865472	4																										M4
	M1	regulation of cell-matrix adhesion	GO:0001952	0.0693603	3														M1	regulation of chemotaxis	GO:0050920	0.0878247	4																										M4
	M1	reproductive structure development	GO:0048608	0.0693603	3														M1	positive regulation of endothelial cell proliferation	GO:0001938	0.0878247	3																										M4
	M1	positive regulation of small molecule metabolic process	GO:0062013	0.0703968	3														M1	cyclic nucleotide biosynthetic process	GO:0009190	0.0901853	2																										M4
	M1	muscle organ development	GO:0007517	0.0703968	3														M1	regulation of hormone metabolic process	GO:0032350	0.0901853	2																										M5
	M1	reproductive system development	GO:0061458	0.0703968	3														M1	vascular endothelial growth factor signaling pathway	GO:0038084	0.0901853	2																										M5
	M1	positive regulation of bone mineralization	GO:0030501	0.0708051	2														M1	gastrulation	GO:0007369	0.0902791	3																										M6
	M1	regulation of cellular response to growth factor stimulus	GO:0090287	0.0709233	4														M1	glycerolipid biosynthetic process	GO:0045017	0.0902791	3
	M1	sprouting angiogenesis	GO:0002040	0.0718639	3														M1	regulation of cell morphogenesis	GO:0022604	0.0905647	5
	M1	striated muscle tissue development	GO:0014706	0.0718639	3														M1	cell-cell adhesion	GO:0098609	0.0905959	7
	M1	regulation of cell morphogenesis involved in differentiation	GO:0010769	0.0740515	3														M1	regulation of secretion	GO:0051046	0.0908533	7
	M1	regulation of wound healing	GO:0061041	0.0740515	3														M1	angiogenesis	GO:0001525	0.0913488	6
	M1	cardiac ventricle development	GO:0003231	0.0741388	2														M1	regulation of protein localization to plasma membrane	GO:1903076	0.0916544	3
	M1	male gonad development	GO:0008584	0.0741388	2														M1	negative regulation of transport	GO:0051051	0.0921097	6
	M1	development of primary male sexual characteristics	GO:0046546	0.0741388	2														M1	growth	GO:0040007	0.0921097	6
	M1	neuron development	GO:0048666	0.0747549	5														M1	Ras protein signal transduction	GO:0007265	0.0926899	4
	M1	calcium ion transport	GO:0006816	0.0772365	5														M1	regulation of hormone levels	GO:0010817	0.0929617	5
	M1	regulation of response to wounding	GO:1903034	0.0777202	3														M1	positive regulation of bone mineralization	GO:0030501	0.0929617	2
	M1	nephron epithelium development	GO:0072009	0.0777522	2														M1	cGMP metabolic process	GO:0046068	0.0929617	2
	M1	ionotropic glutamate receptor signaling pathway	GO:0035235	0.0777522	2														M1	positive regulation of substrate adhesion-dependent cell spreading	GO:1900026	0.0929617	2
	M1	glycerophospholipid metabolic process	GO:0006650	0.0791589	4														M1	hippo signaling	GO:0035329	0.0929617	2
	M1	muscle tissue development	GO:0060537	0.0791589	3														M1	negative regulation of cell motility	GO:2000146	0.0937036	5
	M1	cation homeostasis	GO:0055080	0.080062	6														M1	organophosphate biosynthetic process	GO:0090407	0.0952134	5
	M1	regulation of blood vessel endothelial cell migration	GO:0043535	0.080383	3														M1	regulation of cell-matrix adhesion	GO:0001952	0.0954727	3
	M1	calcium ion transmembrane import into cytosol	GO:0097553	0.080383	3														M1	reproductive structure development	GO:0048608	0.0954727	3
	M1	positive regulation of biomineral tissue development	GO:0070169	0.0805779	2														M1	endocytic recycling	GO:0032456	0.0971982	2
	M1	male sex differentiation	GO:0046661	0.0805779	2														M1	positive regulation of small molecule metabolic process	GO:0062013	0.0971982	3
	M1	cell morphogenesis involved in differentiation	GO:0000904	0.0816183	4														M1	regulation of morphogenesis of an epithelium	GO:1905330	0.0971982	2
	M1	regulation of lipid localization	GO:1905952	0.0816703	3														M1	reproductive system development	GO:0061458	0.0971982	3
	M1	cellular chemical homeostasis	GO:0055082	0.0823988	6														M1	cardiac ventricle development	GO:0003231	0.0971982	2
	M1	SMAD protein signal transduction	GO:0060395	0.083312	2														M1	male gonad development	GO:0008584	0.0971982	2
	M1	learning or memory	GO:0007611	0.083312	2														M1	development of primary male sexual characteristics	GO:0046546	0.0971982	2
	M1	kidney epithelium development	GO:0072073	0.083312	2														M1	negative regulation of cellular component movement	GO:0051271	0.0973899	5
	M1	regulation of lipid kinase activity	GO:0043550	0.083312	2														M1	heart development	GO:0007507	0.0973899	4
	M1	filopodium assembly	GO:0046847	0.083312	2														M2	regulation of body fluid levels	GO:0050878	0.00164454	10
	M1	cardiac chamber morphogenesis	GO:0003206	0.083312	2														M2	multicellular organismal water homeostasis	GO:0050891	0.00407121	5
	M1	regulation of fat cell differentiation	GO:0045598	0.083312	2														M2	water homeostasis	GO:0030104	0.00407121	5
	M1	negative regulation of cell differentiation	GO:0045596	0.0834523	5														M2	positive regulation of MAPK cascade	GO:0043410	0.00872643	14
	M1	endocrine system development	GO:0035270	0.0855401	2														M2	arachidonic acid metabolic process	GO:0019369	0.00873307	4
	M1	negative regulation of blood coagulation	GO:0030195	0.0855401	2														M2	circulatory system process	GO:0003013	0.00873307	10
	M1	negative regulation of hemostasis	GO:1900047	0.0855401	2														M2	blood circulation	GO:0008015	0.00873307	10
	M1	negative regulation of ERK1 and ERK2 cascade	GO:0070373	0.0855401	2														M2	long-chain fatty acid catabolic process	GO:0042758	0.00873307	3
	M1	regulation of cell migration involved in sprouting angiogenesis	GO:0090049	0.0855401	2														M2	regulation of blood pressure	GO:0008217	0.0138005	5
	M1	phosphatidylinositol-mediated signaling	GO:0048015	0.0859289	3														M2	regulation of systemic arterial blood pressure	GO:0003073	0.0140041	4
	M1	inositol lipid-mediated signaling	GO:0048017	0.0859289	3														M2	pressure natriuresis	GO:0003095	0.0140041	2
	M1	calcium ion transport into cytosol	GO:0060402	0.0874164	3														M2	leukotriene catabolic process	GO:0036100	0.0140041	2
	M1	regulation of steroid biosynthetic process	GO:0050810	0.0875105	2														M2	leukotriene B4 catabolic process	GO:0036101	0.0140041	2
	M1	mucopolysaccharide metabolic process	GO:1903510	0.0875105	2														M2	leukotriene B4 metabolic process	GO:0036102	0.0140041	2
	M1	divalent metal ion transport	GO:0070838	0.0879726	5														M2	ketone catabolic process	GO:0042182	0.0140041	2
	M1	divalent inorganic cation transport	GO:0072511	0.0879726	5														M2	quinone catabolic process	GO:1901662	0.0140041	2
	M1	homotypic cell-cell adhesion	GO:0034109	0.0896862	2														M2	menaquinone catabolic process	GO:0042361	0.0140041	2
	M1	smooth muscle cell migration	GO:0014909	0.0896862	2														M2	phylloquinone metabolic process	GO:0042374	0.0140041	2
	M1	organic hydroxy compound biosynthetic process	GO:1901617	0.0910314	3														M2	phylloquinone catabolic process	GO:0042376	0.0140041	2
	M1	phospholipid metabolic process	GO:0006644	0.0910314	4														M2	vitamin K catabolic process	GO:0042377	0.0140041	2
	M1	positive regulation of chemotaxis	GO:0050921	0.0910314	3														M2	long-chain fatty acid metabolic process	GO:0001676	0.015115	5
	M1	positive regulation of lipid transport	GO:0032370	0.0917722	2														M2	regulation of cell-cell adhesion	GO:0022407	0.0180616	10
	M1	negative regulation of MAPK cascade	GO:0043409	0.0917722	3														M2	negative regulation of adaptive immune response based on somatic recombination of immune receptors built from immunoglobulin superfamily domains	GO:0002823	0.0206999	3
	M1	positive regulation of protein localization to plasma membrane	GO:1903078	0.0917722	2														M2	negative regulation of adaptive immune response	GO:0002820	0.0218	3
	M1	negative regulation of coagulation	GO:0050819	0.0917722	2														M2	positive regulation of fatty acid transport	GO:2000193	0.0221658	2
	M1	cardiac chamber development	GO:0003205	0.0917722	2														M2	epoxygenase P450 pathway	GO:0019373	0.0221658	2
	M1	calcium ion transmembrane transport	GO:0070588	0.0921373	4														M2	regulation of icosanoid secretion	GO:0032303	0.0221658	2
	M1	positive regulation of mitotic nuclear division	GO:0045840	0.0949991	2														M2	positive regulation of icosanoid secretion	GO:0032305	0.0221658	2
	M1	blood vessel endothelial cell migration	GO:0043534	0.0949991	3														M2	positive regulation of organic acid transport	GO:0032892	0.0221658	2
	M1	developmental process involved in reproduction	GO:0003006	0.0949991	3														M2	icosanoid catabolic process	GO:1901523	0.0221658	2
	M1	muscle cell migration	GO:0014812	0.0949991	2														M2	positive regulation of vasoconstriction	GO:0045907	0.0221658	2
	M1	cellular homeostasis	GO:0019725	0.0956842	6														M2	negative regulation of epithelial cell apoptotic process	GO:1904036	0.0221658	4
	M1	lipid biosynthetic process	GO:0008610	0.0956842	5														M2	menaquinone metabolic process	GO:0009233	0.0221658	2
	M1	positive regulation of receptor-mediated endocytosis	GO:0048260	0.0971637	2														M2	positive regulation of blood circulation	GO:1903524	0.0224242	3
	M1	regulation of bone mineralization	GO:0030500	0.0971637	2														M2	negative regulation of blood coagulation	GO:0030195	0.0224242	4
	M1	skeletal system morphogenesis	GO:0048705	0.0971637	2														M2	negative regulation of hemostasis	GO:1900047	0.0224242	4
	M1	cytosolic calcium ion transport	GO:0060401	0.0981954	3														M2	icosanoid transport	GO:0071715	0.0236532	3
	M1	camera-type eye development	GO:0043010	0.0995543	2														M2	icosanoid secretion	GO:0032309	0.0236532	3
	M1	positive regulation of nuclear division	GO:0051785	0.0995543	2														M2	fatty acid derivative transport	GO:1901571	0.0236532	3
	M1	regulation of substrate adhesion-dependent cell spreading	GO:1900024	0.0995543	2														M2	vasoconstriction	GO:0042310	0.0236532	3
	M1	glutamate receptor signaling pathway	GO:0007215	0.0995543	2														M2	regulation of blood circulation	GO:1903522	0.0265768	6
	M1	regulation of response to external stimulus	GO:0032101	0.0996543	6														M2	positive regulation of lipid transport	GO:0032370	0.026745	4
	M2	regulation of body fluid levels	GO:0050878	0.00021183	9														M2	negative regulation of blood vessel diameter	GO:0097756	0.026745	3
	M2	long-chain fatty acid catabolic process	GO:0042758	0.00342035	3														M2	negative regulation of coagulation	GO:0050819	0.026745	4
	M2	multicellular organismal water homeostasis	GO:0050891	0.00342746	4														M2	fibrinolysis	GO:0042730	0.026745	3
	M2	water homeostasis	GO:0030104	0.00342746	4														M2	lipoxygenase pathway	GO:0019372	0.0285451	2
	M2	pressure natriuresis	GO:0003095	0.00640225	2														M2	renal system process involved in regulation of blood volume	GO:0001977	0.0285451	2
	M2	leukotriene catabolic process	GO:0036100	0.00640225	2														M2	renal water homeostasis	GO:0003091	0.0285451	2
	M2	leukotriene B4 catabolic process	GO:0036101	0.00640225	2														M2	lipid catabolic process	GO:0016042	0.0287582	7
	M2	leukotriene B4 metabolic process	GO:0036102	0.00640225	2														M2	sodium ion homeostasis	GO:0055078	0.0302991	3
	M2	negative regulation of blood coagulation	GO:0030195	0.00757642	4														M2	sphingolipid metabolic process	GO:0006665	0.0319574	5
	M2	negative regulation of hemostasis	GO:1900047	0.00757642	4														M2	vascular process in circulatory system	GO:0003018	0.0319574	4
	M2	positive regulation of lipid transport	GO:0032370	0.00856023	4														M2	acid secretion	GO:0046717	0.0325235	3
	M2	negative regulation of coagulation	GO:0050819	0.00856023	4														M2	cell-cell adhesion	GO:0098609	0.0337307	12
	M2	blood coagulation	GO:0007596	0.00868361	5														M2	negative regulation of lymphocyte mediated immunity	GO:0002707	0.0353433	3
	M2	hemostasis	GO:0007599	0.00868361	5														M2	renal system process involved in regulation of systemic arterial blood pressure	GO:0003071	0.0353433	2
	M2	positive regulation of fatty acid transport	GO:2000193	0.00937859	2														M2	fatty acid derivative catabolic process	GO:1901569	0.0353433	2
	M2	epoxygenase P450 pathway	GO:0019373	0.00937859	2														M2	urate transport	GO:0015747	0.0353433	2
	M2	regulation of icosanoid secretion	GO:0032303	0.00937859	2														M2	negative regulation of cell adhesion	GO:0007162	0.037488	7
	M2	positive regulation of icosanoid secretion	GO:0032305	0.00937859	2														M2	regulation of blood vessel diameter	GO:0097746	0.0377203	3
	M2	positive regulation of organic acid transport	GO:0032892	0.00937859	2														M2	regulation of tube diameter	GO:0035296	0.0377203	3
	M2	icosanoid catabolic process	GO:1901523	0.00937859	2														M2	negative regulation of wound healing	GO:0061045	0.0377203	4
	M2	positive regulation of vasoconstriction	GO:0045907	0.00937859	2														M2	monocarboxylic acid transport	GO:0015718	0.0382646	4
	M2	arachidonic acid metabolic process	GO:0019369	0.00996158	3														M2	regulation of blood coagulation	GO:0030193	0.0382646	4
	M2	fibrinolysis	GO:0042730	0.00996158	3														M2	regulation of hemostasis	GO:1900046	0.0382646	4
	M2	coagulation	GO:0050817	0.0100196	5														M2	negative regulation of response to wounding	GO:1903035	0.0382646	4
	M2	circulatory system process	GO:0003013	0.0101181	7														M2	unsaturated fatty acid metabolic process	GO:0033559	0.040152	4
	M2	blood circulation	GO:0008015	0.0101181	7														M2	positive regulation of hormone secretion	GO:0046887	0.040152	4
	M2	sodium ion homeostasis	GO:0055078	0.0109407	3														M2	icosanoid metabolic process	GO:0006690	0.0410154	4
	M2	long-chain fatty acid metabolic process	GO:0001676	0.0115954	4														M2	negative regulation of leukocyte mediated immunity	GO:0002704	0.0410154	3
	M2	negative regulation of wound healing	GO:0061045	0.0120763	4														M2	monovalent inorganic cation transport	GO:0015672	0.0410154	9
	M2	regulation of blood coagulation	GO:0030193	0.0125749	4														M2	fat-soluble vitamin metabolic process	GO:0006775	0.0410154	3
	M2	regulation of hemostasis	GO:1900046	0.0125749	4														M2	positive regulation of lipid localization	GO:1905954	0.0410154	4
	M2	negative regulation of response to wounding	GO:1903035	0.0125749	4														M2	blood coagulation, fibrin clot formation	GO:0072378	0.0410154	2
	M2	lipid catabolic process	GO:0016042	0.0128825	6														M2	fat-soluble vitamin catabolic process	GO:0042363	0.0410154	2
	M2	renal system process involved in regulation of blood volume	GO:0001977	0.0128825	2														M2	vitamin K metabolic process	GO:0042373	0.0410154	2
	M2	renal water homeostasis	GO:0003091	0.0128825	2														M2	regulation of coagulation	GO:0050818	0.0422141	4
	M2	positive regulation of lipid localization	GO:1905954	0.013894	4														M2	regulation of tube size	GO:0035150	0.0441777	3
	M2	regulation of coagulation	GO:0050818	0.0145893	4														M2	regulation of blood vessel size	GO:0050880	0.0441777	3
	M2	regulation of blood circulation	GO:1903522	0.0161515	5														M2	cofactor catabolic process	GO:0051187	0.0441777	3
	M2	wound healing	GO:0042060	0.0176673	6														M2	regulation of hormone levels	GO:0010817	0.0444655	8
	M2	renal system process involved in regulation of systemic arterial blood pressure	GO:0003071	0.0176693	2														M2	negative regulation of cell-cell adhesion	GO:0022408	0.0459891	5
	M2	fatty acid derivative catabolic process	GO:1901569	0.0176693	2														M2	multicellular organismal homeostasis	GO:0048871	0.0459891	5
	M2	blood coagulation, fibrin clot formation	GO:0072378	0.0213215	2														M2	acrosome reaction	GO:0007340	0.0467737	2
	M2	regulation of lipid transport	GO:0032368	0.0241418	4														M2	negative regulation of T cell mediated immunity	GO:0002710	0.0467737	2
	M2	negative regulation of epithelial cell apoptotic process	GO:1904036	0.0244214	3														M2	regulation of fatty acid transport	GO:2000191	0.0467737	2
	M2	response to wounding	GO:0009611	0.0245798	6														M2	positive regulation of transcription initiation from RNA polymerase II promoter	GO:0060261	0.0467737	2
	M2	sphingolipid metabolic process	GO:0006665	0.0248487	4														M2	regulation of vasoconstriction	GO:0019229	0.0467737	2
	M2	regulation of fatty acid transport	GO:2000191	0.0248721	2														M2	negative regulation of endothelial cell apoptotic process	GO:2000352	0.0467737	3
	M2	regulation of vasoconstriction	GO:0019229	0.0248721	2														M2	regulation of bile acid biosynthetic process	GO:0070857	0.0467737	2
	M2	regulation of system process	GO:0044057	0.0290725	6														M2	coenzyme catabolic process	GO:0009109	0.0467737	2
	M2	platelet activation	GO:0030168	0.0295185	3														M2	vitamin catabolic process	GO:0009111	0.0467737	2
	M2	small molecule catabolic process	GO:0044282	0.0307604	6														M2	regulation of epithelial cell apoptotic process	GO:1904035	0.0479812	4
	M2	monovalent inorganic cation transport	GO:0015672	0.0307834	7														M2	response to wounding	GO:0009611	0.0480535	7
	M2	homotypic cell-cell adhesion	GO:0034109	0.0310951	3														M2	extracellular matrix disassembly	GO:0022617	0.0496881	3
	M2	carboxylic acid catabolic process	GO:0046395	0.0311153	5														M2	positive regulation of ERK1 and ERK2 cascade	GO:0070374	0.0522268	6
	M2	organic acid catabolic process	GO:0016054	0.0311153	5														M2	negative regulation of leukocyte activation	GO:0002695	0.0522268	4
	M2	antimicrobial humoral response	GO:0019730	0.0330604	4														M2	membrane lipid metabolic process	GO:0006643	0.0538028	5
	M2	regulation of organic acid transport	GO:0032890	0.0340261	2														M2	hormone catabolic process	GO:0042447	0.0538028	2
	M2	regulation of wound healing	GO:0061041	0.0340261	4														M2	regulation of bile acid metabolic process	GO:1904251	0.0538028	2
	M2	regulation of blood pressure	GO:0008217	0.0366538	3														M2	myeloid dendritic cell activation	GO:0001773	0.0538028	2
	M2	regulation of response to wounding	GO:1903034	0.0366538	4														M2	regulation of system process	GO:0044057	0.0545967	7
	M2	exogenous drug catabolic process	GO:0042738	0.0380595	2														M2	regulation of hormone secretion	GO:0046883	0.0573103	5
	M2	positive regulation of heterotypic cell-cell adhesion	GO:0034116	0.0380595	2														M2	epithelial cell apoptotic process	GO:1904019	0.0586395	4
	M2	multicellular organismal homeostasis	GO:0048871	0.039784	4														M2	anion transport	GO:0006820	0.0593605	9
	M2	regulation of lipid localization	GO:1905952	0.039784	4														M2	fatty acid derivative metabolic process	GO:1901568	0.0607757	4
	M2	steroid catabolic process	GO:0006706	0.0428838	2														M2	carboxylic acid transport	GO:0046942	0.0615387	5
	M2	positive regulation of anion transport	GO:1903793	0.0428838	2														M2	organic acid transport	GO:0015849	0.0615387	5
	M2	regulation of cell-cell adhesion	GO:0022407	0.0443414	6														M2	regulation of organic acid transport	GO:0032890	0.0615387	2
	M2	membrane lipid metabolic process	GO:0006643	0.0470184	4														M2	monocarboxylic acid metabolic process	GO:0032787	0.0648025	9
	M2	leukotriene metabolic process	GO:0006691	0.0471872	2														M2	cellular ketone metabolic process	GO:0042180	0.065283	5
	M2	positive regulation of blood circulation	GO:1903524	0.0471872	2														M2	adaptive immune response based on somatic recombination of immune receptors built from immunoglobulin superfamily domains	GO:0002460	0.065283	4
	M2	unsaturated fatty acid metabolic process	GO:0033559	0.0490646	3														M2	protein activation cascade	GO:0072376	0.0673031	3
	M2	positive regulation of hormone secretion	GO:0046887	0.0490646	3														M2	renal system process	GO:0003014	0.0673031	3
	M2	icosanoid metabolic process	GO:0006690	0.0500417	3														M2	sodium ion transmembrane transport	GO:0035725	0.0673031	5
	M2	ceramide metabolic process	GO:0006672	0.0500417	3														M2	regulation of lipid transport	GO:0032368	0.0677538	4
	M2	icosanoid transport	GO:0071715	0.0500417	2														M2	exogenous drug catabolic process	GO:0042738	0.0694086	2
	M2	icosanoid secretion	GO:0032309	0.0500417	2														M2	positive regulation of heterotypic cell-cell adhesion	GO:0034116	0.0694086	2
	M2	fatty acid derivative transport	GO:1901571	0.0500417	2														M2	negative regulation of interleukin-10 production	GO:0032693	0.0694086	2
	M2	vasoconstriction	GO:0042310	0.0500417	2														M2	negative regulation of cell activation	GO:0050866	0.0696066	4
	M2	monovalent inorganic cation homeostasis	GO:0055067	0.0510804	3														M2	homotypic cell-cell adhesion	GO:0034109	0.0701908	3
	M2	fatty acid catabolic process	GO:0009062	0.0510804	3														M2	fatty acid transport	GO:0015908	0.0701908	3
	M2	negative regulation of blood vessel diameter	GO:0097756	0.0530857	2														M2	negative regulation of peptidyl-tyrosine phosphorylation	GO:0050732	0.0701908	3
	M2	ammonium transmembrane transport	GO:0072488	0.0530857	2														M2	negative regulation of tumor necrosis factor production	GO:0032720	0.0737507	3
	M2	sodium ion transmembrane transport	GO:0035725	0.0533966	4														M2	blood coagulation	GO:0007596	0.0737507	4
	M2	cellular lipid catabolic process	GO:0044242	0.0544236	4														M2	hemostasis	GO:0007599	0.0737507	4
	M2	regulation of epithelial cell apoptotic process	GO:1904035	0.055174	3														M2	sodium ion transport	GO:0006814	0.0737507	5
	M2	humoral immune response	GO:0006959	0.0571163	4														M2	steroid catabolic process	GO:0006706	0.0771592	2
	M2	sodium ion transport	GO:0006814	0.0571163	4														M2	positive regulation of anion transport	GO:1903793	0.0771592	2
	M2	negative regulation of leukocyte activation	GO:0002695	0.0589301	3														M2	hormone secretion	GO:0046879	0.0771592	5
	M2	acid secretion	GO:0046717	0.0601959	2														M2	urate metabolic process	GO:0046415	0.0771592	2
	M2	regulation of cytolysis	GO:0042268	0.0601959	2														M2	positive regulation of Notch signaling pathway	GO:0045747	0.0771592	2
	M2	antimicrobial humoral immune response mediated by antimicrobial peptide	GO:0061844	0.0625661	3														M2	T cell mediated immunity	GO:0002456	0.0773404	3
	M2	regulation of heterotypic cell-cell adhesion	GO:0034114	0.0631982	2														M2	negative regulation of tumor necrosis factor superfamily cytokine production	GO:1903556	0.0773404	3
	M2	platelet aggregation	GO:0070527	0.0631982	2														M2	regulation of secretion	GO:0051046	0.0811379	10
	M2	negative regulation of extrinsic apoptotic signaling pathway via death domain receptors	GO:1902042	0.0631982	2														M2	cellular response to BMP stimulus	GO:0071773	0.0813542	4
	M2	epithelial cell apoptotic process	GO:1904019	0.0633238	3														M2	response to BMP	GO:0071772	0.0813542	4
	M2	fatty acid derivative metabolic process	GO:1901568	0.0650751	3														M2	cell activation	GO:0001775	0.0817149	10
	M2	monocarboxylic acid catabolic process	GO:0072329	0.0650751	3														M2	negative regulation of cell killing	GO:0031342	0.0843077	2
	M2	negative regulation of extrinsic apoptotic signaling pathway	GO:2001237	0.0659316	3														M2	leukotriene metabolic process	GO:0006691	0.0843077	2
	M2	regulation of blood vessel diameter	GO:0097746	0.0659316	2														M2	hormone transport	GO:0009914	0.0843077	5
	M2	regulation of tube diameter	GO:0035296	0.0659316	2														M2	regulation of transcription initiation from RNA polymerase II promoter	GO:0060260	0.0843077	2
	M2	plasminogen activation	GO:0031639	0.0659316	2														M2	bile acid biosynthetic process	GO:0006699	0.0843077	2
	M2	oligosaccharide metabolic process	GO:0009311	0.0659316	2														M2	glutamate receptor signaling pathway	GO:0007215	0.0847107	3
	M2	positive regulation of cell-cell adhesion	GO:0022409	0.0660798	4														M2	coagulation	GO:0050817	0.0856598	4
	M2	glycosphingolipid metabolic process	GO:0006687	0.070075	2														M2	adaptive immune response	GO:0002250	0.0878247	4
	M2	regulation of systemic arterial blood pressure	GO:0003073	0.070075	2														M2	negative regulation of T cell activation	GO:0050868	0.0878247	3
	M2	negative regulation of cell activation	GO:0050866	0.0714251	3														M2	peptide hormone secretion	GO:0030072	0.0878247	4
	M2	response to calcium ion	GO:0051592	0.0714251	3														M2	positive regulation of cell-cell adhesion	GO:0022409	0.0896729	5
	M2	fat-soluble vitamin metabolic process	GO:0006775	0.0737916	2														M2	regulation of wound healing	GO:0061041	0.0904938	4
	M2	positive regulation of ERK1 and ERK2 cascade	GO:0070374	0.0764384	4														M2	regulation of systemic arterial blood pressure by hormone	GO:0001990	0.0905959	2
	M2	cell-cell adhesion	GO:0098609	0.0772365	7														M2	regulation of systemic arterial blood pressure mediated by a chemical signal	GO:0003044	0.0905959	2
	M2	regulation of tube size	GO:0035150	0.0777522	2														M2	positive regulation of DNA-templated transcription, initiation	GO:2000144	0.0905959	2
	M2	regulation of blood vessel size	GO:0050880	0.0777522	2														M2	response to ethanol	GO:0045471	0.0905959	2
	M2	cell activation	GO:0001775	0.0791589	7														M2	camera-type eye morphogenesis	GO:0048593	0.0905959	2
	M2	regulation of hormone levels	GO:0010817	0.080062	5														M2	regulation of endothelial cell apoptotic process	GO:2000351	0.0908301	3
	M2	monocarboxylic acid metabolic process	GO:0032787	0.0805779	6														M2	signal release	GO:0023061	0.0921097	5
	M2	muscle contraction	GO:0006936	0.0805779	4														M2	vitamin metabolic process	GO:0006766	0.0937036	3
	M2	negative regulation of endothelial cell apoptotic process	GO:2000352	0.0805791	2														M2	regulation of response to wounding	GO:1903034	0.093924	4
	M2	cytolysis	GO:0019835	0.0834523	2														M2	carboxylic acid catabolic process	GO:0046395	0.0954727	5
	M2	extracellular matrix disassembly	GO:0022617	0.0834523	2														M2	organic acid catabolic process	GO:0016054	0.0954727	5
	M2	steroid metabolic process	GO:0008202	0.0843778	4														M2	fatty acid metabolic process	GO:0006631	0.0971982	6
	M2	regulation of exocytosis	GO:0017157	0.0850139	3														M2	regulation of adaptive immune response based on somatic recombination of immune receptors built from immunoglobulin superfamily domains	GO:0002822	0.0971982	3
	M2	metal ion homeostasis	GO:0055065	0.0856866	6														M2	intermediate filament organization	GO:0045109	0.0971982	2
	M2	drug transport	GO:0015893	0.0859289	3														M2	negative regulation of interferon-gamma production	GO:0032689	0.0971982	2
	M2	positive regulation of pathway-restricted SMAD protein phosphorylation	GO:0010862	0.0879726	2														M2	ammonium transmembrane transport	GO:0072488	0.0971982	2
	M2	positive regulation of osteoblast differentiation	GO:0045669	0.0879726	2														M2	inorganic ion homeostasis	GO:0098771	0.0976402	9
	M2	organic hydroxy compound catabolic process	GO:1901616	0.0879726	2														M2	positive regulation of secretion	GO:0051047	0.0994989	7
	M2	positive regulation of peptide hormone secretion	GO:0090277	0.0879726	2														M3	peptidyl-aspartic acid modification	GO:0018197	0.00898825	2
	M2	activin receptor signaling pathway	GO:0032924	0.0879726	2														M3	microtubule anchoring	GO:0034453	0.0140041	3
	M2	regulation of striated muscle cell differentiation	GO:0051153	0.0915795	2														M3	peptidyl-asparagine modification	GO:0018196	0.015115	3
	M2	ammonium transport	GO:0015696	0.0915795	2														M3	cofactor metabolic process	GO:0051186	0.0206999	8
	M2	positive regulation of secretion	GO:0051047	0.0917722	5														M3	microtubule polymerization	GO:0046785	0.0221658	4
	M2	muscle system process	GO:0003012	0.0917722	4														M3	embryonic body morphogenesis	GO:0010172	0.0224242	2
	M2	positive regulation of MAPK cascade	GO:0043410	0.0921373	6														M3	basement membrane assembly	GO:0070831	0.0224242	2
	M2	regulation of heart contraction	GO:0008016	0.0924662	3														M3	regulation of basement membrane organization	GO:0110011	0.0224242	2
	M2	neuropeptide signaling pathway	GO:0007218	0.0948622	2														M3	regulation of basement membrane assembly involved in embryonic body morphogenesis	GO:1904259	0.0224242	2
	M2	response to metal ion	GO:0010038	0.0949991	4														M3	basement membrane assembly involved in embryonic body morphogenesis	GO:2001197	0.0224242	2
	M2	negative regulation of response to external stimulus	GO:0032102	0.0970297	4														M3	positive regulation of basement membrane assembly involved in embryonic body morphogenesis	GO:1904261	0.0224242	2
	M2	protein activation cascade	GO:0072376	0.0971637	2														M3	protein polyubiquitination	GO:0000209	0.026745	6
	M2	renal system process	GO:0003014	0.0971637	2														M3	microtubule polymerization or depolymerization	GO:0031109	0.0337307	4
	M2	regulation of reproductive process	GO:2000241	0.0971637	2														M3	polyketide metabolic process	GO:0030638	0.0353433	2
	M2	lipid transport	GO:0006869	0.0977356	4														M3	aminoglycoside antibiotic metabolic process	GO:0030647	0.0353433	2
	M2	cation homeostasis	GO:0055080	0.0981723	6														M3	daunorubicin metabolic process	GO:0044597	0.0353433	2
	M2	negative regulation of multi-organism process	GO:0043901	0.0981954	4														M3	doxorubicin metabolic process	GO:0044598	0.0353433	2
	M2	fatty acid transport	GO:0015908	0.0996543	2														M3	glycosylceramide metabolic process	GO:0006677	0.0382646	2
	M2	regulation of extrinsic apoptotic signaling pathway via death domain receptors	GO:1902041	0.0996543	2														M3	basement membrane organization	GO:0071711	0.0382646	2
	M3	positive regulation of GTPase activity	GO:0043547	0.00388258	6														M3	dephosphorylation	GO:0016311	0.0390776	8
	M3	cell activation	GO:0001775	0.00388258	8														M3	porphyrin-containing compound metabolic process	GO:0006778	0.0410154	2
	M3	cell chemotaxis	GO:0060326	0.00479632	6														M3	dicarboxylic acid catabolic process	GO:0043649	0.0410154	2
	M3	regulation of GTPase activity	GO:0043087	0.00640225	6														M3	ammonium ion metabolic process	GO:0097164	0.0461277	4
	M3	leukocyte activation	GO:0045321	0.00640225	7														M3	iron-sulfur cluster assembly	GO:0016226	0.0461277	2
	M3	positive regulation of lipopolysaccharide-mediated signaling pathway	GO:0031666	0.00683075	2														M3	metallo-sulfur cluster assembly	GO:0031163	0.0461277	2
	M3	cAMP metabolic process	GO:0046058	0.00778991	3														M3	glycolipid metabolic process	GO:0006664	0.0483567	3
	M3	immune effector process	GO:0002252	0.00778991	7														M3	liposaccharide metabolic process	GO:1903509	0.0483567	3
	M3	lymphocyte activation	GO:0046649	0.00795788	6														M3	dicarboxylic acid metabolic process	GO:0043648	0.0483567	3
	M3	taxis	GO:0042330	0.00856023	6														M3	positive regulation of extracellular matrix organization	GO:1903055	0.0496881	2
	M3	regulation of leukocyte mediated immunity	GO:0002703	0.00856023	4														M3	positive regulation of embryonic development	GO:0040019	0.0496881	2
	M3	chemotaxis	GO:0006935	0.00856023	6														M3	peptidyl-lysine methylation	GO:0018022	0.0514012	4
	M3	cAMP catabolic process	GO:0006198	0.0125749	2														M3	glycoside metabolic process	GO:0016137	0.0538028	2
	M3	G-protein coupled receptor internalization	GO:0002031	0.0139246	2														M3	protein N-linked glycosylation via asparagine	GO:0018279	0.0538028	2
	M3	leukocyte mediated immunity	GO:0002443	0.0161515	4														M3	vacuole organization	GO:0007033	0.0545967	4
	M3	cyclic nucleotide catabolic process	GO:0009214	0.0161515	2														M3	regulation of microtubule polymerization or depolymerization	GO:0031110	0.0569296	3
	M3	leukocyte chemotaxis	GO:0030595	0.0176693	4														M3	negative regulation of Notch signaling pathway	GO:0045746	0.0586395	2
	M3	adaptation of signaling pathway	GO:0023058	0.0179064	2														M3	pigment biosynthetic process	GO:0046148	0.0586395	2
	M3	negative adaptation of signaling pathway	GO:0022401	0.0179064	2														M3	regulation of circadian rhythm	GO:0042752	0.0586395	2
	M3	desensitization of G-protein coupled receptor protein signaling pathway	GO:0002029	0.0179064	2														M3	microtubule nucleation	GO:0007020	0.0586395	2
	M3	cyclic nucleotide metabolic process	GO:0009187	0.0184567	3														M3	tetrapyrrole metabolic process	GO:0033013	0.0632399	2
	M3	positive regulation of ERK1 and ERK2 cascade	GO:0070374	0.0184567	4														M3	body morphogenesis	GO:0010171	0.0680171	2
	M3	regulation of cell activation	GO:0050865	0.019991	5														M3	glycoprotein metabolic process	GO:0009100	0.0706104	5
	M3	regulation of lymphocyte mediated immunity	GO:0002706	0.0213215	3														M3	positive regulation of GTPase activity	GO:0043547	0.0721232	5
	M3	purine ribonucleotide catabolic process	GO:0009154	0.0233613	2														M3	quinone metabolic process	GO:1901661	0.0725451	2
	M3	positive regulation of cell activation	GO:0050867	0.0239534	4														M3	histone H3-K9 methylation	GO:0051567	0.0725451	2
	M3	positive regulation of response to external stimulus	GO:0032103	0.0239534	4														M3	regulation of gastrulation	GO:0010470	0.0771592	2
	M3	ribonucleotide catabolic process	GO:0009261	0.0245066	2														M3	drug metabolic process	GO:0017144	0.080171	7
	M3	positive regulation of receptor internalization	GO:0002092	0.0290725	2														M3	regulation of DNA replication	GO:0006275	0.0806939	3
	M3	negative regulation of interleukin-6 production	GO:0032715	0.0290725	2														M3	glycosphingolipid metabolic process	GO:0006687	0.0813542	2
	M3	regulation of lipopolysaccharide-mediated signaling pathway	GO:0031664	0.0290725	2														M3	regulation of extracellular matrix organization	GO:1903053	0.0813542	2
	M3	purine nucleotide catabolic process	GO:0006195	0.0290725	2														M3	histone H3-K9 modification	GO:0061647	0.0813542	2
	M3	leukocyte activation involved in immune response	GO:0002366	0.0292881	3														M3	carboxylic acid catabolic process	GO:0046395	0.0843077	4
	M3	regulation of small GTPase mediated signal transduction	GO:0051056	0.0295925	3														M3	organic acid catabolic process	GO:0016054	0.0843077	4
	M3	positive regulation of Ras protein signal transduction	GO:0046579	0.0307834	2														M3	pigment metabolic process	GO:0042440	0.0856598	2
	M3	cell activation involved in immune response	GO:0002263	0.0318272	3														M3	cellular component assembly involved in morphogenesis	GO:0010927	0.0856598	2
	M3	positive regulation of small GTPase mediated signal transduction	GO:0051057	0.0324109	2														M3	negative regulation of cell-matrix adhesion	GO:0001953	0.0856598	2
	M3	regulation of ERK1 and ERK2 cascade	GO:0070372	0.0330604	4														M3	phospholipid dephosphorylation	GO:0046839	0.0856598	2
	M3	lymphocyte mediated immunity	GO:0002449	0.0340261	3														M3	regulation of epithelial to mesenchymal transition	GO:0010717	0.0878247	3
	M3	negative regulation of leukocyte mediated immunity	GO:0002704	0.0340261	2														M3	protein processing	GO:0016485	0.0896729	4
	M3	immune response-activating cell surface receptor signaling pathway	GO:0002429	0.0340261	3														M3	protein methylation	GO:0006479	0.0913488	4
	M3	regulation of lymphocyte activation	GO:0051249	0.0341173	4														M3	protein alkylation	GO:0008213	0.0913488	4
	M3	lymphocyte chemotaxis	GO:0048247	0.0364835	2														M3	regulation of cell-matrix adhesion	GO:0001952	0.0954727	3
	M3	leukocyte migration	GO:0050900	0.0368426	4														M3	regulation of GTPase activity	GO:0043087	0.0973899	5
	M3	regulation of immune effector process	GO:0002697	0.0374617	4														M3	peptidyl-lysine modification	GO:0018205	0.0973899	6
	M3	ERK1 and ERK2 cascade	GO:0070371	0.0380302	4														M4	zygotic determination of anterior/posterior axis, embryo	GO:0007354	0.0206999	2
	M3	positive regulation of immune response	GO:0050778	0.0393804	5														M4	thorax and anterior abdomen determination	GO:0007356	0.0206999	2
	M3	activation of GTPase activity	GO:0090630	0.039784	2														M4	trigeminal nerve development	GO:0021559	0.0206999	2
	M3	purine-containing compound catabolic process	GO:0072523	0.039784	2														M4	vestibulocochlear nerve development	GO:0021562	0.0206999	2
	M3	immune response-regulating cell surface receptor signaling pathway	GO:0002768	0.0401285	3														M4	vestibulocochlear nerve morphogenesis	GO:0021648	0.0206999	2
	M3	positive regulation of B cell activation	GO:0050871	0.0420187	2														M4	vestibulocochlear nerve formation	GO:0021650	0.0206999	2
	M3	regulation of receptor internalization	GO:0002090	0.0442525	2														M4	peristalsis	GO:0030432	0.0206999	2
	M3	actin filament organization	GO:0007015	0.0446125	4														M4	mastication	GO:0071626	0.0206999	2
	M3	regulation of natural killer cell mediated cytotoxicity	GO:0042269	0.0457662	2														M4	learned vocalization behavior	GO:0098583	0.0206999	2
	M3	regulation of natural killer cell mediated immunity	GO:0002715	0.047737	2														M4	negative regulation of relaxation of muscle	GO:1901078	0.0206999	2
	M3	regulation of leukocyte activation	GO:0002694	0.048009	4														M4	negative regulation of saliva secretion	GO:1905747	0.0206999	2
	M3	positive regulation of response to biotic stimulus	GO:0002833	0.0492189	2														M4	hard palate morphogenesis	GO:1905748	0.0206999	2
	M3	regulation of lymphocyte proliferation	GO:0050670	0.0497797	3														M4	positive regulation of lipopolysaccharide-mediated signaling pathway	GO:0031666	0.0248213	2
	M3	negative regulation of G-protein coupled receptor protein signaling pathway	GO:0045744	0.0500417	2														M4	cranial nerve morphogenesis	GO:0021602	0.0248213	2
	M3	regulation of mononuclear cell proliferation	GO:0032944	0.0500417	3														M4	cranial nerve formation	GO:0021603	0.0248213	2
	M3	regulation of leukocyte proliferation	GO:0070663	0.0506511	3														M4	genitalia morphogenesis	GO:0035112	0.0248213	2
	M3	positive regulation of lymphocyte mediated immunity	GO:0002708	0.0510804	2														M4	cochlea morphogenesis	GO:0090103	0.0248213	2
	M3	regulation of calcium ion transport	GO:0051924	0.0511645	3														M4	bone morphogenesis	GO:0060349	0.0274831	3
	M3	regulation of leukocyte mediated cytotoxicity	GO:0001910	0.0528701	2														M4	cell chemotaxis	GO:0060326	0.0302991	8
	M3	lymphocyte proliferation	GO:0046651	0.0528701	3														M4	anterior/posterior axis specification	GO:0009948	0.0319574	2
	M3	regulation of B cell activation	GO:0050864	0.0528701	2														M4	blastoderm segmentation	GO:0007350	0.0319574	2
	M3	positive regulation of interferon-gamma production	GO:0032729	0.0528701	2														M4	tripartite regional subdivision	GO:0007351	0.0319574	2
	M3	mononuclear cell proliferation	GO:0032943	0.053187	3														M4	anterior/posterior axis specification, embryo	GO:0008595	0.0319574	2
	M3	positive regulation of receptor-mediated endocytosis	GO:0048260	0.0536713	2														M4	saliva secretion	GO:0046541	0.0319574	2
	M3	lipopolysaccharide-mediated signaling pathway	GO:0031663	0.0536713	2														M4	regulation of saliva secretion	GO:0046877	0.0319574	2
	M3	positive regulation of lymphocyte activation	GO:0051251	0.0544236	3														M4	cochlea development	GO:0090102	0.0319574	2
	M3	leukocyte proliferation	GO:0070661	0.055174	3														M4	taxis	GO:0042330	0.0337307	9
	M3	natural killer cell mediated cytotoxicity	GO:0042267	0.058766	2														M4	chemotaxis	GO:0006935	0.0337307	9
	M3	lymphocyte activation involved in immune response	GO:0002285	0.058766	2														M4	segmentation	GO:0035282	0.0377203	2
	M3	negative regulation of binding	GO:0051100	0.0589301	3														M4	regulation of relaxation of muscle	GO:1901077	0.0377203	2
	M3	natural killer cell mediated immunity	GO:0002228	0.0625661	2														M4	craniofacial suture morphogenesis	GO:0097094	0.0377203	2
	M3	receptor-mediated endocytosis	GO:0006898	0.0631982	3														M4	negative regulation of digestive system process	GO:0060457	0.0377203	2
	M3	lymphocyte migration	GO:0072676	0.0631982	2														M4	leukocyte chemotaxis	GO:0030595	0.0382646	6
	M3	positive regulation of leukocyte mediated immunity	GO:0002705	0.0646251	2														M4	smooth muscle contraction	GO:0006939	0.0382646	3
	M3	endocytosis	GO:0006897	0.0655754	4														M4	positive regulation of GTPase activity	GO:0043547	0.0410154	7
	M3	erythrocyte differentiation	GO:0030218	0.0669687	2														M4	inner ear morphogenesis	GO:0042472	0.0410154	2
	M3	positive regulation of leukocyte activation	GO:0002696	0.0677108	3														M4	cranial nerve development	GO:0021545	0.0410154	2
	M3	small GTPase mediated signal transduction	GO:0007264	0.068447	3														M4	nerve development	GO:0021675	0.0410154	2
	M3	regulation of I-kappaB kinase/NF-kappaB signaling	GO:0043122	0.068447	3														M4	vitamin transport	GO:0051180	0.0416945	3
	M3	regulation of cell killing	GO:0031341	0.0688358	2														M4	cofactor transport	GO:0051181	0.0455584	3
	M3	B cell activation	GO:0042113	0.0688358	2														M4	digestive system process	GO:0022600	0.0455584	3
	M3	regulation of production of molecular mediator of immune response	GO:0002700	0.0703968	2														M4	embryonic axis specification	GO:0000578	0.0478914	2
	M3	negative regulation of hydrolase activity	GO:0051346	0.0703968	4														M4	embryonic pattern specification	GO:0009880	0.0478914	2
	M3	leukocyte mediated cytotoxicity	GO:0001909	0.0715269	2														M4	phasic smooth muscle contraction	GO:0014821	0.0538028	2
	M3	erythrocyte homeostasis	GO:0034101	0.0715269	2														M4	retinal metabolic process	GO:0042574	0.0538028	2
	M3	negative regulation of lipid metabolic process	GO:0045833	0.0715269	2														M4	digestion	GO:0007586	0.0538028	3
	M3	immune system development	GO:0002520	0.0736017	4														M4	mechanosensory behavior	GO:0007638	0.0538028	2
	M3	regulation of interferon-gamma production	GO:0032649	0.0737916	2														M4	response to auditory stimulus	GO:0010996	0.0538028	2
	M3	negative regulation of cytokine production	GO:0001818	0.074491	3														M4	auditory behavior	GO:0031223	0.0538028	2
	M3	nucleotide catabolic process	GO:0009166	0.075167	2														M4	learned vocalization behavior or vocal learning	GO:0098598	0.0538028	2
	M3	regulation of receptor-mediated endocytosis	GO:0048259	0.0774119	2														M4	relaxation of muscle	GO:0090075	0.0538028	2
	M3	negative regulation of protein ubiquitination	GO:0031397	0.0774119	2														M4	secretion by tissue	GO:0032941	0.0607757	2
	M3	import into cell	GO:0098657	0.0791589	4														M4	positive regulation of cAMP metabolic process	GO:0030816	0.0607757	2
	M3	I-kappaB kinase/NF-kappaB signaling	GO:0007249	0.080383	3														M4	positive regulation of cAMP-mediated signaling	GO:0043950	0.0607757	2
	M3	positive regulation of leukocyte chemotaxis	GO:0002690	0.080383	2														M4	ear morphogenesis	GO:0042471	0.0607757	2
	M3	interferon-gamma production	GO:0032609	0.080383	2														M4	regulation of digestive system process	GO:0044058	0.0607757	2
	M3	positive regulation of MAPK cascade	GO:0043410	0.0811241	4														M4	neuromuscular process controlling balance	GO:0050885	0.0607757	2
	M3	myeloid cell homeostasis	GO:0002262	0.0815695	2														M4	regulation of GTPase activity	GO:0043087	0.0633725	7
	M3	regulation of G-protein coupled receptor protein signaling pathway	GO:0008277	0.083173	2														M4	skeletal system morphogenesis	GO:0048705	0.0680171	3
	M3	negative regulation of immune response	GO:0050777	0.083173	2														M4	regulation of cAMP metabolic process	GO:0030814	0.0680171	2
	M3	nucleoside phosphate catabolic process	GO:1901292	0.083173	2														M4	regionalization	GO:0003002	0.0680171	3
	M3	regulation of DNA binding transcription factor activity	GO:0051090	0.0834523	4														M4	anterior/posterior pattern specification	GO:0009952	0.0680171	2
	M3	contractile actin filament bundle assembly	GO:0030038	0.0834523	2														M4	regulation of muscle system process	GO:0090257	0.0737507	4
	M3	negative regulation of protein modification by small protein conjugation or removal	GO:1903321	0.0834523	2														M4	genitalia development	GO:0048806	0.0737507	2
	M3	stress fiber assembly	GO:0043149	0.0834523	2														M4	drug transport	GO:0015893	0.0737507	4
	M3	adaptive immune response based on somatic recombination of immune receptors built from immunoglobulin superfamily domains	GO:0002460	0.0834523	2														M4	cellular response to fatty acid	GO:0071398	0.0737507	2
	M3	positive regulation of calcium ion transport	GO:0051928	0.0834523	2														M4	negative regulation by host of viral transcription	GO:0043922	0.0737507	2
	M3	receptor internalization	GO:0031623	0.0851689	2														M4	inner ear development	GO:0048839	0.0737507	2
	M3	regulation of interleukin-6 production	GO:0032675	0.0859289	2														M4	body fluid secretion	GO:0007589	0.0813542	2
	M3	G-protein coupled receptor signaling pathway	GO:0007186	0.0874164	4														M4	bone development	GO:0060348	0.0869706	3
	M3	actin cytoskeleton organization	GO:0030036	0.0874164	4														M4	cranial skeletal system development	GO:1904888	0.087049	2
	M3	regulation of Ras protein signal transduction	GO:0046578	0.0874164	2														M4	vitamin transmembrane transport	GO:0035461	0.087049	2
	M3	immune response-activating signal transduction	GO:0002757	0.0874164	3														M4	vocalization behavior	GO:0071625	0.087049	2
	M3	regulation of multi-organism process	GO:0043900	0.0879632	4														M4	leukocyte migration	GO:0050900	0.0901853	6
	M3	negative regulation of immune effector process	GO:0002698	0.0879726	2														M4	negative regulation of TORC1 signaling	GO:1904262	0.0926232	2
	M3	nucleobase-containing small molecule biosynthetic process	GO:0034404	0.0879726	2														M4	axis specification	GO:0009798	0.0926232	2
	M3	interleukin-6 production	GO:0032635	0.0891445	2														M4	positive regulation of cell growth	GO:0030307	0.0929617	4
	M3	homeostasis of number of cells	GO:0048872	0.0891445	2														M4	cellular response to starvation	GO:0009267	0.0929617	4
	M3	supramolecular fiber organization	GO:0097435	0.0896862	4														M4	response to fatty acid	GO:0070542	0.0976402	2
	M3	immune response-regulating signaling pathway	GO:0002764	0.0917722	3														M4	positive regulation of cyclic nucleotide metabolic process	GO:0030801	0.0976402	2
	M3	antigen receptor-mediated signaling pathway	GO:0050851	0.0917722	2														M5	calcium ion transport	GO:0006816	0.0224242	2
	M3	phagocytosis	GO:0006909	0.0917722	2														M5	divalent metal ion transport	GO:0070838	0.0234187	2
	M3	production of molecular mediator of immune response	GO:0002440	0.0925489	2														M5	divalent inorganic cation transport	GO:0072511	0.0234187	2
	M3	positive regulation of endocytosis	GO:0045807	0.0956842	2														M6	mitotic cell cycle checkpoint	GO:0007093	0.0410154	2
	M3	adaptive immune response	GO:0002250	0.0956842	2														M6	cell cycle checkpoint	GO:0000075	0.0573854	2
	M3	positive regulation of leukocyte migration	GO:0002687	0.0956842	2														M6	negative regulation of mitotic cell cycle	GO:0045930	0.0632399	2
	M3	regulation of leukocyte chemotaxis	GO:0002688	0.0956842	2
	M3	purine ribonucleotide metabolic process	GO:0009150	0.0965678	3
	M3	negative regulation of NF-kappaB transcription factor activity	GO:0032088	0.0970297	2
	M3	interleukin-8 production	GO:0032637	0.0970297	2
	M3	regulation of metal ion transport	GO:0010959	0.0970297	3
	M3	positive regulation of lymphocyte proliferation	GO:0050671	0.0970297	2
	M3	cAMP-mediated signaling	GO:0019933	0.0977356	2
	M3	ribonucleotide metabolic process	GO:0009259	0.0977356	3
	M3	regulation of tumor necrosis factor production	GO:0032680	0.0977356	2
	M3	positive regulation of mononuclear cell proliferation	GO:0032946	0.0977356	2
	M3	positive regulation of leukocyte proliferation	GO:0070665	0.0991733	2
	M3	purine nucleotide metabolic process	GO:0006163	0.0996543	3
	M4	ammonium transmembrane transport	GO:0072488	0.0106424	2
	M4	organic cation transport	GO:0015695	0.0115954	2
	M4	ammonium transport	GO:0015696	0.0210483	2
	M4	regulation of protein localization to plasma membrane	GO:1903076	0.0494449	2
	M4	regulation of protein localization to cell periphery	GO:1904375	0.053187	2
	M4	intracellular steroid hormone receptor signaling pathway	GO:0030518	0.0625661	2
	M4	cellular response to lipid	GO:0071396	0.0631982	3
	M4	regulation of protein localization to membrane	GO:1905475	0.0631982	2
	M4	hormone metabolic process	GO:0042445	0.0632417	2
	M4	steroid hormone mediated signaling pathway	GO:0043401	0.0658152	2
	M4	hormone-mediated signaling pathway	GO:0009755	0.0741388	2
	M4	cellular response to steroid hormone stimulus	GO:0071383	0.0777522	2
	M4	response to lipid	GO:0033993	0.0834523	3
	M4	negative regulation of intracellular signal transduction	GO:1902532	0.0840856	3
	M4	response to steroid hormone	GO:0048545	0.0874164	2
	M4	negative regulation of apoptotic signaling pathway	GO:2001234	0.0879726	2
	M5	intermediate filament-based process	GO:0045103	0.0176673	3
	M5	intermediate filament cytoskeleton organization	GO:0045104	0.0176673	3
	M5	negative regulation of cell-cell adhesion	GO:0022408	0.0295185	4
	M5	negative regulation of adaptive immune response based on somatic recombination of immune receptors built from immunoglobulin superfamily domains	GO:0002823	0.0324109	2
	M5	negative regulation of adaptive immune response	GO:0002820	0.0364835	2
	M5	regulation of vascular permeability	GO:0043114	0.039784	2
	M5	mammary gland epithelium development	GO:0061180	0.0440931	2
	M5	lamellipodium organization	GO:0097581	0.0441918	3
	M5	intermediate filament organization	GO:0045109	0.047254	2
	M5	T cell cytokine production	GO:0002369	0.0526343	2
	M5	negative regulation of lymphocyte mediated immunity	GO:0002707	0.0548858	2
	M5	lymphocyte differentiation	GO:0030098	0.0558114	3
	M5	adaptive immune response based on somatic recombination of immune receptors built from immunoglobulin superfamily domains	GO:0002460	0.0558114	3
	M5	mammary gland development	GO:0030879	0.0620378	2
	M5	positive regulation of lamellipodium organization	GO:1902745	0.0620378	2
	M5	regulation of cell-cell adhesion	GO:0022407	0.0625661	5
	M5	negative regulation of leukocyte mediated immunity	GO:0002704	0.0633939	2
	M5	acute inflammatory response	GO:0002526	0.0696071	2
	M5	adaptive immune response	GO:0002250	0.070075	3
	M5	positive regulation of cell projection organization	GO:0031346	0.0703968	4
	M5	negative regulation of cell adhesion	GO:0007162	0.0712813	4
	M5	regulation of signaling receptor activity	GO:0010469	0.0781509	5
	M5	lymphocyte mediated immunity	GO:0002449	0.0805779	3
	M5	regulation of embryonic development	GO:0045995	0.083695	2
	M5	regulation of T cell differentiation	GO:0045580	0.0859289	2
	M5	circulatory system process	GO:0003013	0.0868945	4
	M5	blood circulation	GO:0008015	0.0868945	4
	M5	negative regulation of peptidyl-tyrosine phosphorylation	GO:0050732	0.0879726	2
	M5	regulation of lamellipodium organization	GO:1902743	0.0879726	2
	M5	regulation of secretion	GO:0051046	0.0910314	6
	M5	lamellipodium assembly	GO:0030032	0.0910314	2
	M5	regulation of MAP kinase activity	GO:0043405	0.0917722	4
	M5	T cell mediated immunity	GO:0002456	0.0924662	2
	M5	vascular process in circulatory system	GO:0003018	0.0977356	2
	M5	regulation of lymphocyte differentiation	GO:0045619	0.0996543	2
	M5	response to hexose	GO:0009746	0.0996543	2
	M5	response to monosaccharide	GO:0034284	0.0996543	2
	M6	mitochondrial protein catabolic process	GO:0035694	0.0210483	2
	M6	embryonic body morphogenesis	GO:0010172	0.0210483	2
	M6	basement membrane assembly	GO:0070831	0.0210483	2
	M6	regulation of basement membrane organization	GO:0110011	0.0210483	2
	M6	regulation of basement membrane assembly involved in embryonic body morphogenesis	GO:1904259	0.0210483	2
	M6	basement membrane assembly involved in embryonic body morphogenesis	GO:2001197	0.0210483	2
	M6	positive regulation of basement membrane assembly involved in embryonic body morphogenesis	GO:1904261	0.0210483	2
	M6	cofactor metabolic process	GO:0051186	0.0238691	8
	M6	protein polyubiquitination	GO:0000209	0.0330604	6
	M6	regulation of mitochondrial membrane permeability	GO:0046902	0.0408947	3
	M6	glycosylceramide metabolic process	GO:0006677	0.041149	2
	M6	basement membrane organization	GO:0071711	0.041149	2
	M6	porphyrin-containing compound metabolic process	GO:0006778	0.0468331	2
	M6	dicarboxylic acid catabolic process	GO:0043649	0.0468331	2
	M6	TORC1 signaling	GO:0038202	0.0494698	3
	M6	protein processing	GO:0016485	0.0500417	5
	M6	regulation of membrane permeability	GO:0090559	0.0500417	3
	M6	iron-sulfur cluster assembly	GO:0016226	0.0500417	2
	M6	metallo-sulfur cluster assembly	GO:0031163	0.0500417	2
	M6	positive regulation of extracellular matrix organization	GO:1903055	0.0535436	2
	M6	positive regulation of embryonic development	GO:0040019	0.0535436	2
	M6	heparan sulfate proteoglycan biosynthetic process	GO:0015012	0.0535436	2
	M6	regulation of TOR signaling	GO:0032006	0.0535436	4
	M6	dephosphorylation	GO:0016311	0.0544236	8
	M6	glycolipid metabolic process	GO:0006664	0.055174	3
	M6	liposaccharide metabolic process	GO:1903509	0.055174	3
	M6	establishment of vesicle localization	GO:0051650	0.055174	3
	M6	dicarboxylic acid metabolic process	GO:0043648	0.055174	3
	M6	microtubule anchoring	GO:0034453	0.0577942	2
	M6	peptidyl-lysine methylation	GO:0018022	0.0621932	4
	M6	pigment biosynthetic process	GO:0046148	0.0625661	2
	M6	regulation of circadian rhythm	GO:0042752	0.0625661	2
	M6	microtubule nucleation	GO:0007020	0.0625661	2
	M6	vesicle localization	GO:0051648	0.0631982	3
	M6	microtubule polymerization	GO:0046785	0.0631982	3
	M6	vacuole organization	GO:0007033	0.064855	4
	M6	tetrapyrrole metabolic process	GO:0033013	0.0658152	2
	M6	cholesterol biosynthetic process	GO:0006695	0.0658152	2
	M6	sterol biosynthetic process	GO:0016126	0.0658152	2
	M6	secondary alcohol biosynthetic process	GO:1902653	0.0658152	2
	M6	TOR signaling	GO:0031929	0.066741	4
	M6	mitochondrial outer membrane permeabilization	GO:0097345	0.070075	2
	M6	body morphogenesis	GO:0010171	0.070075	2
	M6	peptidyl-lysine modification	GO:0018205	0.0703968	7
	M6	heparan sulfate proteoglycan metabolic process	GO:0030201	0.0741388	2
	M6	histone H3-K9 methylation	GO:0051567	0.0741388	2
	M6	positive regulation of mitochondrial membrane permeability involved in apoptotic process	GO:1902110	0.0791589	2
	M6	regulation of gastrulation	GO:0010470	0.0791589	2
	M6	protein maturation	GO:0051604	0.080062	5
	M6	mitochondrion organization	GO:0007005	0.0805779	7
	M6	glycosphingolipid metabolic process	GO:0006687	0.083173	2
	M6	regulation of extracellular matrix organization	GO:1903053	0.083173	2
	M6	histone H3-K9 modification	GO:0061647	0.083173	2
	M6	glycoprotein metabolic process	GO:0009100	0.0834523	5
	M6	positive regulation of GTPase activity	GO:0043547	0.0838416	5
	M6	regulation of DNA replication	GO:0006275	0.0850139	3
	M6	negative regulation of organelle organization	GO:0010639	0.0855401	6
	M6	mitochondrial outer membrane permeabilization involved in programmed cell death	GO:1902686	0.0855401	2
	M6	pigment metabolic process	GO:0042440	0.0855401	2
	M6	cellular component assembly involved in morphogenesis	GO:0010927	0.0855401	2
	M6	negative regulation of cell-matrix adhesion	GO:0001953	0.0855401	2
	M6	phospholipid dephosphorylation	GO:0046839	0.0855401	2
	M6	regulation of cellular protein catabolic process	GO:1903362	0.0874164	5
	M6	positive regulation of mitochondrial membrane permeability	GO:0035794	0.0879726	2
	M6	regulation of mitochondrial membrane permeability involved in apoptotic process	GO:1902108	0.0879726	2
	M6	regulation of intracellular pH	GO:0051453	0.0879726	2
	M6	nuclear-transcribed mRNA catabolic process, nonsense-mediated decay	GO:0000184	0.0879726	2
	M6	regulation of autophagy	GO:0010506	0.0881115	5
	M6	mitochondrial membrane organization	GO:0007006	0.0891445	3
	M6	carboxylic acid catabolic process	GO:0046395	0.0910314	4
	M6	organic acid catabolic process	GO:0016054	0.0910314	4
	M6	positive regulation of establishment of protein localization	GO:1904951	0.0910314	6
	M6	regulation of epithelial to mesenchymal transition	GO:0010717	0.0911962	3
	M6	microtubule polymerization or depolymerization	GO:0031109	0.0911962	3
	M6	regulation of cellular pH	GO:0030641	0.0917722	2
	M6	organelle fission	GO:0048285	0.0917722	6
	M6	positive regulation of membrane permeability	GO:1905710	0.0917722	2
	M6	positive regulation of cellular component biogenesis	GO:0044089	0.0949991	7
	M6	endocytic recycling	GO:0032456	0.0956842	2
	M6	regulation of actin cytoskeleton organization	GO:0032956	0.0964306	5
	M6	DNA recombination	GO:0006310	0.0970297	4
	M6	protein methylation	GO:0006479	0.0977356	4
	M6	protein alkylation	GO:0008213	0.0977356	4
	M6	proteoglycan biosynthetic process	GO:0030166	0.0981954	2
	M6	cellular response to hexose stimulus	GO:0071331	0.0981954	2
	M6	cellular response to glucose stimulus	GO:0071333	0.0981954	2
	M6	cellular response to monosaccharide stimulus	GO:0071326	0.0981954	2
	M7	polyketide metabolic process	GO:0030638	0.0239534	2
	M7	aminoglycoside antibiotic metabolic process	GO:0030647	0.0239534	2
	M7	daunorubicin metabolic process	GO:0044597	0.0239534	2
	M7	doxorubicin metabolic process	GO:0044598	0.0239534	2
	M7	glycoside metabolic process	GO:0016137	0.0420187	2
	M7	quinone metabolic process	GO:1901661	0.0533966	2
	M7	smooth muscle contraction	GO:0006939	0.064855	2
	M7	secondary metabolic process	GO:0019748	0.0798683	2
	M7	carbohydrate derivative transport	GO:1901264	0.0798683	2
	M7	molting cycle	GO:0042303	0.0859289	2
	M7	hair cycle	GO:0042633	0.0859289	2
	M7	proton transmembrane transport	GO:1902600	0.0956842	2
	M8	regulation of T cell activation	GO:0050863	0.041149	2
	M8	regulation of leukocyte cell-cell adhesion	GO:1903037	0.0424566	2
	M8	T cell activation	GO:0042110	0.0500417	2
	M8	protein dephosphorylation	GO:0006470	0.0500417	2
	M8	leukocyte cell-cell adhesion	GO:0007159	0.0526343	2
	M8	regulation of lymphocyte activation	GO:0051249	0.0528701	2
	M8	regulation of cell-cell adhesion	GO:0022407	0.0594138	2
	M8	regulation of leukocyte activation	GO:0002694	0.0625661	2
	M8	regulation of cell activation	GO:0050865	0.0650751	2
	M8	lymphocyte activation	GO:0046649	0.0658152	2
	M8	leukocyte activation	GO:0045321	0.084116	2
	M8	dephosphorylation	GO:0016311	0.0868474	2
	M8	cell-cell adhesion	GO:0098609	0.0942361	2
	M8	cell activation	GO:0001775	0.0949991	2
	M8	positive regulation of apoptotic process	GO:0043065	0.0970297	2
	M8	positive regulation of programmed cell death	GO:0043068	0.0974026	2
[truncated: 19 more columns]

## Sheet: Tissue_modules_downregulated 
	GLOBAL						ADIPOSE						Blood Vessel						Brain						COLON						Heart						Kidney						Liver						Lung
	CLUSTER_NAME	TERM_NAME	GO_ID	TERM_Q_VALUE	GENE_COUNT		CLUSTER_NAME	TERM_NAME	GO_ID	TERM_Q_VALUE	GENE_COUNT		CLUSTER_NAME	TERM_NAME	GO_ID	TERM_Q_VALUE	GENE_COUNT		CLUSTER_NAME	TERM_NAME	GO_ID	TERM_Q_VALUE	GENE_COUNT		CLUSTER_NAME	TERM_NAME	GO_ID	TERM_Q_VALUE	GENE_COUNT		CLUSTER_NAME	TERM_NAME	GO_ID	TERM_Q_VALUE	GENE_COUNT		CLUSTER_NAME	TERM_NAME	GO_ID	TERM_Q_VALUE	GENE_COUNT		CLUSTER_NAME	TERM_NAME	GO_ID	TERM_Q_VALUE	GENE_COUNT		CLUSTER_NAME
	M1	mRNA processing	GO:0006397	2.8414e-09	15		M1	mRNA processing	GO:0006397	3.65784e-07	14		M1	mRNA processing	GO:0006397	2.68517e-08	15		M1	mRNA processing	GO:0006397	1.24424e-09	15		M1	regulation of mRNA processing	GO:0050684	2.44408e-05	8		M1	mRNA processing	GO:0006397	1.63267e-08	14		M1	mRNA processing	GO:0006397	3.25322e-09	15		M1	mRNA processing	GO:0006397	5.88207e-09	15		M1
	M1	RNA splicing	GO:0008380	1.41183e-08	14		M1	mRNA metabolic process	GO:0016071	3.65784e-07	17		M1	mRNA metabolic process	GO:0016071	7.6254e-08	17		M1	RNA splicing	GO:0008380	6.93219e-09	14		M1	regulation of mRNA metabolic process	GO:1903311	4.08272e-05	9		M1	regulation of mRNA processing	GO:0050684	1.63267e-08	10		M1	RNA splicing	GO:0008380	1.54073e-08	14		M1	RNA splicing	GO:0008380	2.42114e-08	14		M1
	M1	regulation of mRNA processing	GO:0050684	1.41183e-08	10		M1	regulation of mRNA processing	GO:0050684	3.65784e-07	10		M1	regulation of mRNA processing	GO:0050684	7.6254e-08	10		M1	regulation of mRNA processing	GO:0050684	7.93575e-09	10		M1	mRNA processing	GO:0006397	9.2991e-05	10		M1	RNA splicing	GO:0008380	9.46335e-08	13		M1	regulation of mRNA processing	GO:0050684	1.54073e-08	10		M1	regulation of mRNA processing	GO:0050684	2.42114e-08	10		M1
	M1	mRNA splicing, via spliceosome	GO:0000398	3.39178e-08	12		M1	mRNA splicing, via spliceosome	GO:0000398	6.9807e-07	12		M1	mRNA splicing, via spliceosome	GO:0000398	2.44133e-07	12		M1	mRNA splicing, via spliceosome	GO:0000398	1.74339e-08	12		M1	mRNA splicing, via spliceosome	GO:0000398	0.000497098	8		M1	regulation of mRNA metabolic process	GO:1903311	1.9026e-07	11		M1	mRNA splicing, via spliceosome	GO:0000398	3.7654e-08	12		M1	mRNA splicing, via spliceosome	GO:0000398	6.22025e-08	12		M1
	M1	RNA splicing, via transesterification reactions with bulged adenosine as nucleophile	GO:0000377	3.39178e-08	12		M1	RNA splicing, via transesterification reactions with bulged adenosine as nucleophile	GO:0000377	6.9807e-07	12		M1	RNA splicing, via transesterification reactions with bulged adenosine as nucleophile	GO:0000377	2.44133e-07	12		M1	RNA splicing, via transesterification reactions with bulged adenosine as nucleophile	GO:0000377	1.74339e-08	12		M1	RNA splicing, via transesterification reactions with bulged adenosine as nucleophile	GO:0000377	0.000497098	8		M1	mRNA metabolic process	GO:0016071	2.50921e-07	15		M1	RNA splicing, via transesterification reactions with bulged adenosine as nucleophile	GO:0000377	3.7654e-08	12		M1	RNA splicing, via transesterification reactions with bulged adenosine as nucleophile	GO:0000377	6.22025e-08	12		M1
	M1	RNA splicing, via transesterification reactions	GO:0000375	3.39178e-08	12		M1	RNA splicing, via transesterification reactions	GO:0000375	6.9807e-07	12		M1	RNA splicing, via transesterification reactions	GO:0000375	2.44133e-07	12		M1	RNA splicing, via transesterification reactions	GO:0000375	1.74339e-08	12		M1	RNA splicing, via transesterification reactions	GO:0000375	0.000497098	8		M1	mRNA splicing, via spliceosome	GO:0000398	3.3013e-07	11		M1	RNA splicing, via transesterification reactions	GO:0000375	3.7654e-08	12		M1	RNA splicing, via transesterification reactions	GO:0000375	6.22025e-08	12		M1
	M1	mRNA metabolic process	GO:0016071	3.39178e-08	16		M1	RNA splicing	GO:0008380	1.09597e-06	13		M1	RNA splicing	GO:0008380	3.92705e-07	13		M1	mRNA metabolic process	GO:0016071	1.74339e-08	16		M1	RNA splicing	GO:0008380	0.000497098	9		M1	RNA splicing, via transesterification reactions with bulged adenosine as nucleophile	GO:0000377	3.3013e-07	11		M1	mRNA metabolic process	GO:0016071	3.7654e-08	16		M1	mRNA metabolic process	GO:0016071	6.22025e-08	16		M1
	M1	regulation of mRNA metabolic process	GO:1903311	1.26141e-07	11		M1	regulation of mRNA splicing, via spliceosome	GO:0048024	1.09597e-06	8		M1	regulation of mRNA metabolic process	GO:1903311	6.77295e-07	11		M1	regulation of mRNA metabolic process	GO:1903311	6.83034e-08	11		M1	mRNA metabolic process	GO:0016071	0.000497098	11		M1	RNA splicing, via transesterification reactions	GO:0000375	3.3013e-07	11		M1	regulation of mRNA metabolic process	GO:1903311	1.38638e-07	11		M1	regulation of mRNA metabolic process	GO:1903311	2.2239e-07	11		M1
	M1	regulation of mRNA splicing, via spliceosome	GO:0048024	3.86619e-06	7		M1	regulation of mRNA metabolic process	GO:1903311	1.57575e-06	11		M1	regulation of mRNA splicing, via spliceosome	GO:0048024	1.22902e-05	7		M1	regulation of mRNA splicing, via spliceosome	GO:0048024	2.54845e-06	7		M1	regulation of mRNA splicing, via spliceosome	GO:0048024	0.00140111	5		M1	regulation of mRNA splicing, via spliceosome	GO:0048024	3.27598e-06	7		M1	attachment of spindle microtubules to kinetochore	GO:0008608	2.25999e-06	6		M1	regulation of mRNA splicing, via spliceosome	GO:0048024	5.28628e-06	7		M1
	M1	regulation of RNA splicing	GO:0043484	1.01734e-05	8		M1	nuclear chromosome segregation	GO:0098813	7.42272e-06	11		M1	attachment of spindle microtubules to kinetochore	GO:0008608	0.000204018	5		M1	regulation of RNA splicing	GO:0043484	6.42527e-06	8		M1	regulation of alternative mRNA splicing, via spliceosome	GO:0000381	0.00290527	4		M1	regulation of RNA splicing	GO:0043484	8.40502e-06	8		M1	regulation of mRNA splicing, via spliceosome	GO:0048024	3.68213e-06	7		M1	regulation of RNA splicing	GO:0043484	1.45096e-05	8		M1
	M1	alternative mRNA splicing, via spliceosome	GO:0000380	0.000503345	5		M1	mitotic spindle assembly	GO:0090307	1.37387e-05	7		M1	nuclear chromosome segregation	GO:0098813	0.000274247	9		M1	alternative mRNA splicing, via spliceosome	GO:0000380	0.000368398	5		M1	translational initiation	GO:0006413	0.00373145	5		M1	nuclear chromosome segregation	GO:0098813	5.74838e-05	9		M1	nuclear chromosome segregation	GO:0098813	6.84052e-06	10		M1	alternative mRNA splicing, via spliceosome	GO:0000380	0.000554773	5		M1
	M1	nuclear chromosome segregation	GO:0098813	0.000646966	8		M1	sister chromatid segregation	GO:0000819	1.4889e-05	10		M1	regulation of RNA splicing	GO:0043484	0.000418966	7		M1	nuclear chromosome segregation	GO:0098813	0.000385742	8		M1	alternative mRNA splicing, via spliceosome	GO:0000380	0.00463132	4		M1	attachment of spindle microtubules to kinetochore	GO:0008608	6.30965e-05	5		M1	regulation of RNA splicing	GO:0043484	9.04517e-06	8		M1	nuclear chromosome segregation	GO:0098813	0.000720898	8		M1
	M1	attachment of spindle microtubules to kinetochore	GO:0008608	0.00167774	4		M1	regulation of DNA metabolic process	GO:0051052	3.14018e-05	13		M1	sister chromatid segregation	GO:0000819	0.000604595	8		M1	sister chromatid segregation	GO:0000819	0.00104122	7		M1	posttranscriptional regulation of gene expression	GO:0010608	0.00478123	8		M1	sister chromatid segregation	GO:0000819	0.000151828	8		M1	chromosome segregation	GO:0007059	4.6628e-05	10		M1	regulation of DNA metabolic process	GO:0051052	0.000864956	10		M1
	M1	RNA catabolic process	GO:0006401	0.00167774	7		M1	chromosome segregation	GO:0007059	4.8522e-05	11		M1	RNA catabolic process	GO:0006401	0.00060946	8		M1	attachment of spindle microtubules to kinetochore	GO:0008608	0.00110311	4		M1	translation	GO:0006412	0.00577632	8		M1	chromosome segregation	GO:0007059	0.000269358	9		M1	sister chromatid segregation	GO:0000819	0.000193701	8		M1	positive regulation of chromosome organization	GO:2001252	0.00100015	7		M1
	M1	sister chromatid segregation	GO:0000819	0.00167774	7		M1	regulation of RNA splicing	GO:0043484	4.8522e-05	8		M1	posttranscriptional regulation of gene expression	GO:0010608	0.000631471	10		M1	chromosome segregation	GO:0007059	0.00120586	8		M1	organic cyclic compound catabolic process	GO:1901361	0.00591702	8		M1	alternative mRNA splicing, via spliceosome	GO:0000380	0.00031201	5		M1	alternative mRNA splicing, via spliceosome	GO:0000380	0.000382773	5		M1	regulation of chromosome organization	GO:0033044	0.00101468	9		M1
	M1	chromosome segregation	GO:0007059	0.00189793	8		M1	alternative mRNA splicing, via spliceosome	GO:0000380	5.88888e-05	6		M1	alternative mRNA splicing, via spliceosome	GO:0000380	0.000631471	5		M1	regulation of alternative mRNA splicing, via spliceosome	GO:0000381	0.00168097	4		M1	peptide biosynthetic process	GO:0043043	0.00592767	8		M1	mitotic sister chromatid segregation	GO:0000070	0.000501031	7		M1	regulation of chromosome segregation	GO:0051983	0.000649364	6		M1	attachment of spindle microtubules to kinetochore	GO:0008608	0.00155069	4		M1
	M1	organic cyclic compound catabolic process	GO:1901361	0.00189793	9		M1	RNA catabolic process	GO:0006401	0.000124122	9		M1	translational initiation	GO:0006413	0.000702598	6		M1	mRNA 3'-end processing	GO:0031124	0.00168097	4		M1	regulation of RNA splicing	GO:0043484	0.00592767	5		M1	regulation of alternative mRNA splicing, via spliceosome	GO:0000381	0.00189343	4		M1	mitotic sister chromatid segregation	GO:0000070	0.000649364	7		M1	sister chromatid segregation	GO:0000819	0.00155069	7		M1
	M1	regulation of alternative mRNA splicing, via spliceosome	GO:0000381	0.00218304	4		M1	spindle assembly	GO:0051225	0.000156207	7		M1	chromosome segregation	GO:0007059	0.000799509	9		M1	translational initiation	GO:0006413	0.00234534	5		M1	regulation of mRNA 3'-end processing	GO:0031440	0.00592767	3		M1	mRNA 3'-end processing	GO:0031124	0.00189343	4		M1	regulation of alternative mRNA splicing, via spliceosome	GO:0000381	0.0025619	4		M1	RNA catabolic process	GO:0006401	0.00158713	7		M1
	M1	mRNA 3'-end processing	GO:0031124	0.00218304	4		M1	attachment of spindle microtubules to kinetochore	GO:0008608	0.000169121	5		M1	organic cyclic compound catabolic process	GO:1901361	0.000859018	10		M1	mRNA catabolic process	GO:0006402	0.0024581	6		M1	regulation of DNA metabolic process	GO:0051052	0.00688432	8		M1	regulation of chromosome organization	GO:0033044	0.00260946	8		M1	mRNA 3'-end processing	GO:0031124	0.0025619	4		M1	chromosome segregation	GO:0007059	0.00200324	8		M1
	M1	regulation of DNA metabolic process	GO:0051052	0.00252174	9		M1	mRNA catabolic process	GO:0006402	0.000263137	8		M1	mRNA catabolic process	GO:0006402	0.0010245	7		M1	mitotic sister chromatid segregation	GO:0000070	0.00250088	6		M1	nuclear-transcribed mRNA catabolic process, nonsense-mediated decay	GO:0000184	0.00767455	3		M1	mRNA catabolic process	GO:0006402	0.0027683	6		M1	regulation of attachment of spindle microtubules to kinetochore	GO:0051988	0.00270688	3		M1	organic cyclic compound catabolic process	GO:1901361	0.00200324	9		M1
	M1	nucleobase-containing compound catabolic process	GO:0034655	0.00309804	8		M1	regulation of alternative mRNA splicing, via spliceosome	GO:0000381	0.000330231	5		M1	mitotic sister chromatid segregation	GO:0000070	0.0010245	7		M1	regulation of chromosome segregation	GO:0051983	0.00299673	5		M1	nucleobase-containing compound catabolic process	GO:0034655	0.00794907	7		M1	protein localization to chromosome	GO:0034502	0.00287962	5		M1	regulation of DNA metabolic process	GO:0051052	0.00279876	9		M1	regulation of alternative mRNA splicing, via spliceosome	GO:0000381	0.00214263	4		M1
	M1	regulation of chromosome organization	GO:0033044	0.00329534	8		M1	mitotic spindle organization	GO:0007052	0.000353028	7		M1	nucleobase-containing compound catabolic process	GO:0034655	0.00135219	9		M1	organic cyclic compound catabolic process	GO:1901361	0.00325224	8		M1	amide biosynthetic process	GO:0043604	0.00854457	8		M1	positive regulation of chromosome organization	GO:2001252	0.00291009	6		M1	regulation of translation	GO:0006417	0.00338448	7		M1	mRNA 3'-end processing	GO:0031124	0.00214263	4		M1
	M1	mRNA catabolic process	GO:0006402	0.0033391	6		M1	nuclear-transcribed mRNA catabolic process	GO:0000956	0.000573777	6		M1	heterocycle catabolic process	GO:0046700	0.0020981	9		M1	RNA catabolic process	GO:0006401	0.00360429	6		M1	regulation of translation	GO:0006417	0.00928651	6		M1	regulation of chromosome segregation	GO:0051983	0.00311412	5		M1	translational initiation	GO:0006413	0.00338448	5		M1	nucleobase-containing compound catabolic process	GO:0034655	0.00330035	8		M1
	M1	mitotic sister chromatid segregation	GO:0000070	0.00340003	6		M1	nucleobase-containing compound catabolic process	GO:0034655	0.000574174	10		M1	cellular nitrogen compound catabolic process	GO:0044270	0.00218886	9		M1	RNA 3'-end processing	GO:0031123	0.00360429	4		M1	nuclear-transcribed mRNA catabolic process	GO:0000956	0.00970654	4		M1	mitotic nuclear division	GO:0140014	0.00398547	7		M1	mRNA catabolic process	GO:0006402	0.00348179	6		M1	mRNA catabolic process	GO:0006402	0.00346954	6		M1
	M1	posttranscriptional regulation of gene expression	GO:0010608	0.00413706	8		M1	microtubule cytoskeleton organization involved in mitosis	GO:1902850	0.000589577	7		M1	aromatic compound catabolic process	GO:0019439	0.00228338	9		M1	regulation of mRNA 3'-end processing	GO:0031440	0.00366373	3		M1	attachment of spindle microtubules to kinetochore	GO:0008608	0.0105352	3		M1	organic cyclic compound catabolic process	GO:1901361	0.00398547	8		M1	regulation of chromosome organization	GO:0033044	0.00348179	8		M1	mitotic sister chromatid segregation	GO:0000070	0.0035645	6		M1
	M1	regulation of chromosome segregation	GO:0051983	0.00413706	5		M1	regulation of mitotic spindle assembly	GO:1901673	0.000853297	4		M1	translation	GO:0006412	0.00255289	9		M1	mitotic spindle assembly	GO:0090307	0.00386724	4		M1	heterocycle catabolic process	GO:0046700	0.0105352	7		M1	regulation of DNA biosynthetic process	GO:2000278	0.00398547	5		M1	positive regulation of chromosome organization	GO:2001252	0.00379783	6		M1	regulation of telomere maintenance	GO:0032204	0.0038776	5		M1
	M1	heterocycle catabolic process	GO:0046700	0.00413706	8		M1	negative regulation of DNA metabolic process	GO:0051053	0.000905894	7		M1	regulation of alternative mRNA splicing, via spliceosome	GO:0000381	0.00255289	4		M1	negative regulation of mRNA metabolic process	GO:1903312	0.00386724	4		M1	mRNA catabolic process	GO:0006402	0.0105352	5		M1	RNA 3'-end processing	GO:0031123	0.00437823	4		M1	protein localization to chromosome	GO:0034502	0.00379783	5		M1	regulation of chromosome segregation	GO:0051983	0.00433914	5		M1
	M1	cellular nitrogen compound catabolic process	GO:0044270	0.00413706	8		M1	mitotic nuclear division	GO:0140014	0.000928352	9		M1	mRNA 3'-end processing	GO:0031124	0.00255289	4		M1	regulation of DNA metabolic process	GO:0051052	0.00418161	8		M1	aromatic compound catabolic process	GO:0019439	0.0105352	7		M1	RNA catabolic process	GO:0006401	0.00442256	6		M1	posttranscriptional regulation of gene expression	GO:0010608	0.00394575	8		M1	heterocycle catabolic process	GO:0046700	0.00446369	8		M1
	M1	positive regulation of chromosome organization	GO:2001252	0.00413706	6		M1	posttranscriptional regulation of gene expression	GO:0010608	0.000928352	10		M1	nuclear-transcribed mRNA catabolic process	GO:0000956	0.00258934	5		M1	nucleobase-containing compound catabolic process	GO:0034655	0.00542451	7		M1	cellular nitrogen compound catabolic process	GO:0044270	0.0105352	7		M1	regulation of mRNA 3'-end processing	GO:0031440	0.00442256	3		M1	mitotic nuclear division	GO:0140014	0.00501054	7		M1	posttranscriptional regulation of gene expression	GO:0010608	0.00448896	8		M1
	M1	aromatic compound catabolic process	GO:0019439	0.00416133	8		M1	heterocycle catabolic process	GO:0046700	0.000928352	10		M1	peptide biosynthetic process	GO:0043043	0.00318649	9		M1	regulation of chromosome organization	GO:0033044	0.00542451	7		M1	pre-mRNA cleavage required for polyadenylation	GO:0098789	0.0105352	2		M1	nuclear division	GO:0000280	0.00452334	7		M1	translation	GO:0006412	0.00501054	8		M1	cellular nitrogen compound catabolic process	GO:0044270	0.00448896	8		M1
	M1	RNA 3'-end processing	GO:0031123	0.0056383	4		M1	cellular nitrogen compound catabolic process	GO:0044270	0.000928352	10		M1	regulation of DNA metabolic process	GO:0051052	0.00434493	9		M1	regulation of sister chromatid segregation	GO:0033045	0.00542451	4		M1	peptide metabolic process	GO:0006518	0.0115006	8		M1	mitotic spindle assembly	GO:0090307	0.00461101	4		M1	regulation of cellular amide metabolic process	GO:0034248	0.00501054	7		M1	aromatic compound catabolic process	GO:0019439	0.0046412	8		M1
	M1	regulation of mRNA 3'-end processing	GO:0031440	0.00563884	3		M1	aromatic compound catabolic process	GO:0019439	0.000971419	10		M1	regulation of translation	GO:0006417	0.00476044	7		M1	nuclear-transcribed mRNA catabolic process, nonsense-mediated decay	GO:0000184	0.00542451	3		M1	positive regulation of mRNA 3'-end processing	GO:0031442	0.0115006	2		M1	negative regulation of mRNA metabolic process	GO:1903312	0.00461101	4		M1	organic cyclic compound catabolic process	GO:1901361	0.00501054	8		M1	regulation of DNA biosynthetic process	GO:2000278	0.00500798	5		M1
	M1	mitotic spindle assembly	GO:0090307	0.00613053	4		M1	nuclear division	GO:0000280	0.00110931	9		M1	regulation of chromosome organization	GO:0033044	0.00533794	8		M1	nucleosome organization	GO:0034728	0.00542451	4		M1	mRNA cleavage involved in mRNA processing	GO:0098787	0.0115006	2		M1	regulation of telomere maintenance via telomerase	GO:0032210	0.0048094	4		M1	regulation of DNA biosynthetic process	GO:2000278	0.00501054	5		M1	RNA 3'-end processing	GO:0031123	0.00505378	4		M1
	M1	negative regulation of mRNA metabolic process	GO:1903312	0.00613053	4		M1	organic cyclic compound catabolic process	GO:1901361	0.00127608	10		M1	regulation of chromosome segregation	GO:0051983	0.00578645	5		M1	mRNA polyadenylation	GO:0006378	0.00542946	3		M1	mRNA 3'-end processing	GO:0031124	0.0116811	3		M1	negative regulation of chromosome organization	GO:2001251	0.00484057	5		M1	RNA 3'-end processing	GO:0031123	0.00501054	4		M1	regulation of mRNA 3'-end processing	GO:0031440	0.00505378	3		M1
	M1	regulation of sister chromatid segregation	GO:0033045	0.00745165	4		M1	mitotic sister chromatid segregation	GO:0000070	0.00135797	7		M1	positive regulation of chromosome organization	GO:2001252	0.00578645	6		M1	CRD-mediated mRNA stabilization	GO:0070934	0.00564717	2		M1	spindle assembly	GO:0051225	0.0126084	4		M1	regulation of DNA metabolic process	GO:0051052	0.00506736	8		M1	regulation of mRNA 3'-end processing	GO:0031440	0.00501054	3		M1	mitotic spindle assembly	GO:0090307	0.00534105	4		M1
	M1	nuclear-transcribed mRNA catabolic process, nonsense-mediated decay	GO:0000184	0.00745165	3		M1	spindle organization	GO:0007051	0.00172935	7		M1	regulation of translational initiation	GO:0006446	0.00582533	4		M1	regulation of translation	GO:0006417	0.00564843	6		M1	regulation of cellular amide metabolic process	GO:0034248	0.012752	6		M1	negative regulation of telomere maintenance via telomerase	GO:0032211	0.00517965	3		M1	protein stabilization	GO:0050821	0.00505859	6		M1	negative regulation of mRNA metabolic process	GO:1903312	0.00534105	4		M1
	M1	CRD-mediated mRNA stabilization	GO:0070934	0.00800241	2		M1	positive regulation of chromosome organization	GO:2001252	0.00172935	7		M1	amide biosynthetic process	GO:0043604	0.00604581	9		M1	nuclear-transcribed mRNA catabolic process	GO:0000956	0.00626181	4		M1	protein sumoylation	GO:0016925	0.0129344	3		M1	regulation of sister chromatid segregation	GO:0033045	0.00651377	4		M1	peptide biosynthetic process	GO:0043043	0.00508236	8		M1	protein stabilization	GO:0050821	0.00534105	6		M1
	M1	mRNA polyadenylation	GO:0006378	0.00800241	3		M1	regulation of spindle assembly	GO:0090169	0.00173963	4		M1	regulation of mRNA 3'-end processing	GO:0031440	0.00672402	3		M1	heterocycle catabolic process	GO:0046700	0.00628354	7		M1	protein stabilization	GO:0050821	0.0148386	5		M1	nuclear-transcribed mRNA catabolic process, nonsense-mediated decay	GO:0000184	0.00657478	3		M1	RNA catabolic process	GO:0006401	0.00508236	6		M1	regulation of telomere maintenance via telomerase	GO:0032210	0.00541019	4		M1
	M1	regulation of translation	GO:0006417	0.00927488	6		M1	regulation of chromosome organization	GO:0033044	0.00228464	9		M1	RNA 3'-end processing	GO:0031123	0.0072545	4		M1	posttranscriptional regulation of gene expression	GO:0010608	0.00636276	7		M1	RNA catabolic process	GO:0006401	0.0151106	5		M1	nucleobase-containing compound catabolic process	GO:0034655	0.00658993	7		M1	nuclear division	GO:0000280	0.00513497	7		M1	negative regulation of chromosome organization	GO:2001251	0.00568727	5		M1
	M1	nuclear-transcribed mRNA catabolic process	GO:0000956	0.00941917	4		M1	organelle fission	GO:0048285	0.00234913	9		M1	mitotic spindle assembly	GO:0090307	0.00827019	4		M1	cellular nitrogen compound catabolic process	GO:0044270	0.00636276	7		M1	mRNA cleavage	GO:0006379	0.0153729	2		M1	regulation of telomere maintenance via telomere lengthening	GO:1904356	0.00658993	4		M1	mitotic spindle assembly	GO:0090307	0.00513497	4		M1	negative regulation of telomere maintenance via telomerase	GO:0032211	0.00568727	3		M1
	M1	RNA stabilization	GO:0043489	0.00941917	3		M1	telomere maintenance	GO:0000723	0.00415492	6		M1	negative regulation of mRNA metabolic process	GO:1903312	0.00827019	4		M1	aromatic compound catabolic process	GO:0019439	0.00644248	7		M1	regulation of protein stability	GO:0031647	0.0156933	6		M1	telomere maintenance via telomerase	GO:0007004	0.00681572	4		M1	negative regulation of mRNA metabolic process	GO:1903312	0.00513497	4		M1	regulation of protein stability	GO:0031647	0.00648971	7		M1
	M1	RNA polyadenylation	GO:0043631	0.00998925	3		M1	telomere organization	GO:0032200	0.00415492	6		M1	mitotic nuclear division	GO:0140014	0.00838562	7		M1	RNA polyadenylation	GO:0043631	0.00644248	3		M1	regulation of DNA biosynthetic process	GO:2000278	0.0165821	4		M1	mRNA polyadenylation	GO:0006378	0.00681572	3		M1	regulation of telomere maintenance via telomerase	GO:0032210	0.00548273	4		M1	nuclear-transcribed mRNA catabolic process, nonsense-mediated decay	GO:0000184	0.00723046	3		M1
	M1	pre-mRNA cleavage required for polyadenylation	GO:0098789	0.0103173	2		M1	regulation of mitotic spindle organization	GO:0060236	0.00464026	4		M1	regulation of cellular amide metabolic process	GO:0034248	0.00871443	7		M1	pre-mRNA cleavage required for polyadenylation	GO:0098789	0.00683629	2		M1	protein-DNA complex subunit organization	GO:0071824	0.0198546	4		M1	organelle fission	GO:0048285	0.00701858	7		M1	negative regulation of chromosome organization	GO:2001251	0.00568837	5		M1	regulation of sister chromatid segregation	GO:0033045	0.0073587	4		M1
	M1	translation	GO:0006412	0.0130094	7		M1	translational initiation	GO:0006413	0.00516214	5		M1	nuclear division	GO:0000280	0.00958608	7		M1	translation	GO:0006412	0.00710171	7		M1	nucleic acid phosphodiester bond hydrolysis	GO:0090305	0.0200434	5		M1	CRD-mediated mRNA stabilization	GO:0070934	0.00701858	2		M1	negative regulation of telomere maintenance via telomerase	GO:0032211	0.0057968	3		M1	regulation of telomere maintenance via telomere lengthening	GO:1904356	0.00766692	4		M1
	M1	translational initiation	GO:0006413	0.0131228	4		M1	regulation of spindle organization	GO:0090224	0.00578213	4		M1	peptide metabolic process	GO:0006518	0.0099953	9		M1	positive regulation of chromosome organization	GO:2001252	0.0075016	5		M1	negative regulation of chromosome organization	GO:2001251	0.0202875	4		M1	regulation of translation	GO:0006417	0.00751374	6		M1	regulation of protein stability	GO:0031647	0.00608183	7		M1	CRD-mediated mRNA stabilization	GO:0070934	0.00772439	2		M1
	M1	positive regulation of mRNA 3'-end processing	GO:0031442	0.0132797	2		M1	sister chromatid cohesion	GO:0007062	0.00578213	4		M1	nuclear-transcribed mRNA catabolic process, nonsense-mediated decay	GO:0000184	0.0100029	3		M1	peptide biosynthetic process	GO:0043043	0.00780077	7		M1	regulation of establishment of protein localization to telomere	GO:0070203	0.0202875	2		M1	nuclear-transcribed mRNA catabolic process	GO:0000956	0.00755895	4		M1	regulation of sister chromatid segregation	GO:0033045	0.00725761	4		M1	mRNA polyadenylation	GO:0006378	0.00772439	3		M1
	M1	mRNA cleavage involved in mRNA processing	GO:0098787	0.0132797	2		M1	regulation of telomere maintenance	GO:0032204	0.00665028	5		M1	CRD-mediated mRNA stabilization	GO:0070934	0.010202	2		M1	positive regulation of mRNA 3'-end processing	GO:0031442	0.0078675	2		M1	regulation of chromosome organization	GO:0033044	0.0203698	6		M1	negative regulation of telomere maintenance via telomere lengthening	GO:1904357	0.00755895	3		M1	nuclear-transcribed mRNA catabolic process, nonsense-mediated decay	GO:0000184	0.00725761	3		M1	telomere maintenance via telomerase	GO:0007004	0.00793084	4		M1
	M1	peptide biosynthetic process	GO:0043043	0.0148474	7		M1	regulation of chromosome segregation	GO:0051983	0.00717872	5		M1	regulation of sister chromatid segregation	GO:0033045	0.0103785	4		M1	mRNA cleavage involved in mRNA processing	GO:0098787	0.0078675	2		M1	nuclear chromosome segregation	GO:0098813	0.0216239	5		M1	DNA biosynthetic process	GO:0071897	0.00766716	5		M1	regulation of telomere maintenance via telomere lengthening	GO:1904356	0.00769586	4		M1	telomere maintenance	GO:0000723	0.00807277	5		M1
	M1	mitotic nuclear division	GO:0140014	0.0148798	6		M1	regulation of translational initiation	GO:0006446	0.00717872	4		M1	mRNA polyadenylation	GO:0006378	0.0103785	3		M1	mitotic nuclear division	GO:0140014	0.00796521	6		M1	regulation of production of miRNAs involved in gene silencing by miRNA	GO:1903798	0.0217682	2		M1	heterocycle catabolic process	GO:0046700	0.00774351	7		M1	nucleobase-containing compound catabolic process	GO:0034655	0.00781562	7		M1	telomere organization	GO:0032200	0.00807277	5		M1
	M1	spindle assembly	GO:0051225	0.014892	4		M1	regulation of DNA biosynthetic process	GO:2000278	0.00991776	5		M1	nucleosome organization	GO:0034728	0.0111406	4		M1	regulation of cellular amide metabolic process	GO:0034248	0.00836725	6		M1	regulation of establishment of protein localization to chromosome	GO:0070202	0.0217682	2		M1	posttranscriptional regulation of gene expression	GO:0010608	0.00780457	7		M1	telomere maintenance via telomerase	GO:0007004	0.00781562	4		M1	regulation of translation	GO:0006417	0.00883291	6		M1
	M1	regulation of cellular amide metabolic process	GO:0034248	0.014892	6		M1	negative regulation of telomere maintenance via telomerase	GO:0032211	0.0105611	3		M1	RNA stabilization	GO:0043489	0.0121559	3		M1	spindle assembly	GO:0051225	0.00847176	4		M1	RNA 3'-end processing	GO:0031123	0.0217682	3		M1	cellular nitrogen compound catabolic process	GO:0044270	0.00780457	7		M1	CRD-mediated mRNA stabilization	GO:0070934	0.00781562	2		M1	nuclear-transcribed mRNA catabolic process	GO:0000956	0.00883291	4		M1
	M1	regulation of telomere maintenance	GO:0032204	0.014892	4		M1	regulation of telomere maintenance via telomerase	GO:0032210	0.0110506	4		M1	pre-mRNA cleavage required for polyadenylation	GO:0098789	0.0125721	2		M1	protein sumoylation	GO:0016925	0.00899986	3		M1	mitotic spindle assembly	GO:0090307	0.0236209	3		M1	RNA polyadenylation	GO:0043631	0.00780457	3		M1	mRNA polyadenylation	GO:0006378	0.00781562	3		M1	DNA biosynthetic process	GO:0071897	0.00883291	5		M1
	M1	negative regulation of RNA catabolic process	GO:1902369	0.014892	3		M1	CRD-mediated mRNA stabilization	GO:0070934	0.0121765	2		M1	RNA polyadenylation	GO:0043631	0.0131646	3		M1	nuclear division	GO:0000280	0.00902078	6		M1	regulation of production of small RNA involved in gene silencing by RNA	GO:0070920	0.024052	2		M1	aromatic compound catabolic process	GO:0019439	0.0081333	7		M1	amide biosynthetic process	GO:0043604	0.00829484	8		M1	negative regulation of telomere maintenance via telomere lengthening	GO:1904357	0.00883291	3		M1
	M1	protein sumoylation	GO:0016925	0.014892	3		M1	regulation of DNA endoreduplication	GO:0032875	0.0121765	2		M1	organelle fission	GO:0048285	0.0144796	7		M1	protein stabilization	GO:0050821	0.00994821	5		M1	regulation of telomere maintenance via telomerase	GO:0032210	0.0244059	3		M1	pre-mRNA cleavage required for polyadenylation	GO:0098789	0.0081875	2		M1	organelle fission	GO:0048285	0.0084889	7		M1	RNA stabilization	GO:0043489	0.00883291	3		M1
	M1	nuclear division	GO:0000280	0.0158569	6		M1	DNA endoreduplication	GO:0042023	0.0121765	2		M1	positive regulation of mRNA 3'-end processing	GO:0031442	0.0153142	2		M1	mRNA cleavage	GO:0006379	0.0109115	2		M1	regulation of protein localization to chromosome, telomeric region	GO:1904814	0.0266188	2		M1	telomere maintenance via telomere lengthening	GO:0010833	0.00862452	4		M1	negative regulation of telomere maintenance via telomere lengthening	GO:1904357	0.00912437	3		M1	RNA polyadenylation	GO:0043631	0.00883291	3		M1
	M1	protein stabilization	GO:0050821	0.0165586	5		M1	negative regulation of DNA endoreduplication	GO:0032876	0.0121765	2		M1	mRNA cleavage involved in mRNA processing	GO:0098787	0.0153142	2		M1	regulation of DNA biosynthetic process	GO:2000278	0.0110138	4		M1	positive regulation of DNA biosynthetic process	GO:2000573	0.0276917	3		M1	translation	GO:0006412	0.00897862	7		M1	nuclear-transcribed mRNA catabolic process	GO:0000956	0.00917226	4		M1	pre-mRNA cleavage required for polyadenylation	GO:0098789	0.00883291	2		M1
	M1	mRNA cleavage	GO:0006379	0.0168532	2		M1	translation	GO:0006412	0.0122697	8		M1	negative regulation of RNA catabolic process	GO:1902369	0.0198377	3		M1	mitotic spindle organization	GO:0007052	0.0116207	4		M1	DNA biosynthetic process	GO:0071897	0.0288402	4		M1	RNA-dependent DNA biosynthetic process	GO:0006278	0.00897862	4		M1	DNA biosynthetic process	GO:0071897	0.00965014	5		M1	telomere maintenance via telomere lengthening	GO:0010833	0.010258	4		M1
	M1	regulation of DNA biosynthetic process	GO:2000278	0.017299	4		M1	negative regulation of chromosome organization	GO:2001251	0.0122697	5		M1	protein sumoylation	GO:0016925	0.0198377	3		M1	amide biosynthetic process	GO:0043604	0.0116416	7		M1	positive regulation of mRNA processing	GO:0050685	0.0288402	2		M1	translational initiation	GO:0006413	0.00915489	4		M1	RNA polyadenylation	GO:0043631	0.00976038	3		M1	RNA-dependent DNA biosynthetic process	GO:0006278	0.0110756	4		M1
	M1	mitotic spindle organization	GO:0007052	0.017426	4		M1	nuclear-transcribed mRNA catabolic process, nonsense-mediated decay	GO:0000184	0.0122697	3		M1	spindle assembly	GO:0051225	0.0204664	4		M1	negative regulation of mRNA splicing, via spliceosome	GO:0048025	0.0119166	2		M1	regulation of telomere maintenance via telomere lengthening	GO:1904356	0.0300131	3		M1	positive regulation of mRNA 3'-end processing	GO:0031442	0.00980281	2		M1	pre-mRNA cleavage required for polyadenylation	GO:0098789	0.00987165	2		M1	positive regulation of mRNA 3'-end processing	GO:0031442	0.0112358	2		M1
	M1	positive regulation of DNA metabolic process	GO:0051054	0.017426	5		M1	peptidyl-lysine modification	GO:0018205	0.0125347	8		M1	regulation of telomere maintenance	GO:0032204	0.0212364	4		M1	ATP-dependent chromatin remodeling	GO:0043044	0.0119166	2		M1	telomere maintenance via telomerase	GO:0007004	0.0304009	3		M1	mRNA cleavage involved in mRNA processing	GO:0098787	0.00980281	2		M1	heterocycle catabolic process	GO:0046700	0.00991276	7		M1	mRNA cleavage involved in mRNA processing	GO:0098787	0.0112358	2		M1
	M1	negative regulation of mRNA splicing, via spliceosome	GO:0048025	0.017426	2		M1	chromatin remodeling	GO:0006338	0.013208	4		M1	protein localization to chromosome	GO:0034502	0.0212364	4		M1	protein-DNA complex subunit organization	GO:0071824	0.0122584	4		M1	nucleosome organization	GO:0034728	0.0304009	3		M1	peptide biosynthetic process	GO:0043043	0.0100215	7		M1	aromatic compound catabolic process	GO:0019439	0.010102	7		M1	translational initiation	GO:0006413	0.0114281	4		M1
	M1	amide biosynthetic process	GO:0043604	0.0185883	7		M1	regulation of sister chromatid segregation	GO:0033045	0.0136771	4		M1	mRNA cleavage	GO:0006379	0.0219245	2		M1	organelle fission	GO:0048285	0.01246	6		M1	establishment of protein localization to telomere	GO:0070200	0.0304009	2		M1	negative regulation of DNA biosynthetic process	GO:2000279	0.0100215	3		M1	cellular nitrogen compound catabolic process	GO:0044270	0.010102	7		M1	translation	GO:0006412	0.0117083	7		M1
	M1	regulation of translational initiation	GO:0006446	0.0192874	3		M1	peptide biosynthetic process	GO:0043043	0.0138889	8		M1	attachment of mitotic spindle microtubules to kinetochore	GO:0051315	0.0242535	2		M1	negative regulation of chromosome organization	GO:2001251	0.01246	4		M1	DNA recombination	GO:0006310	0.0305999	4		M1	spindle assembly	GO:0051225	0.0104171	4		M1	telomere maintenance via telomere lengthening	GO:0010833	0.010102	4		M1	negative regulation of DNA biosynthetic process	GO:2000279	0.0117464	3		M1
	M1	regulation of attachment of spindle microtubules to kinetochore	GO:0051988	0.0194209	2		M1	positive regulation of DNA metabolic process	GO:0051054	0.0138889	6		M1	negative regulation of mRNA splicing, via spliceosome	GO:0048025	0.0242535	2		M1	regulation of translational initiation	GO:0006446	0.01246	3		M1	mitotic sister chromatid segregation	GO:0000070	0.0311429	4		M1	regulation of cellular amide metabolic process	GO:0034248	0.0104171	6		M1	RNA-dependent DNA biosynthetic process	GO:0006278	0.0112533	4		M1	spindle assembly	GO:0051225	0.0129225	4		M1
	M1	negative regulation of chromosome organization	GO:2001251	0.0195861	4		M1	regulation of telomere maintenance via telomere lengthening	GO:1904356	0.0140499	4		M1	ATP-dependent chromatin remodeling	GO:0043044	0.0242535	2		M1	regulation of attachment of spindle microtubules to kinetochore	GO:0051988	0.0126547	2		M1	DNA repair	GO:0006281	0.0331623	6		M1	regulation of telomere maintenance	GO:0032204	0.0108691	4		M1	positive regulation of mRNA 3'-end processing	GO:0031442	0.0117827	2		M1	mitotic nuclear division	GO:0140014	0.013042	6		M1
	M1	regulation of mitotic sister chromatid segregation	GO:0033047	0.019981	3		M1	telomere maintenance via telomerase	GO:0007004	0.0146789	4		M1	protein stabilization	GO:0050821	0.0250932	5		M1	regulation of mitotic sister chromatid segregation	GO:0033047	0.0126547	3		M1	spindle organization	GO:0007051	0.0338135	4		M1	protein sumoylation	GO:0016925	0.010943	3		M1	mRNA cleavage involved in mRNA processing	GO:0098787	0.0117827	2		M1	peptide biosynthetic process	GO:0043043	0.013042	7		M1
	M1	organelle fission	GO:0048285	0.0204165	6		M1	nucleosome organization	GO:0034728	0.0146789	4		M1	regulation of DNA biosynthetic process	GO:2000278	0.0261957	4		M1	microtubule cytoskeleton organization involved in mitosis	GO:1902850	0.0132289	4		M1	positive regulation of chromosome organization	GO:2001252	0.0338135	4		M1	negative regulation of telomere maintenance	GO:0032205	0.0112028	3		M1	peptide metabolic process	GO:0006518	0.0122478	8		M1	negative regulation of RNA catabolic process	GO:1902369	0.013042	3		M1
	M1	positive regulation of telomere maintenance	GO:0032206	0.020684	3		M1	negative regulation of telomere maintenance via telomere lengthening	GO:1904357	0.0149059	3		M1	regulation of attachment of spindle microtubules to kinetochore	GO:0051988	0.0270423	2		M1	peptide metabolic process	GO:0006518	0.0153544	7		M1	regulation of nuclease activity	GO:0032069	0.0339717	2		M1	protein stabilization	GO:0050821	0.0119767	5		M1	negative regulation of DNA biosynthetic process	GO:2000279	0.012346	3		M1	protein sumoylation	GO:0016925	0.013042	3		M1
	M1	microtubule cytoskeleton organization involved in mitosis	GO:1902850	0.0207924	4		M1	RNA stabilization	GO:0043489	0.0149059	3		M1	mitotic spindle organization	GO:0007052	0.0271555	4		M1	regulation of telomere maintenance via telomerase	GO:0032210	0.0157008	3		M1	establishment of RNA localization	GO:0051236	0.0343663	3		M1	regulation of protein stability	GO:0031647	0.0128276	6		M1	spindle assembly	GO:0051225	0.0128975	4		M1	protein localization to chromosome	GO:0034502	0.0130465	4		M1
	M1	regulation of telomere maintenance via telomerase	GO:0032210	0.0237231	3		M1	regulation of response to DNA damage stimulus	GO:2001020	0.0155309	6		M1	regulation of protein stability	GO:0031647	0.0272428	6		M1	negative regulation of RNA splicing	GO:0033119	0.0179644	2		M1	chromosome segregation	GO:0007059	0.0347926	5		M1	mRNA cleavage	GO:0006379	0.012844	2		M1	regulation of telomere maintenance	GO:0032204	0.0132781	4		M1	regulation of cellular amide metabolic process	GO:0034248	0.0133069	6		M1
	M1	regulation of RNA stability	GO:0043487	0.0237231	3		M1	DNA repair	GO:0006281	0.0164475	8		M1	mitotic cell cycle phase transition	GO:0044772	0.0280085	6		M1	positive regulation of DNA biosynthetic process	GO:2000573	0.0183131	3		M1	negative regulation of telomere maintenance via telomerase	GO:0032211	0.035009	2		M1	mitotic spindle organization	GO:0007052	0.0139462	4		M1	protein sumoylation	GO:0016925	0.0132781	3		M1	negative regulation of telomere maintenance	GO:0032205	0.0134614	3		M1
	M1	telomere maintenance	GO:0000723	0.0241684	4		M1	anatomical structure homeostasis	GO:0060249	0.0187442	6		M1	positive regulation of DNA metabolic process	GO:0051054	0.0283116	5		M1	DNA biosynthetic process	GO:0071897	0.0190083	4		M1	mitotic spindle assembly checkpoint	GO:0007094	0.035009	2		M1	amide biosynthetic process	GO:0043604	0.0143001	7		M1	negative regulation of telomere maintenance	GO:0032205	0.0136648	3		M1	nuclear division	GO:0000280	0.0141797	6		M1
	M1	telomere organization	GO:0032200	0.0241684	4		M1	regulation of mitotic nuclear division	GO:0007088	0.0189378	5		M1	regulation of mitotic sister chromatid segregation	GO:0033047	0.0288521	3		M1	chromatin remodeling	GO:0006338	0.0190083	3		M1	spindle assembly checkpoint	GO:0071173	0.035009	2		M1	attachment of mitotic spindle microtubules to kinetochore	GO:0051315	0.0143001	2		M1	mRNA cleavage	GO:0006379	0.0153134	2		M1	mRNA cleavage	GO:0006379	0.0145992	2		M1
	M1	peptide metabolic process	GO:0006518	0.024855	7		M1	regulation of DNA-dependent DNA replication	GO:0090329	0.0189378	3		M1	protein-DNA complex subunit organization	GO:0071824	0.0295226	4		M1	positive regulation of mRNA processing	GO:0050685	0.0192648	2		M1	mitotic spindle checkpoint	GO:0071174	0.035009	2		M1	negative regulation of mRNA splicing, via spliceosome	GO:0048025	0.0143001	2		M1	mitotic spindle organization	GO:0007052	0.0180125	4		M1	negative regulation of mRNA splicing, via spliceosome	GO:0048025	0.0172311	2		M1
	M1	negative regulation of RNA splicing	GO:0033119	0.0250579	2		M1	regulation of translation	GO:0006417	0.0189569	6		M1	negative regulation of chromosome organization	GO:2001251	0.0299273	4		M1	regulation of telomere maintenance via telomere lengthening	GO:1904356	0.0194461	3		M1	spindle checkpoint	GO:0031577	0.035009	2		M1	protein-DNA complex subunit organization	GO:0071824	0.015422	4		M1	attachment of mitotic spindle microtubules to kinetochore	GO:0051315	0.0180125	2		M1	mitotic spindle organization	GO:0007052	0.0179201	4		M1
	M1	positive regulation of DNA biosynthetic process	GO:2000573	0.0258359	3		M1	DNA biosynthetic process	GO:0071897	0.0189569	5		M1	positive regulation of telomere maintenance	GO:0032206	0.0299273	3		M1	telomere maintenance via telomerase	GO:0007004	0.0201132	3		M1	negative regulation of mitotic metaphase/anaphase transition	GO:0045841	0.035009	2		M1	nucleic acid phosphodiester bond hydrolysis	GO:0090305	0.015422	5		M1	negative regulation of mRNA splicing, via spliceosome	GO:0048025	0.0180125	2		M1	positive regulation of DNA metabolic process	GO:0051054	0.0184722	5		M1
	M1	positive regulation of interferon-alpha production	GO:0032727	0.0273162	2		M1	telomere maintenance via telomere lengthening	GO:0010833	0.0189569	4		M1	mitotic metaphase plate congression	GO:0007080	0.0299273	3		M1	DNA conformation change	GO:0071103	0.0209417	4		M1	negative regulation of metaphase/anaphase transition of cell cycle	GO:1902100	0.035009	2		M1	regulation of translational initiation	GO:0006446	0.0155939	3		M1	regulation of translational initiation	GO:0006446	0.0204802	3		M1	regulation of attachment of spindle microtubules to kinetochore	GO:0051988	0.0194364	2		M1
	M1	positive regulation of mRNA processing	GO:0050685	0.0273162	2		M1	negative regulation of DNA biosynthetic process	GO:2000279	0.0189569	3		M1	microtubule cytoskeleton organization involved in mitosis	GO:1902850	0.0318856	4		M1	negative regulation of mRNA processing	GO:0050686	0.0224602	2		M1	negative regulation of mitotic sister chromatid separation	GO:2000816	0.035009	2		M1	regulation of attachment of spindle microtubules to kinetochore	GO:0051988	0.0160567	2		M1	protein-DNA complex subunit organization	GO:0071824	0.0205029	4		M1	regulation of translational initiation	GO:0006446	0.0194364	3		M1
	M1	DNA biosynthetic process	GO:0071897	0.0275573	4		M1	regulation of nuclear division	GO:0051783	0.0189569	5		M1	viral translation	GO:0019081	0.0318856	2		M1	spindle organization	GO:0007051	0.0229411	4		M1	negative regulation of chromosome separation	GO:1905819	0.035009	2		M1	regulation of establishment of protein localization to telomere	GO:0070203	0.0160567	2		M1	regulation of establishment of protein localization to telomere	GO:0070203	0.0205881	2		M1	regulation of establishment of protein localization to telomere	GO:0070203	0.0194364	2		M1
	M1	regulation of telomere maintenance via telomere lengthening	GO:1904356	0.0281027	3		M1	mRNA 3'-end processing	GO:0031124	0.0189569	3		M1	positive regulation of translational initiation	GO:0045948	0.0318856	2		M1	N-terminal protein amino acid modification	GO:0031365	0.0240969	2		M1	telomere maintenance via telomere lengthening	GO:0010833	0.0367586	3		M1	regulation of mitotic sister chromatid segregation	GO:0033047	0.0162483	3		M1	nucleic acid phosphodiester bond hydrolysis	GO:0090305	0.0207993	5		M1	protein-DNA complex subunit organization	GO:0071824	0.0197929	4		M1
	M1	telomere maintenance via telomerase	GO:0007004	0.0281104	3		M1	RNA-dependent DNA biosynthetic process	GO:0006278	0.0191655	4		M1	regulation of telomere maintenance via telomerase	GO:0032210	0.0340863	3		M1	negative regulation of telomere maintenance via telomerase	GO:0032211	0.024924	2		M1	RNA-dependent DNA biosynthetic process	GO:0006278	0.0384702	3		M1	mitotic metaphase plate congression	GO:0007080	0.0170092	3		M1	regulation of mitotic sister chromatid segregation	GO:0033047	0.0211815	3		M1	amide biosynthetic process	GO:0043604	0.0198375	7		M1
	M1	nucleosome organization	GO:0034728	0.0281104	3		M1	DNA recombination	GO:0006310	0.019291	5		M1	regulation of RNA stability	GO:0043487	0.0340863	3		M1	positive regulation of chromosome segregation	GO:0051984	0.024924	2		M1	tRNA aminoacylation for protein translation	GO:0006418	0.0390242	2		M1	microtubule cytoskeleton organization involved in mitosis	GO:1902850	0.017016	4		M1	mitotic metaphase plate congression	GO:0007080	0.021979	3		M1	nucleic acid phosphodiester bond hydrolysis	GO:0090305	0.0201009	5		M1
	M1	negative regulation of mRNA processing	GO:0050686	0.0301805	2		M1	amide biosynthetic process	GO:0043604	0.0194103	8		M1	negative regulation of RNA splicing	GO:0033119	0.0340863	2		M1	mitotic spindle assembly checkpoint	GO:0007094	0.024924	2		M1	sister chromatid segregation	GO:0000819	0.0391964	4		M1	regulation of establishment of protein localization to chromosome	GO:0070202	0.0177614	2		M1	microtubule cytoskeleton organization involved in mitosis	GO:1902850	0.0223509	4		M1	regulation of mitotic sister chromatid segregation	GO:0033047	0.0201009	3		M1
	M1	spindle organization	GO:0007051	0.0316308	4		M1	positive regulation of response to DNA damage stimulus	GO:2001022	0.0198675	4		M1	telomere maintenance	GO:0000723	0.0366954	4		M1	spindle assembly checkpoint	GO:0071173	0.024924	2		M1	negative regulation of mitotic sister chromatid segregation	GO:0033048	0.040402	2		M1	peptide metabolic process	GO:0006518	0.0207038	7		M1	regulation of establishment of protein localization to chromosome	GO:0070202	0.0225132	2		M1	positive regulation of telomere maintenance	GO:0032206	0.0210341	3		M1
	M1	interferon-alpha production	GO:0032607	0.0316308	2		M1	DNA conformation change	GO:0071103	0.020186	5		M1	telomere organization	GO:0032200	0.0366954	4		M1	mitotic spindle checkpoint	GO:0071174	0.024924	2		M1	mRNA polyadenylation	GO:0006378	0.040402	2		M1	telomere maintenance	GO:0000723	0.0207038	4		M1	negative regulation of DNA metabolic process	GO:0051053	0.0263231	4		M1	organelle fission	GO:0048285	0.0213166	6		M1
	M1	regulation of interferon-alpha production	GO:0032647	0.0316308	2		M1	negative regulation of RNA catabolic process	GO:1902369	0.0210783	3		M1	positive regulation of interferon-alpha production	GO:0032727	0.0366954	2		M1	spindle checkpoint	GO:0031577	0.024924	2		M1	regulation of DNA binding	GO:0051101	0.0418301	3		M1	telomere organization	GO:0032200	0.0207038	4		M1	telomere maintenance	GO:0000723	0.0263231	4		M1	microtubule cytoskeleton organization involved in mitosis	GO:1902850	0.0213166	4		M1
	M1	N-terminal protein amino acid modification	GO:0031365	0.0316308	2		M1	protein sumoylation	GO:0016925	0.0210783	3		M1	positive regulation of mRNA processing	GO:0050685	0.0366954	2		M1	negative regulation of mitotic metaphase/anaphase transition	GO:0045841	0.024924	2		M1	negative regulation of sister chromatid segregation	GO:0033046	0.0418685	2		M1	negative regulation of RNA splicing	GO:0033119	0.0226526	2		M1	telomere organization	GO:0032200	0.0263231	4		M1	regulation of establishment of protein localization to chromosome	GO:0070202	0.0213166	2		M1
	M1	negative regulation of telomere maintenance via telomerase	GO:0032211	0.0323038	2		M1	DNA packaging	GO:0006323	0.0210783	4		M1	positive regulation of DNA biosynthetic process	GO:2000573	0.0373992	3		M1	negative regulation of metaphase/anaphase transition of cell cycle	GO:1902100	0.024924	2		M1	negative regulation of chromosome segregation	GO:0051985	0.0418685	2		M1	regulation of protein localization to chromosome, telomeric region	GO:1904814	0.0226526	2		M1	negative regulation of RNA splicing	GO:0033119	0.0274076	2		M1	anatomical structure homeostasis	GO:0060249	0.0226288	5		M1
	M1	positive regulation of chromosome segregation	GO:0051984	0.0323038	2		M1	chromatin assembly or disassembly	GO:0006333	0.0219075	4		M1	chromatin remodeling	GO:0006338	0.038485	3		M1	negative regulation of mitotic sister chromatid separation	GO:2000816	0.024924	2		M1	establishment of protein localization to chromosome	GO:0070199	0.0418685	2		M1	peptidyl-lysine modification	GO:0018205	0.0228226	6		M1	regulation of protein localization to chromosome, telomeric region	GO:1904814	0.0274076	2		M1	regulation of RNA stability	GO:0043487	0.0242264	3		M1
	M1	mitotic spindle assembly checkpoint	GO:0007094	0.0323038	2		M1	negative regulation of telomere maintenance	GO:0032205	0.0222585	3		M1	negative regulation of phosphoprotein phosphatase activity	GO:0032515	0.0392536	2		M1	negative regulation of chromosome separation	GO:1905819	0.024924	2		M1	regulation of telomere maintenance	GO:0032204	0.0423375	3		M1	positive regulation of DNA biosynthetic process	GO:2000573	0.0233416	3		M1	positive regulation of DNA biosynthetic process	GO:2000573	0.028991	3		M1	negative regulation of DNA metabolic process	GO:0051053	0.0251568	4		M1
	M1	spindle assembly checkpoint	GO:0071173	0.0323038	2		M1	microtubule cytoskeleton organization	GO:0000226	0.0250315	8		M1	regulation of type I interferon production	GO:0032479	0.0394106	3		M1	telomere maintenance via telomere lengthening	GO:0010833	0.0253441	3		M1	protein localization to chromosome	GO:0034502	0.0423375	3		M1	positive regulation of mRNA processing	GO:0050685	0.0251757	2		M1	positive regulation of mRNA processing	GO:0050685	0.0297552	2		M1	negative regulation of RNA splicing	GO:0033119	0.0252192	2		M1
	M1	mitotic spindle checkpoint	GO:0071174	0.0323038	2		M1	attachment of mitotic spindle microtubules to kinetochore	GO:0051315	0.0251358	2		M1	type I interferon production	GO:0032606	0.0394106	3		M1	regulation of protein stability	GO:0031647	0.0253441	5		M1	regulation of chromosome segregation	GO:0051983	0.0431623	3		M1	nucleosome organization	GO:0034728	0.0273384	3		M1	cellular response to lipid	GO:0071396	0.0302166	6		M1	regulation of protein localization to chromosome, telomeric region	GO:1904814	0.0252192	2		M1
	M1	spindle checkpoint	GO:0031577	0.0323038	2		M1	regulation of RNA export from nucleus	GO:0046831	0.0251358	2		M1	cell cycle phase transition	GO:0044770	0.0394611	6		M1	mRNA stabilization	GO:0048255	0.0266355	2		M1	ncRNA metabolic process	GO:0034660	0.0431623	5		M1	establishment of protein localization to telomere	GO:0070200	0.0273384	2		M1	establishment of protein localization to telomere	GO:0070200	0.0324426	2		M1	positive regulation of DNA biosynthetic process	GO:2000573	0.0266162	3		M1
	M1	negative regulation of mitotic metaphase/anaphase transition	GO:0045841	0.0323038	2		M1	ATP-dependent chromatin remodeling	GO:0043044	0.0251358	2		M1	regulation of telomere maintenance via telomere lengthening	GO:1904356	0.0410156	3		M1	RNA-dependent DNA biosynthetic process	GO:0006278	0.0269026	3		M1	tRNA aminoacylation	GO:0043039	0.0431623	2		M1	negative regulation of phosphoprotein phosphatase activity	GO:0032515	0.0273384	2		M1	negative regulation of phosphoprotein phosphatase activity	GO:0032515	0.0324426	2		M1	peptide metabolic process	GO:0006518	0.0267142	7		M1
	M1	negative regulation of metaphase/anaphase transition of cell cycle	GO:1902100	0.0323038	2		M1	regulation of cellular amide metabolic process	GO:0034248	0.0279909	6		M1	DNA biosynthetic process	GO:0071897	0.042268	4		M1	DNA packaging	GO:0006323	0.0291295	3		M1	amino acid activation	GO:0043038	0.0431623	2		M1	proteasome-mediated ubiquitin-dependent protein catabolic process	GO:0043161	0.027823	5		M1	nucleosome organization	GO:0034728	0.0331098	3		M1	positive regulation of interferon-alpha production	GO:0032727	0.0273283	2		M1
	M1	negative regulation of mitotic sister chromatid separation	GO:2000816	0.0323038	2		M1	peptide metabolic process	GO:0006518	0.0281677	8		M1	telomere maintenance via telomerase	GO:0007004	0.0424665	3		M1	negative regulation of mitotic sister chromatid segregation	GO:0033048	0.029946	2		M1	positive regulation of DNA metabolic process	GO:0051054	0.0431623	4		M1	metaphase plate congression	GO:0051310	0.0279997	3		M1	DNA recombination	GO:0006310	0.0336081	4		M1	positive regulation of mRNA processing	GO:0050685	0.0273283	2		M1
	M1	negative regulation of chromosome separation	GO:1905819	0.0323038	2		M1	regulation of attachment of spindle microtubules to kinetochore	GO:0051988	0.0281677	2		M1	negative regulation of mRNA processing	GO:0050686	0.0424665	2		M1	chromatin assembly or disassembly	GO:0006333	0.029946	3		M1	negative regulation of telomere maintenance via telomere lengthening	GO:1904357	0.0431623	2		M1	chromosome localization	GO:0050000	0.0290062	3		M1	metaphase plate congression	GO:0051310	0.0337233	3		M1	peptidyl-lysine modification	GO:0018205	0.0284979	6		M1
	M1	telomere maintenance via telomere lengthening	GO:0010833	0.0335944	3		M1	regulation of nucleobase-containing compound transport	GO:0032239	0.0281677	2		M1	metaphase plate congression	GO:0051310	0.0436156	3		M1	regulation of DNA binding	GO:0051101	0.0308012	3		M1	RNA localization	GO:0006403	0.0431623	3		M1	establishment of chromosome localization	GO:0051303	0.0290062	3		M1	chromosome localization	GO:0050000	0.0347073	3		M1	regulation of type I interferon production	GO:0032479	0.0285986	3		M1
	M1	mRNA stabilization	GO:0048255	0.0342204	2		M1	negative regulation of DNA-dependent DNA replication	GO:2000104	0.0281677	2		M1	chromosome localization	GO:0050000	0.0436156	3		M1	regulation of telomere maintenance	GO:0032204	0.0316775	3		M1	RNA polyadenylation	GO:0043631	0.0448737	2		M1	negative regulation of mRNA processing	GO:0050686	0.0292253	2		M1	establishment of chromosome localization	GO:0051303	0.0347073	3		M1	type I interferon production	GO:0032606	0.0285986	3		M1
	M1	regulation of protein stability	GO:0031647	0.0343024	5		M1	histone mRNA catabolic process	GO:0071044	0.0281677	2		M1	establishment of chromosome localization	GO:0051303	0.0436156	3		M1	negative regulation of sister chromatid segregation	GO:0033046	0.0316775	2		M1	RNA phosphodiester bond hydrolysis	GO:0090501	0.0452265	3		M1	spindle organization	GO:0007051	0.0308129	4		M1	proteasome-mediated ubiquitin-dependent protein catabolic process	GO:0043161	0.0347073	5		M1	establishment of protein localization to telomere	GO:0070200	0.0294024	2		M1
	M1	RNA-dependent DNA biosynthetic process	GO:0006278	0.0348212	3		M1	regulation of mitotic sister chromatid segregation	GO:0033047	0.032924	3		M1	interferon-alpha production	GO:0032607	0.0436156	2		M1	negative regulation of chromosome segregation	GO:0051985	0.0316775	2		M1	nucleocytoplasmic transport	GO:0006913	0.045789	4		M1	regulation of nuclease activity	GO:0032069	0.0318544	2		M1	negative regulation of mRNA processing	GO:0050686	0.0347073	2		M1	nucleosome organization	GO:0034728	0.030131	3		M1
	M1	tRNA aminoacylation for protein translation	GO:0006418	0.0356734	2		M1	regulation of DNA repair	GO:0006282	0.0329566	4		M1	regulation of interferon-alpha production	GO:0032647	0.0436156	2		M1	protein localization to chromosome	GO:0034502	0.0316775	3		M1	nuclear transport	GO:0051169	0.045789	4		M1	positive regulation of chromosome segregation	GO:0051984	0.032565	2		M1	DNA repair	GO:0006281	0.0363298	6		M1	establishment of protein localization to organelle	GO:0072594	0.0306532	5		M1
	M1	negative regulation of mitotic sister chromatid segregation	GO:0033048	0.0377195	2		M1	positive regulation of telomere maintenance	GO:0032206	0.0340173	3		M1	N-terminal protein amino acid modification	GO:0031365	0.0436156	2		M1	positive regulation of DNA metabolic process	GO:0051054	0.03224	4		M1	regulation of response to DNA damage stimulus	GO:2001020	0.0462947	4		M1	mitotic spindle assembly checkpoint	GO:0007094	0.032565	2		M1	regulation of nuclease activity	GO:0032069	0.0363298	2		M1	DNA recombination	GO:0006310	0.0310845	4		M1
	M1	regulation of DNA binding	GO:0051101	0.0389478	3		M1	mitotic metaphase plate congression	GO:0007080	0.0340173	3		M1	DNA recombination	GO:0006310	0.043641	4		M1	negative regulation of telomere maintenance via telomere lengthening	GO:1904357	0.0330123	2		M1	protein localization to chromosome, telomeric region	GO:0070198	0.0466874	2		M1	spindle assembly checkpoint	GO:0071173	0.032565	2		M1	N-terminal protein amino acid modification	GO:0031365	0.0363298	2		M1	negative regulation of mRNA processing	GO:0050686	0.0311927	2		M1
	M1	negative regulation of sister chromatid segregation	GO:0033046	0.0389478	2		M1	protein-DNA complex subunit organization	GO:0071824	0.0342862	4		M1	negative regulation of telomere maintenance via telomerase	GO:0032211	0.0445896	2		M1	regulation of DNA-templated transcription, elongation	GO:0032784	0.0330123	2		M1	negative regulation of DNA binding	GO:0043392	0.0484772	2		M1	mitotic spindle checkpoint	GO:0071174	0.032565	2		M1	spindle organization	GO:0007051	0.0363766	4		M1	regulation of nuclease activity	GO:0032069	0.0337936	2		M1
	M1	negative regulation of chromosome segregation	GO:0051985	0.0389478	2		M1	positive regulation of T cell mediated immunity	GO:0002711	0.0342862	2		M1	positive regulation of chromosome segregation	GO:0051984	0.0445896	2		M1	RNA stabilization	GO:0043489	0.0330123	2		M1	tRNA metabolic process	GO:0006399	0.0494585	3		M1	spindle checkpoint	GO:0031577	0.032565	2		M1	ubiquitin-dependent protein catabolic process	GO:0006511	0.0363784	6		M1	interferon-alpha production	GO:0032607	0.0337936	2		M1
	M1	protein localization to chromosome	GO:0034502	0.0392672	3		M1	viral translation	GO:0019081	0.0342862	2		M1	mitotic spindle assembly checkpoint	GO:0007094	0.0445896	2		M1	RNA phosphodiester bond hydrolysis	GO:0090501	0.0342832	3		M1	mitotic spindle organization	GO:0007052	0.0500828	3		M1	protein localization to chromosome, centromeric region	GO:0071459	0.032565	2		M1	viral RNA genome replication	GO:0039694	0.0366476	2		M1	regulation of interferon-alpha production	GO:0032647	0.0337936	2		M1
	M1	tRNA aminoacylation	GO:0043039	0.0405493	2		M1	negative regulation of cell cycle process	GO:0010948	0.034801	5		M1	spindle assembly checkpoint	GO:0071173	0.0445896	2		M1	nucleic acid phosphodiester bond hydrolysis	GO:0090305	0.0350129	4		M1	regulation of gene silencing by miRNA	GO:0060964	0.0500828	2		M1	negative regulation of mitotic metaphase/anaphase transition	GO:0045841	0.032565	2		M1	positive regulation of chromosome segregation	GO:0051984	0.0366476	2		M1	N-terminal protein amino acid modification	GO:0031365	0.0337936	2		M1
	M1	amino acid activation	GO:0043038	0.0405493	2		M1	RNA 3'-end processing	GO:0031123	0.034801	3		M1	mitotic spindle checkpoint	GO:0071174	0.0445896	2		M1	DNA-templated transcription, elongation	GO:0006354	0.0366553	2		M1	positive regulation of telomere maintenance via telomerase	GO:0032212	0.0500828	2		M1	negative regulation of metaphase/anaphase transition of cell cycle	GO:1902100	0.032565	2		M1	mitotic spindle assembly checkpoint	GO:0007094	0.0366476	2		M1	spindle organization	GO:0007051	0.0349735	4		M1
	M1	negative regulation of telomere maintenance via telomere lengthening	GO:1904357	0.0405493	2		M1	negative regulation of mRNA metabolic process	GO:1903312	0.0371943	3		M1	spindle checkpoint	GO:0031577	0.0445896	2		M1	negative regulation of mRNA catabolic process	GO:1902373	0.0383046	2		M1	regulation of mitotic metaphase/anaphase transition	GO:0030071	0.0500828	2		M1	negative regulation of mitotic sister chromatid separation	GO:2000816	0.032565	2		M1	spindle assembly checkpoint	GO:0071173	0.0366476	2		M1	DNA repair	GO:0006281	0.0349735	6		M1
	M1	regulation of DNA-templated transcription, elongation	GO:0032784	0.0405493	2		M1	histone mRNA metabolic process	GO:0008334	0.0371943	2		M1	protein localization to chromosome, centromeric region	GO:0071459	0.0445896	2		M1	negative regulation of DNA binding	GO:0043392	0.0383046	2		M1	regulation of metaphase/anaphase transition of cell cycle	GO:1902099	0.0500828	2		M1	negative regulation of chromosome separation	GO:1905819	0.032565	2		M1	mitotic spindle checkpoint	GO:0071174	0.0366476	2		M1	positive regulation of chromosome segregation	GO:0051984	0.0351317	2		M1
	M1	RNA phosphodiester bond hydrolysis	GO:0090501	0.0431068	3		M1	regulation of RNA stability	GO:0043487	0.0386532	3		M1	negative regulation of mitotic metaphase/anaphase transition	GO:0045841	0.0445896	2		M1	positive regulation of telomere maintenance via telomerase	GO:0032212	0.040053	2		M1	spermatogenesis	GO:0007283	0.0500828	2		M1	negative regulation of protein dephosphorylation	GO:0035308	0.032565	2		M1	spindle checkpoint	GO:0031577	0.0366476	2		M1	mitotic spindle assembly checkpoint	GO:0007094	0.0351317	2		M1
	M1	nucleocytoplasmic transport	GO:0006913	0.0436696	4		M1	negative regulation of DNA recombination	GO:0045910	0.0404226	2		M1	negative regulation of metaphase/anaphase transition of cell cycle	GO:1902100	0.0445896	2		M1	regulation of mitotic metaphase/anaphase transition	GO:0030071	0.040053	2		M1	nuclear export	GO:0051168	0.0509258	3		M1	mRNA stabilization	GO:0048255	0.0351761	2		M1	protein localization to chromosome, centromeric region	GO:0071459	0.0366476	2		M1	spindle assembly checkpoint	GO:0071173	0.0351317	2		M1
	M1	nuclear transport	GO:0051169	0.0436696	4		M1	positive regulation of interferon-alpha production	GO:0032727	0.0404226	2		M1	negative regulation of mitotic sister chromatid separation	GO:2000816	0.0445896	2		M1	regulation of metaphase/anaphase transition of cell cycle	GO:1902099	0.040053	2		M1	negative regulation of DNA biosynthetic process	GO:2000279	0.0509258	2		M1	tRNA aminoacylation for protein translation	GO:0006418	0.0380602	2		M1	negative regulation of mitotic metaphase/anaphase transition	GO:0045841	0.0366476	2		M1	mitotic spindle checkpoint	GO:0071174	0.0351317	2		M1
	M1	nucleic acid phosphodiester bond hydrolysis	GO:0090305	0.0437295	4		M1	cell cycle DNA replication	GO:0044786	0.0404226	2		M1	negative regulation of chromosome separation	GO:1905819	0.0445896	2		M1	spermatogenesis	GO:0007283	0.040053	2		M1	ribosome biogenesis	GO:0042254	0.0509258	3		M1	negative regulation of organelle organization	GO:0010639	0.0390109	5		M1	negative regulation of metaphase/anaphase transition of cell cycle	GO:1902100	0.0366476	2		M1	spindle checkpoint	GO:0031577	0.0351317	2		M1
	M1	DNA-templated transcription, elongation	GO:0006354	0.0437295	2		M1	positive regulation of DNA biosynthetic process	GO:2000573	0.0429341	3		M1	negative regulation of protein dephosphorylation	GO:0035308	0.0445896	2		M1	peptidyl-lysine modification	GO:0018205	0.0411758	5		M1	regulation of DNA repair	GO:0006282	0.0509258	3		M1	negative regulation of mitotic sister chromatid segregation	GO:0033048	0.0403971	2		M1	negative regulation of mitotic sister chromatid separation	GO:2000816	0.0366476	2		M1	negative regulation of mitotic metaphase/anaphase transition	GO:0045841	0.0351317	2		M1
	M1	negative regulation of mRNA catabolic process	GO:1902373	0.0452131	2		M1	chromatin assembly	GO:0031497	0.0429341	3		M1	spindle organization	GO:0007051	0.0470488	4		M1	regulation of DNA repair	GO:0006282	0.0413885	3		M1	male gamete generation	GO:0048232	0.0509258	2		M1	negative regulation of phosphatase activity	GO:0010923	0.0404891	3		M1	negative regulation of chromosome separation	GO:1905819	0.0366476	2		M1	negative regulation of metaphase/anaphase transition of cell cycle	GO:1902100	0.0351317	2		M1
	M1	negative regulation of DNA binding	GO:0043392	0.0452131	2		M1	negative regulation of phosphoprotein phosphatase activity	GO:0032515	0.0437552	2		M1	mRNA stabilization	GO:0048255	0.0473391	2		M1	cellular response to lipid	GO:0071396	0.0420224	5		M1	peptidyl-lysine modification	GO:0018205	0.0512189	5		M1	regulation of DNA binding	GO:0051101	0.0413303	3		M1	modification-dependent protein catabolic process	GO:0019941	0.0366476	6		M1	negative regulation of mitotic sister chromatid separation	GO:2000816	0.0351317	2		M1
	M1	tRNA metabolic process	GO:0006399	0.0463318	3		M1	regulation of type I interferon production	GO:0032479	0.0454304	3		M1	telomere maintenance via telomere lengthening	GO:0010833	0.0489703	3		M1	negative regulation of DNA biosynthetic process	GO:2000279	0.0420224	2		M1	regulation of gene silencing by RNA	GO:0060966	0.0515359	2		M1	protein acetylation	GO:0006473	0.0419986	4		M1	negative regulation of protein dephosphorylation	GO:0035308	0.0366476	2		M1	negative regulation of chromosome separation	GO:1905819	0.0351317	2		M1
	M1	positive regulation of telomere maintenance via telomerase	GO:0032212	0.0463318	2		M1	type I interferon production	GO:0032606	0.0454304	3		M1	DNA repair	GO:0006281	0.0492315	6		M1	male gamete generation	GO:0048232	0.0420224	2		M1	regulation of posttranscriptional gene silencing	GO:0060147	0.0515359	2		M1	negative regulation of sister chromatid segregation	GO:0033046	0.0419986	2		M1	modification-dependent macromolecule catabolic process	GO:0043632	0.0376786	6		M1	establishment of RNA localization	GO:0051236	0.0351317	3		M1
	M1	regulation of mitotic metaphase/anaphase transition	GO:0030071	0.0463318	2		M1	regulation of mRNA 3'-end processing	GO:0031440	0.0456682	2		M1	tRNA aminoacylation for protein translation	GO:0006418	0.0494007	2		M1	negative regulation of mitotic nuclear division	GO:0045839	0.0435191	2		M1	negative regulation of mitotic nuclear division	GO:0045839	0.0515359	2		M1	negative regulation of chromosome segregation	GO:0051985	0.0419986	2		M1	mRNA stabilization	GO:0048255	0.0392514	2		M1	mRNA stabilization	GO:0048255	0.0375657	2		M1
	M1	regulation of metaphase/anaphase transition of cell cycle	GO:1902099	0.0463318	2		M1	regulation of DNA replication	GO:0006275	0.0476039	3		M1	RNA-dependent DNA biosynthetic process	GO:0006278	0.0509263	3		M1	metaphase/anaphase transition of mitotic cell cycle	GO:0007091	0.0435191	2		M1	metaphase/anaphase transition of mitotic cell cycle	GO:0007091	0.0515359	2		M1	establishment of protein localization to chromosome	GO:0070199	0.0419986	2		M1	tRNA aminoacylation for protein translation	GO:0006418	0.0413696	2		M1	tRNA aminoacylation for protein translation	GO:0006418	0.0402589	2		M1
	M1	spermatogenesis	GO:0007283	0.0463318	2		M1	DNA-templated transcription, initiation	GO:0006352	0.0476039	3		M1	negative regulation of mitotic sister chromatid segregation	GO:0033048	0.0519017	2		M1	regulation of mitotic sister chromatid separation	GO:0010965	0.0435191	2		M1	regulation of mitotic sister chromatid separation	GO:0010965	0.0515359	2		M1	negative regulation of dephosphorylation	GO:0035305	0.0431222	3		M1	positive regulation of cell cycle	GO:0045787	0.04353	5		M1	negative regulation of mitotic sister chromatid segregation	GO:0033048	0.0422788	2		M1
	M1	anatomical structure homeostasis	GO:0060249	0.046672	4		M1	histone acetylation	GO:0016573	0.0486129	4		M1	negative regulation of sister chromatid segregation	GO:0033046	0.05453	2		M1	metaphase/anaphase transition of cell cycle	GO:0044784	0.0435191	2		M1	metaphase/anaphase transition of cell cycle	GO:0044784	0.0515359	2		M1	positive regulation of DNA metabolic process	GO:0051054	0.0432137	4		M1	negative regulation of mitotic sister chromatid segregation	GO:0033048	0.0440656	2		M1	negative regulation of organelle organization	GO:0010639	0.0444711	5		M1
	M1	negative regulation of DNA biosynthetic process	GO:2000279	0.0479463	2		M1	import into nucleus	GO:0051170	0.0486129	3		M1	negative regulation of chromosome segregation	GO:0051985	0.05453	2		M1	positive regulation of telomere maintenance via telomere lengthening	GO:1904358	0.0449979	2		M1	cellular response to lipid	GO:0071396	0.0515427	5		M1	tRNA aminoacylation	GO:0043039	0.0434303	2		M1	negative regulation of organelle organization	GO:0010639	0.0446845	5		M1	negative regulation of sister chromatid segregation	GO:0033046	0.0444711	2		M1
	M1	male gamete generation	GO:0048232	0.0479463	2		M1	metaphase plate congression	GO:0051310	0.0486129	3		M1	DNA packaging	GO:0006323	0.0548363	3		M1	negative regulation of RNA catabolic process	GO:1902369	0.0449979	2		M1	positive regulation of telomere maintenance via telomere lengthening	GO:1904358	0.052822	2		M1	amino acid activation	GO:0043038	0.0434303	2		M1	negative regulation of phosphatase activity	GO:0010923	0.0450367	3		M1	negative regulation of chromosome segregation	GO:0051985	0.0444711	2		M1
	M1	nuclear export	GO:0051168	0.0479503	3		M1	interferon-alpha production	GO:0032607	0.0486129	2		M1	chromatin assembly or disassembly	GO:0006333	0.0551757	3		M1	mitotic sister chromatid separation	GO:0051306	0.0449979	2		M1	mitotic sister chromatid separation	GO:0051306	0.052822	2		M1	regulation of DNA-templated transcription, elongation	GO:0032784	0.0434303	2		M1	regulation of DNA binding	GO:0051101	0.0456623	3		M1	establishment of protein localization to chromosome	GO:0070199	0.0444711	2		M1
	M1	regulation of DNA repair	GO:0006282	0.0479503	3		M1	regulation of interferon-alpha production	GO:0032647	0.0486129	2		M1	negative regulation of phosphatase activity	GO:0010923	0.0551757	3		M1	negative regulation of nuclear division	GO:0051784	0.0449979	2		M1	negative regulation of nuclear division	GO:0051784	0.052822	2		M1	RNA stabilization	GO:0043489	0.0434303	2		M1	negative regulation of sister chromatid segregation	GO:0033046	0.0456623	2		M1	regulation of DNA binding	GO:0051101	0.0446344	3		M1
	M1	peptidyl-lysine modification	GO:0018205	0.048647	5		M1	histone modification	GO:0016570	0.0498116	7		M1	tRNA aminoacylation	GO:0043039	0.0563128	2		M1	negative regulation of telomere maintenance	GO:0032205	0.0469377	2		M1	microtubule cytoskeleton organization involved in mitosis	GO:1902850	0.0551395	3		M1	RNA phosphodiester bond hydrolysis	GO:0090501	0.0458971	3		M1	negative regulation of chromosome segregation	GO:0051985	0.0456623	2		M1	tRNA aminoacylation	GO:0043039	0.046275	2		M1
	M1	negative regulation of mitotic nuclear division	GO:0045839	0.048647	2		M1	chromosome localization	GO:0050000	0.0498116	3		M1	amino acid activation	GO:0043038	0.0563128	2		M1	DNA repair	GO:0006281	0.0485173	5		M1	negative regulation of telomere maintenance	GO:0032205	0.0551395	2		M1	proteasomal protein catabolic process	GO:0010498	0.0469704	5		M1	establishment of protein localization to chromosome	GO:0070199	0.0456623	2		M1	amino acid activation	GO:0043038	0.046275	2		M1
	M1	metaphase/anaphase transition of mitotic cell cycle	GO:0007091	0.048647	2		M1	positive regulation of chromosome segregation	GO:0051984	0.0498116	2		M1	negative regulation of telomere maintenance via telomere lengthening	GO:1904357	0.0563128	2		M1	regulation of chromosome separation	GO:1905818	0.0485173	2		M1	regulation of chromosome separation	GO:1905818	0.0573185	2		M1	DNA-templated transcription, elongation	GO:0006354	0.0472885	2		M1	tRNA aminoacylation	GO:0043039	0.0479529	2		M1	regulation of DNA-templated transcription, elongation	GO:0032784	0.046275	2		M1
	M1	regulation of mitotic sister chromatid separation	GO:0010965	0.048647	2		M1	establishment of chromosome localization	GO:0051303	0.0498116	3		M1	regulation of DNA binding	GO:0051101	0.05648	3		M1	nucleosome assembly	GO:0006334	0.0485173	2		M1	protein K63-linked ubiquitination	GO:0070534	0.0594871	2		M1	protein localization to chromosome, telomeric region	GO:0070198	0.0472885	2		M1	amino acid activation	GO:0043038	0.0479529	2		M1	protein acetylation	GO:0006473	0.0465603	4		M1
	M1	metaphase/anaphase transition of cell cycle	GO:0044784	0.048647	2		M1	mitotic spindle assembly checkpoint	GO:0007094	0.0498116	2		M1	positive regulation of cell cycle	GO:0045787	0.057523	5		M1	establishment of protein localization to organelle	GO:0072594	0.0500287	4		M1	gamete generation	GO:0007276	0.0594871	2		M1	negative regulation of mRNA catabolic process	GO:1902373	0.0492624	2		M1	regulation of DNA-templated transcription, elongation	GO:0032784	0.0479529	2		M1	RNA localization	GO:0006403	0.0477159	3		M1
	M1	protein-DNA complex subunit organization	GO:0071824	0.0488376	3		M1	spindle assembly checkpoint	GO:0071173	0.0498116	2		M1	negative regulation of dephosphorylation	GO:0035305	0.0587716	3		M1	gamete generation	GO:0007276	0.0500287	2		M1	production of miRNAs involved in gene silencing by miRNA	GO:0035196	0.0612228	2		M1	negative regulation of DNA binding	GO:0043392	0.0492624	2		M1	RNA stabilization	GO:0043489	0.0479529	2		M1	RNA phosphodiester bond hydrolysis	GO:0090501	0.050495	3		M1
	M1	cellular response to lipid	GO:0071396	0.0489574	5		M1	mitotic spindle checkpoint	GO:0071174	0.0498116	2		M1	RNA phosphodiester bond hydrolysis	GO:0090501	0.0620469	3		M1	negative regulation of DNA metabolic process	GO:0051053	0.0513138	3		M1	establishment of protein localization to organelle	GO:0072594	0.0613228	4		M1	tRNA metabolic process	GO:0006399	0.0498067	3		M1	negative regulation of dephosphorylation	GO:0035305	0.0479529	3		M1	DNA-templated transcription, elongation	GO:0006354	0.0513696	2		M1
	M1	positive regulation of telomere maintenance via telomere lengthening	GO:1904358	0.0497591	2		M1	spindle checkpoint	GO:0031577	0.0498116	2		M1	negative regulation of mRNA catabolic process	GO:1902373	0.0627292	2		M1	telomere maintenance	GO:0000723	0.0513138	3		M1	negative regulation of DNA metabolic process	GO:0051053	0.062039	3		M1	anatomical structure homeostasis	GO:0060249	0.0502781	4		M1	regulation of cytokinesis	GO:0032465	0.0484531	3		M1	protein localization to chromosome, telomeric region	GO:0070198	0.0513696	2		M1
	M1	mitotic sister chromatid separation	GO:0051306	0.0497591	2		M1	negative regulation of mitotic metaphase/anaphase transition	GO:0045841	0.0498116	2		M1	negative regulation of DNA binding	GO:0043392	0.0627292	2		M1	telomere organization	GO:0032200	0.0513138	3		M1	telomere maintenance	GO:0000723	0.062039	3		M1	positive regulation of telomere maintenance via telomerase	GO:0032212	0.0502781	2		M1	positive regulation of DNA metabolic process	GO:0051054	0.0484531	4		M1	nucleocytoplasmic transport	GO:0006913	0.0520305	4		M1
	M1	negative regulation of nuclear division	GO:0051784	0.0497591	2		M1	negative regulation of metaphase/anaphase transition of cell cycle	GO:1902100	0.0498116	2		M1	ncRNA metabolic process	GO:0034660	0.0648174	5		M1	ribonucleoprotein complex biogenesis	GO:0022613	0.0514817	4		M1	telomere organization	GO:0032200	0.062039	3		M1	regulation of mitotic metaphase/anaphase transition	GO:0030071	0.0502781	2		M1	response to lipid	GO:0033993	0.050269	6		M1	nuclear transport	GO:0051169	0.0520305	4		M1
	M1	negative regulation of telomere maintenance	GO:0032205	0.0511746	2		M1	negative regulation of mitotic sister chromatid separation	GO:2000816	0.0498116	2		M1	positive regulation of telomere maintenance via telomerase	GO:0032212	0.0654961	2		M1	proteasome-mediated ubiquitin-dependent protein catabolic process	GO:0043161	0.0522548	4		M1	production of small RNA involved in gene silencing by RNA	GO:0070918	0.062796	2		M1	regulation of metaphase/anaphase transition of cell cycle	GO:1902099	0.0502781	2		M1	RNA phosphodiester bond hydrolysis	GO:0090501	0.0503521	3		M1	negative regulation of mRNA catabolic process	GO:1902373	0.05326	2		M1
	M1	positive regulation of type I interferon production	GO:0032481	0.0511746	2		M1	negative regulation of chromosome separation	GO:1905819	0.0498116	2		M1	regulation of mitotic metaphase/anaphase transition	GO:0030071	0.0654961	2		M1	cellular response to steroid hormone stimulus	GO:0071383	0.0570697	3		M1	dsRNA fragmentation	GO:0031050	0.062796	2		M1	spermatogenesis	GO:0007283	0.0502781	2		M1	cellular response to lipopolysaccharide	GO:0071222	0.0508093	3		M1	negative regulation of DNA binding	GO:0043392	0.05326	2		M1
	M1	regulation of chromosome separation	GO:1905818	0.0531556	2		M1	negative regulation of protein dephosphorylation	GO:0035308	0.0498116	2		M1	regulation of metaphase/anaphase transition of cell cycle	GO:1902099	0.0654961	2		M1	regulation of mitotic nuclear division	GO:0007088	0.0581865	3		M1	cellular response to interferon-gamma	GO:0071346	0.062796	2		M1	negative regulation of hydrolase activity	GO:0051346	0.0504085	5		M1	establishment of organelle localization	GO:0051656	0.0508093	4		M1	tRNA metabolic process	GO:0006399	0.0546854	3		M1
	M1	gamete generation	GO:0007276	0.0554552	2		M1	internal peptidyl-lysine acetylation	GO:0018393	0.0505294	4		M1	spermatogenesis	GO:0007283	0.0654961	2		M1	chromosome separation	GO:0051304	0.0597971	2		M1	ribonucleoprotein complex biogenesis	GO:0022613	0.0630112	4		M1	regulation of DNA repair	GO:0006282	0.0511888	3		M1	DNA-templated transcription, elongation	GO:0006354	0.0508093	2		M1	positive regulation of telomere maintenance via telomerase	GO:0032212	0.0546854	2		M1
	M1	DNA repair	GO:0006281	0.0564422	5		M1	covalent chromatin modification	GO:0016569	0.0519433	7		M1	nucleocytoplasmic transport	GO:0006913	0.0658302	4		M1	regulation of nuclear division	GO:0051783	0.0600168	3		M1	proteasome-mediated ubiquitin-dependent protein catabolic process	GO:0043161	0.0636676	4		M1	male gamete generation	GO:0048232	0.051587	2		M1	protein localization to chromosome, telomeric region	GO:0070198	0.0508093	2		M1	regulation of mitotic metaphase/anaphase transition	GO:0030071	0.0546854	2		M1
	M1	negative regulation of DNA metabolic process	GO:0051053	0.0586867	3		M1	mRNA stabilization	GO:0048255	0.0531159	2		M1	nuclear transport	GO:0051169	0.0658302	4		M1	positive regulation of mRNA metabolic process	GO:1903313	0.0618087	2		M1	mitotic nuclear division	GO:0140014	0.0654082	4		M1	cellular response to lipid	GO:0071396	0.0524945	5		M1	positive regulation of cell cycle process	GO:0090068	0.0523158	4		M1	regulation of metaphase/anaphase transition of cell cycle	GO:1902099	0.0546854	2		M1
	M1	cellular response to interferon-gamma	GO:0071346	0.0594169	2		M1	negative regulation of DNA replication	GO:0008156	0.0531159	2		M1	nucleic acid phosphodiester bond hydrolysis	GO:0090305	0.0669398	4		M1	DNA recombination	GO:0006310	0.0635449	3		M1	cellular response to steroid hormone stimulus	GO:0071383	0.0670098	3		M1	negative regulation of mitotic nuclear division	GO:0045839	0.0530261	2		M1	proteasomal protein catabolic process	GO:0010498	0.0523158	5		M1	spermatogenesis	GO:0007283	0.0546854	2		M1
	M1	proteasome-mediated ubiquitin-dependent protein catabolic process	GO:0043161	0.0606082	4		M1	internal protein amino acid acetylation	GO:0006475	0.0534823	4		M1	negative regulation of DNA biosynthetic process	GO:2000279	0.0677418	2		M1	positive regulation of telomere maintenance	GO:0032206	0.0636709	2		M1	chromosome separation	GO:0051304	0.0673758	2		M1	metaphase/anaphase transition of mitotic cell cycle	GO:0007091	0.0530261	2		M1	negative regulation of mRNA catabolic process	GO:1902373	0.0523234	2		M1	male gamete generation	GO:0048232	0.057275	2		M1
	M1	cellular response to steroid hormone stimulus	GO:0071383	0.06351	3		M1	peptidyl-lysine acetylation	GO:0018394	0.0548754	4		M1	male gamete generation	GO:0048232	0.0677418	2		M1	mitotic metaphase plate congression	GO:0007080	0.0636709	2		M1	regulation of translational initiation	GO:0006446	0.0673758	2		M1	regulation of mitotic sister chromatid separation	GO:0010965	0.0530261	2		M1	negative regulation of DNA binding	GO:0043392	0.0523234	2		M1	nuclear export	GO:0051168	0.0579523	3		M1
	M1	regulation of mitotic nuclear division	GO:0007088	0.0645948	3		M1	tRNA aminoacylation for protein translation	GO:0006418	0.0558834	2		M1	tRNA metabolic process	GO:0006399	0.0677585	3		M1	regulation of mRNA stability	GO:0043488	0.0636709	2		M1	nuclear division	GO:0000280	0.0687309	4		M1	metaphase/anaphase transition of cell cycle	GO:0044784	0.0530261	2		M1	tRNA metabolic process	GO:0006399	0.0537715	3		M1	regulation of DNA repair	GO:0006282	0.0579523	3		M1
	M1	chromosome separation	GO:0051304	0.0648872	2		M1	negative regulation of mitotic sister chromatid segregation	GO:0033048	0.0591253	2		M1	negative regulation of mitotic nuclear division	GO:0045839	0.0706174	2		M1	mitotic cell cycle phase transition	GO:0044772	0.0660165	4		M1	regulation of mitotic sister chromatid segregation	GO:0033047	0.0693391	2		M1	positive regulation of telomere maintenance via telomere lengthening	GO:1904358	0.0545926	2		M1	positive regulation of telomere maintenance via telomerase	GO:0032212	0.0537935	2		M1	negative regulation of mitotic nuclear division	GO:0045839	0.0580383	2		M1
	M1	regulation of nuclear division	GO:0051783	0.0665356	3		M1	DNA-dependent DNA replication	GO:0006261	0.0591253	3		M1	metaphase/anaphase transition of mitotic cell cycle	GO:0007091	0.0706174	2		M1	ribonucleoprotein complex assembly	GO:0022618	0.0674651	3		M1	positive regulation of mRNA metabolic process	GO:1903313	0.0693391	2		M1	negative regulation of RNA catabolic process	GO:1902369	0.0545926	2		M1	regulation of mitotic metaphase/anaphase transition	GO:0030071	0.0537935	2		M1	metaphase/anaphase transition of mitotic cell cycle	GO:0007091	0.0580383	2		M1
	M1	positive regulation of mRNA metabolic process	GO:1903313	0.0668146	2		M1	mRNA polyadenylation	GO:0006378	0.0591253	2		M1	regulation of mitotic sister chromatid separation	GO:0010965	0.0706174	2		M1	positive regulation of cell cycle	GO:0045787	0.0680363	4		M1	positive regulation of telomere maintenance	GO:0032206	0.0710168	2		M1	mitotic sister chromatid separation	GO:0051306	0.0545926	2		M1	regulation of metaphase/anaphase transition of cell cycle	GO:1902099	0.0537935	2		M1	regulation of mitotic sister chromatid separation	GO:0010965	0.0580383	2		M1
	M1	mitotic metaphase plate congression	GO:0007080	0.0688622	2		M1	regulation of microtubule cytoskeleton organization	GO:0070507	0.0591691	4		M1	metaphase/anaphase transition of cell cycle	GO:0044784	0.0706174	2		M1	cell cycle checkpoint	GO:0000075	0.0683013	3		M1	mitotic cell cycle phase transition	GO:0044772	0.0761622	4		M1	negative regulation of nuclear division	GO:0051784	0.0545926	2		M1	spermatogenesis	GO:0007283	0.0537935	2		M1	metaphase/anaphase transition of cell cycle	GO:0044784	0.0580383	2		M1
	M1	regulation of mRNA stability	GO:0043488	0.0688622	2		M1	negative regulation of translation	GO:0017148	0.0605645	3		M1	nuclear export	GO:0051168	0.0721704	3		M1	response to lipid	GO:0033993	0.0689148	5		M1	regulation of gene silencing	GO:0060968	0.0779963	2		M1	protein acylation	GO:0043543	0.0591891	4		M1	anatomical structure homeostasis	GO:0060249	0.0548243	4		M1	positive regulation of telomere maintenance via telomere lengthening	GO:1904358	0.0593896	2		M1
	M1	DNA recombination	GO:0006310	0.0694109	3		M1	regulation of organelle assembly	GO:1902115	0.0605645	4		M1	regulation of DNA repair	GO:0006282	0.0721704	3		M1	negative regulation of organelle organization	GO:0010639	0.069399	4		M1	RNA export from nucleus	GO:0006405	0.0796926	2		M1	regulation of chromosome separation	GO:1905818	0.0591891	2		M1	male gamete generation	GO:0048232	0.0562826	2		M1	mitotic sister chromatid separation	GO:0051306	0.0593896	2		M1
	M1	negative regulation of binding	GO:0051100	0.0694109	3		M1	regulation of T cell mediated immunity	GO:0002709	0.0621605	2		M1	anatomical structure homeostasis	GO:0060249	0.0722901	4		M1	regulation of RNA stability	GO:0043487	0.070542	2		M1	response to lipid	GO:0033993	0.0801526	5		M1	DNA repair	GO:0006281	0.061015	5		M1	cellular response to molecule of bacterial origin	GO:0071219	0.0566041	3		M1	negative regulation of nuclear division	GO:0051784	0.0593896	2		M1
	M1	DNA conformation change	GO:0071103	0.0713193	3		M1	positive regulation of adaptive immune response based on somatic recombination of immune receptors built from immunoglobulin superfamily domains	GO:0002824	0.0621605	2		M1	positive regulation of telomere maintenance via telomere lengthening	GO:1904358	0.0722901	2		M1	response to steroid hormone	GO:0048545	0.0722238	3		M1	negative regulation of organelle organization	GO:0010639	0.0801526	4		M1	gamete generation	GO:0007276	0.0611553	2		M1	negative regulation of hydrolase activity	GO:0051346	0.0566041	5		M1	cellular response to lipid	GO:0071396	0.0607088	5		M1
	M1	mitotic cell cycle phase transition	GO:0044772	0.0731796	4		M1	negative regulation of sister chromatid segregation	GO:0033046	0.0621605	2		M1	mitotic sister chromatid separation	GO:0051306	0.0722901	2		M1	ribonucleoprotein complex subunit organization	GO:0071826	0.0722238	3		M1	response to steroid hormone	GO:0048545	0.0824199	3		M1	ubiquitin-dependent protein catabolic process	GO:0006511	0.0618353	5		M1	regulation of DNA repair	GO:0006282	0.0566041	3		M1	positive regulation of type I interferon production	GO:0032481	0.0618537	2		M1
	M1	cell cycle checkpoint	GO:0000075	0.0754086	3		M1	negative regulation of chromosome segregation	GO:0051985	0.0621605	2		M1	negative regulation of nuclear division	GO:0051784	0.0722901	2		M1	chromatin assembly	GO:0031497	0.0769689	2		M1	chromatin remodeling	GO:0006338	0.0878309	2		M1	establishment of protein localization to organelle	GO:0072594	0.0621902	4		M1	negative regulation of mitotic nuclear division	GO:0045839	0.056664	2		M1	regulation of chromosome separation	GO:1905818	0.0644554	2		M1
	M1	mitotic cytokinesis	GO:0000281	0.0759024	2		M1	cellular response to heat	GO:0034605	0.0621605	2		M1	negative regulation of telomere maintenance	GO:0032205	0.0745942	2		M1	multicellular organismal reproductive process	GO:0048609	0.0803043	2		M1	organelle fission	GO:0048285	0.0879677	4		M1	modification-dependent protein catabolic process	GO:0019941	0.0628774	5		M1	metaphase/anaphase transition of mitotic cell cycle	GO:0007091	0.056664	2		M1	gamete generation	GO:0007276	0.0674965	2		M1
	M1	positive regulation of cell cycle	GO:0045787	0.0759024	4		M1	RNA phosphodiester bond hydrolysis, exonucleolytic	GO:0090503	0.0621605	2		M1	positive regulation of type I interferon production	GO:0032481	0.0745942	2		M1	proteasomal protein catabolic process	GO:0010498	0.0828487	4		M1	regulation of sister chromatid segregation	GO:0033045	0.0893319	2		M1	negative regulation of DNA metabolic process	GO:0051053	0.0632309	3		M1	regulation of mitotic sister chromatid separation	GO:0010965	0.056664	2		M1	protein acylation	GO:0043543	0.0683466	4		M1
	M1	RNA export from nucleus	GO:0006405	0.0759024	2		M1	tRNA aminoacylation	GO:0043039	0.0650532	2		M1	positive regulation of mitotic cell cycle	GO:0045931	0.0765142	3		M1	import into nucleus	GO:0051170	0.0852554	2		M1	regulation of type I interferon production	GO:0032479	0.0893319	2		M1	regulation of phosphatase activity	GO:0010921	0.0640627	3		M1	metaphase/anaphase transition of cell cycle	GO:0044784	0.056664	2		M1	cellular response to interferon-gamma	GO:0071346	0.0720891	2		M1
	M1	negative regulation of organelle organization	GO:0010639	0.0769505	4		M1	amino acid activation	GO:0043038	0.0650532	2		M1	cellular response to hormone stimulus	GO:0032870	0.0771909	5		M1	metaphase plate congression	GO:0051310	0.0852554	2		M1	type I interferon production	GO:0032606	0.0893319	2		M1	cellular response to interferon-gamma	GO:0071346	0.0643833	2		M1	peptidyl-lysine modification	GO:0018205	0.0568713	5		M1	proteasome-mediated ubiquitin-dependent protein catabolic process	GO:0043161	0.0756884	4		M1
	M1	response to lipid	GO:0033993	0.0772504	5		M1	negative regulation of phosphatase activity	GO:0010923	0.066071	3		M1	regulation of chromosome separation	GO:1905818	0.0771909	2		M1	action potential	GO:0001508	0.0852554	2		M1	multicellular organismal reproductive process	GO:0048609	0.0893319	2		M1	sister chromatid cohesion	GO:0007062	0.0643833	2		M1	regulation of cell division	GO:0051302	0.0584004	3		M1	cellular response to steroid hormone stimulus	GO:0071383	0.078386	3		M1
	M1	response to steroid hormone	GO:0048545	0.0773837	3		M1	regulation of DNA binding	GO:0051101	0.0676401	3		M1	nucleosome assembly	GO:0006334	0.0771909	2		M1	sexual reproduction	GO:0019953	0.0852554	2		M1	cellular response to dsRNA	GO:0071359	0.0935541	2		M1	modification-dependent macromolecule catabolic process	GO:0043632	0.0646661	5		M1	positive regulation of telomere maintenance via telomere lengthening	GO:1904358	0.0584004	2		M1	chromosome separation	GO:0051304	0.078386	2		M1
	M1	cytoskeleton-dependent cytokinesis	GO:0061640	0.0818546	2		M1	positive regulation of adaptive immune response	GO:0002821	0.0676401	2		M1	peptidyl-lysine modification	GO:0018205	0.0787054	5		M1	cell cycle phase transition	GO:0044770	0.0855975	4		M1	regulation of DNA replication	GO:0006275	0.0935541	2		M1	regulation of phosphoprotein phosphatase activity	GO:0043666	0.0662822	2		M1	negative regulation of RNA catabolic process	GO:1902369	0.0584004	2		M1	regulation of mitotic nuclear division	GO:0007088	0.0790046	3		M1
	M1	chromatin remodeling	GO:0006338	0.0818546	2		M1	RNA polyadenylation	GO:0043631	0.0676401	2		M1	gamete generation	GO:0007276	0.0787054	2		M1	protein acetylation	GO:0006473	0.0855975	3		M1	lipid transport	GO:0006869	0.0943603	3		M1	cellular response to steroid hormone stimulus	GO:0071383	0.0680178	3		M1	mitotic sister chromatid separation	GO:0051306	0.0584004	2		M1	histone acetylation	GO:0016573	0.080516	3		M1
	M1	ncRNA metabolic process	GO:0034660	0.0828939	4		M1	protein stabilization	GO:0050821	0.0681691	4		M1	cellular response to lipid	GO:0071396	0.0787644	5		M1	chromosome localization	GO:0050000	0.0855975	2		M1	proteasomal protein catabolic process	GO:0010498	0.0943603	4		M1	regulation of mitotic nuclear division	GO:0007088	0.0688408	3		M1	negative regulation of nuclear division	GO:0051784	0.0584004	2		M1	positive regulation of mRNA metabolic process	GO:1903313	0.0810719	2		M1
	M1	regulation of type I interferon production	GO:0032479	0.0834379	2		M1	protein localization to chromosome	GO:0034502	0.0681691	3		M1	cellular response to interferon-gamma	GO:0071346	0.0831107	2		M1	establishment of chromosome localization	GO:0051303	0.0855975	2		M1	response to interferon-gamma	GO:0034341	0.0948699	2		M1	histone acetylation	GO:0016573	0.0694994	3		M1	positive regulation of cytokinesis	GO:0032467	0.060967	2		M1	regulation of nuclear division	GO:0051783	0.0815282	3		M1
	M1	type I interferon production	GO:0032606	0.0834379	2		M1	negative regulation of dephosphorylation	GO:0035305	0.0694729	3		M1	sister chromatid cohesion	GO:0007062	0.0831107	2		M1	multicellular organism reproduction	GO:0032504	0.0855975	2		M1	import into nucleus	GO:0051170	0.0948699	2		M1	chromosome separation	GO:0051304	0.0695299	2		M1	negative regulation of transferase activity	GO:0051348	0.0617246	4		M1	mitotic metaphase plate congression	GO:0007080	0.0830565	2		M1
	M1	multicellular organismal reproductive process	GO:0048609	0.0834379	2		M1	RNA localization	GO:0006403	0.071386	3		M1	regulation of phosphoprotein phosphatase activity	GO:0043666	0.0864497	2		M1	nucleocytoplasmic transport	GO:0006913	0.0933401	3		M1	action potential	GO:0001508	0.0948699	2		M1	regulation of nuclear division	GO:0051783	0.0704805	3		M1	regulation of chromosome separation	GO:1905818	0.062273	2		M1	regulation of mRNA stability	GO:0043488	0.0830565	2		M1
	M1	response to interferon-gamma	GO:0034341	0.0886747	2		M1	positive regulation of cell cycle	GO:0045787	0.0727863	5		M1	negative regulation of DNA metabolic process	GO:0051053	0.086672	3		M1	nuclear transport	GO:0051169	0.0933401	3		M1	sexual reproduction	GO:0019953	0.0948699	2		M1	positive regulation of mRNA metabolic process	GO:1903313	0.0716884	2		M1	gamete generation	GO:0007276	0.0632855	2		M1	response to inorganic substance	GO:0010035	0.0842593	4		M1
	M1	import into nucleus	GO:0051170	0.0886747	2		M1	negative regulation of cell cycle	GO:0045786	0.0727863	6		M1	regulation of phosphatase activity	GO:0010921	0.0880156	3		M1	regulation of response to DNA damage stimulus	GO:2001020	0.094464	3		M1	rRNA processing	GO:0006364	0.0968218	2		M1	internal peptidyl-lysine acetylation	GO:0018393	0.073009	3		M1	response to lipopolysaccharide	GO:0032496	0.0633409	3		M1	internal peptidyl-lysine acetylation	GO:0018393	0.0853927	3		M1
	M1	metaphase plate congression	GO:0051310	0.0886747	2		M1	negative regulation of mRNA catabolic process	GO:1902373	0.0733466	2		M1	chromosome separation	GO:0051304	0.0916647	2		M1	positive regulation of cell cycle process	GO:0090068	0.0962943	3		M1	RNA transport	GO:0050658	0.0968218	2		M1	DNA recombination	GO:0006310	0.073009	3		M1	establishment of protein localization to organelle	GO:0072594	0.0659459	4		M1	internal protein amino acid acetylation	GO:0006475	0.0883719	3		M1
	M1	proteasomal protein catabolic process	GO:0010498	0.0886747	4		M1	negative regulation of DNA binding	GO:0043392	0.0733466	2		M1	ribonucleoprotein complex biogenesis	GO:0022613	0.0927512	4		M1	regulation of mRNA catabolic process	GO:0061013	0.097094	2		M1	nucleic acid transport	GO:0050657	0.0968218	2		M1	positive regulation of telomere maintenance	GO:0032206	0.073009	2		M1	cellular response to biotic stimulus	GO:0071216	0.066193	3		M1	peptidyl-lysine acetylation	GO:0018394	0.0891935	3		M1
	M1	action potential	GO:0001508	0.0886747	2		M1	protein acetylation	GO:0006473	0.0743077	4		M1	proteasome-mediated ubiquitin-dependent protein catabolic process	GO:0043161	0.0938337	4		M2	negative regulation of cell migration involved in sprouting angiogenesis	GO:0090051	0.000383811	2		M1	multicellular organism reproduction	GO:0032504	0.0968218	2		M1	regulation of mRNA stability	GO:0043488	0.073009	2		M1	positive regulation of cell division	GO:0051781	0.066193	2		M1	mitotic cell cycle phase transition	GO:0044772	0.0905024	4		M1
	M1	sexual reproduction	GO:0019953	0.0886747	2		M1	negative regulation of organelle organization	GO:0010639	0.0743077	5		M1	cellular response to steroid hormone stimulus	GO:0071383	0.0939321	3		M2	negative regulation of sprouting angiogenesis	GO:1903671	0.000884705	2		M1	cell cycle phase transition	GO:0044770	0.0986213	4		M1	DNA conformation change	GO:0071103	0.075863	3		M1	cellular response to interferon-gamma	GO:0071346	0.066193	2		M1	RNA export from nucleus	GO:0006405	0.0917657	2		M1
	M1	regulation of binding	GO:0051098	0.0891124	4		M1	double-strand break repair via homologous recombination	GO:0000724	0.0743077	3		M1	positive regulation of mRNA metabolic process	GO:1903313	0.0939321	2		M2	regulation of protein serine/threonine kinase activity	GO:0071900	0.00101049	3		M1	gene silencing by miRNA	GO:0035195	0.0986213	2		M1	internal protein amino acid acetylation	GO:0006475	0.077175	3		M1	sister chromatid cohesion	GO:0007062	0.066193	2		M1	cell cycle checkpoint	GO:0000075	0.092024	3		M2
	M1	chromosome localization	GO:0050000	0.0901136	2		M1	RNA phosphodiester bond hydrolysis	GO:0090501	0.0743077	3		M1	regulation of mitotic nuclear division	GO:0007088	0.0953499	3		M2	negative regulation of blood vessel endothelial cell migration	GO:0043537	0.00108865	2		M1	cellular response to antibiotic	GO:0071236	0.0986213	2		M1	mitotic cell cycle phase transition	GO:0044772	0.0772915	4		M1	regulation of phosphatase activity	GO:0010921	0.0668182	3		M1	positive regulation of cell cycle	GO:0045787	0.093998	4		M2
	M1	establishment of chromosome localization	GO:0051303	0.0901136	2		M1	negative regulation of cellular amide metabolic process	GO:0034249	0.0757026	3		M1	regulation of mRNA stability	GO:0043488	0.0963994	2		M2	regulation of cell migration involved in sprouting angiogenesis	GO:0090049	0.00108865	2		M2	chromosome segregation	GO:0007059	2.44408e-05	9		M1	peptidyl-lysine acetylation	GO:0018394	0.0780628	3		M1	ribonucleoprotein complex biogenesis	GO:0022613	0.0675257	4		M1	intracellular protein transport	GO:0006886	0.0968297	5		M2
	M1	RNA transport	GO:0050658	0.0901136	2		M1	positive regulation of telomere maintenance via telomerase	GO:0032212	0.0757026	2		M1	regulation of nuclear division	GO:0051783	0.0979964	3		M2	cell migration involved in sprouting angiogenesis	GO:0002042	0.00168097	2		M2	sister chromatid segregation	GO:0000819	2.44408e-05	8		M1	positive regulation of cell cycle	GO:0045787	0.0796709	4		M1	regulation of phosphoprotein phosphatase activity	GO:0043666	0.0686148	2		M1	response to steroid hormone	GO:0048545	0.0971843	3		M2
	M1	nucleic acid transport	GO:0050657	0.0901136	2		M1	regulation of microtubule-based process	GO:0032886	0.0757026	4		M1	response to hormone	GO:0009725	0.0984185	5		M2	negative regulation of endothelial cell migration	GO:0010596	0.00212367	2		M2	nuclear chromosome segregation	GO:0098813	4.08272e-05	8		M1	response to lipid	GO:0033993	0.0808158	5		M1	cellular response to steroid hormone stimulus	GO:0071383	0.0724175	3		M1	response to lipid	GO:0033993	0.0972828	5		M2
	M1	multicellular organism reproduction	GO:0032504	0.0901136	2		M1	regulation of mitotic metaphase/anaphase transition	GO:0030071	0.0757026	2		M1	regulation of potassium ion transport	GO:0043266	0.0989003	2		M2	regulation of sprouting angiogenesis	GO:1903670	0.00213893	2		M2	sister chromatid cohesion	GO:0007062	8.29723e-05	5		M1	regulation of RNA stability	GO:0043487	0.0809977	2		M1	regulation of mitotic nuclear division	GO:0007088	0.0736922	3		M2	negative regulation of I-kappaB kinase/NF-kappaB signaling	GO:0043124	4.23632e-06	3		M2
	M1	protein acetylation	GO:0006473	0.0915226	3		M1	regulation of metaphase/anaphase transition of cell cycle	GO:1902099	0.0757026	2		M2	regulation of DNA replication	GO:0006275	0.000569615	6		M2	negative regulation of epithelial cell migration	GO:0010633	0.00292368	2		M2	RNA splicing	GO:0008380	0.000893565	7		M1	response to steroid hormone	GO:0048545	0.0828799	3		M1	chromosome separation	GO:0051304	0.0736922	2		M2	regulation of I-kappaB kinase/NF-kappaB signaling	GO:0043122	0.000230612	3		M2
	M1	cell cycle phase transition	GO:0044770	0.0920104	4		M1	recombinational repair	GO:0000725	0.0757026	3		M2	microtubule cytoskeleton organization	GO:0000226	0.000604595	12		M2	sprouting angiogenesis	GO:0002040	0.00299673	2		M2	mitotic spindle assembly	GO:0090307	0.00249161	4		M1	regulation of dephosphorylation	GO:0035303	0.0828799	3		M1	regulation of nuclear division	GO:0051783	0.0758068	3		M2	I-kappaB kinase/NF-kappaB signaling	GO:0007249	0.000305367	3		M2
	M1	establishment of RNA localization	GO:0051236	0.0951765	2		M1	spermatogenesis	GO:0007283	0.0757026	2		M2	histone modification	GO:0016570	0.000631471	12		M2	negative regulation of angiogenesis	GO:0016525	0.00311204	2		M2	negative regulation of DNA metabolic process	GO:0051053	0.00290527	5		M1	ncRNA metabolic process	GO:0034660	0.0877095	4		M1	positive regulation of mRNA metabolic process	GO:1903313	0.0758309	2		M2	negative regulation of intracellular signal transduction	GO:1902532	0.00158431	3		M2
	M1	regulation of response to DNA damage stimulus	GO:2001020	0.0990749	3		M1	regulation of mitotic cell cycle	GO:0007346	0.0776798	6		M2	covalent chromatin modification	GO:0016569	0.000631471	12		M2	regulation of blood vessel endothelial cell migration	GO:0043535	0.00311204	2		M2	regulation of mitotic spindle assembly	GO:1901673	0.00295737	3		M1	chromatin remodeling	GO:0006338	0.0887621	2		M1	response to inorganic substance	GO:0010035	0.0771656	4		M2	negative regulation of protein complex assembly	GO:0031333	0.0038776	2		M2
	M2	histone modification	GO:0016570	0.00069362	10		M1	male gamete generation	GO:0048232	0.0787661	2		M2	regulation of DNA metabolic process	GO:0051052	0.000631471	11		M2	negative regulation of blood vessel morphogenesis	GO:2000181	0.00312318	2		M2	negative regulation of DNA replication	GO:0008156	0.00376964	3		M1	regulation of type I interferon production	GO:0032479	0.0896893	2		M1	positive regulation of telomere maintenance	GO:0032206	0.0771656	2		M2	regulation of protein complex assembly	GO:0043254	0.0133069	2		M2
	M2	covalent chromatin modification	GO:0016569	0.000745035	10		M1	nucleocytoplasmic transport	GO:0006913	0.0802004	4		M2	negative regulation of DNA metabolic process	GO:0051053	0.000831782	7		M2	negative regulation of vasculature development	GO:1901343	0.0032734	2		M2	mitotic nuclear division	GO:0140014	0.00380354	6		M1	type I interferon production	GO:0032606	0.0896893	2		M1	regulation of mRNA stability	GO:0043488	0.0771656	2		M3	DNA-templated transcription, initiation	GO:0006352	0.000561653	6		M2
	M2	microtubule cytoskeleton organization	GO:0000226	0.00218304	9		M1	nuclear transport	GO:0051169	0.0802004	4		M2	RNA splicing	GO:0008380	0.0010245	9		M2	blood vessel endothelial cell migration	GO:0043534	0.00360429	2		M2	nuclear division	GO:0000280	0.00454738	6		M1	multicellular organismal reproductive process	GO:0048609	0.0896893	2		M1	response to molecule of bacterial origin	GO:0002237	0.0776685	3		M3	mRNA metabolic process	GO:0016071	0.000720898	12		M2
	M2	DNA integration	GO:0015074	0.00691395	2		M1	tRNA metabolic process	GO:0006399	0.0802004	3		M2	negative regulation of DNA replication	GO:0008156	0.00103803	4		M2	morphogenesis of an epithelium	GO:0002009	0.00415867	2		M2	mRNA processing	GO:0006397	0.00463132	6		M1	regulation of protein dephosphorylation	GO:0035304	0.0942801	2		M1	organelle localization	GO:0051640	0.0776685	4		M3	posttranscriptional regulation of gene expression	GO:0010608	0.00131447	10		M2
	M2	regulation of RNA export from nucleus	GO:0046831	0.0158569	2		M1	ncRNA metabolic process	GO:0034660	0.0802004	5		M2	mRNA metabolic process	GO:0016071	0.00140442	11		M2	positive regulation of supramolecular fiber organization	GO:1902905	0.00490755	2		M2	regulation of spindle assembly	GO:0090169	0.00514253	3		M1	regulation of DNA replication	GO:0006275	0.0942801	2		M1	DNA conformation change	GO:0071103	0.0791832	3		M3	RNA splicing	GO:0008380	0.00155069	9		M2
	M2	microtubule organizing center organization	GO:0031023	0.017299	4		M1	positive regulation of lymphocyte mediated immunity	GO:0002708	0.0802004	2		M2	mRNA splicing, via spliceosome	GO:0000398	0.00434493	7		M2	regulation of actin filament organization	GO:0110053	0.00542451	2		M2	regulation of DNA endoreduplication	GO:0032875	0.00577632	2		M1	response to interferon-gamma	GO:0034341	0.095648	2		M1	cytokinesis	GO:0000910	0.081692	3		M3	microtubule cytoskeleton organization	GO:0000226	0.00200324	11		M2
	M2	regulation of nucleobase-containing compound transport	GO:0032239	0.017299	2		M1	negative regulation of mitotic nuclear division	GO:0045839	0.0802004	2		M2	RNA splicing, via transesterification reactions with bulged adenosine as nucleophile	GO:0000377	0.00434493	7		M2	regulation of endothelial cell migration	GO:0010594	0.00542451	2		M2	DNA endoreduplication	GO:0042023	0.00577632	2		M1	import into nucleus	GO:0051170	0.095648	2		M1	mitotic cell cycle phase transition	GO:0044772	0.0818272	4		M3	histone modification	GO:0016570	0.00214263	11		M2
	M2	chromatin remodeling	GO:0006338	0.0207924	3		M1	metaphase/anaphase transition of mitotic cell cycle	GO:0007091	0.0802004	2		M2	RNA splicing, via transesterification reactions	GO:0000375	0.00436643	7		M2	positive regulation of cytoskeleton organization	GO:0051495	0.00542451	2		M2	negative regulation of DNA endoreduplication	GO:0032876	0.00577632	2		M1	action potential	GO:0001508	0.095648	2		M1	ribonucleoprotein complex assembly	GO:0022618	0.0826741	3		M3	covalent chromatin modification	GO:0016569	0.00238368	11		M2
	M2	regulation of DNA metabolic process	GO:0051052	0.0208081	6		M1	regulation of mitotic sister chromatid separation	GO:0010965	0.0802004	2		M2	DNA replication	GO:0006260	0.00533794	6		M2	regulation of stress-activated MAPK cascade	GO:0032872	0.00542451	2		M2	spindle assembly	GO:0051225	0.00588295	4		M1	histone H4 acetylation	GO:0043967	0.095648	2		M1	cell cycle checkpoint	GO:0000075	0.0834907	3		M3	regulation of DNA metabolic process	GO:0051052	0.00248546	10		M2
	M2	ubiquitin-dependent protein catabolic process	GO:0006511	0.0210656	6		M1	metaphase/anaphase transition of cell cycle	GO:0044784	0.0802004	2		M2	sister chromatid cohesion	GO:0007062	0.00578645	4		M2	regulation of stress-activated protein kinase signaling cascade	GO:0070302	0.00542451	2		M2	organelle fission	GO:0048285	0.00592767	6		M1	sexual reproduction	GO:0019953	0.095648	2		M1	regulation of RNA stability	GO:0043487	0.0838452	2		M3	centrosome localization	GO:0051642	0.00346954	3		M2
	M2	modification-dependent protein catabolic process	GO:0019941	0.0219882	6		M1	nucleic acid phosphodiester bond hydrolysis	GO:0090305	0.0807312	4		M2	regulation of mitotic spindle assembly	GO:1901673	0.00871443	3		M2	tissue morphogenesis	GO:0048729	0.00548177	2		M2	mRNA splicing, via spliceosome	GO:0000398	0.00631452	5		M1	anion transport	GO:0006820	0.0969101	4		M1	response to steroid hormone	GO:0048545	0.0868032	3		M3	microtubule organizing center localization	GO:0061842	0.00346954	3		M2
	M2	regulation of DNA replication	GO:0006275	0.0228763	3		M1	positive regulation of cell cycle process	GO:0090068	0.0825157	4		M2	mitotic spindle assembly	GO:0090307	0.00958608	4		M2	regulation of cellular component size	GO:0032535	0.00564843	2		M2	RNA splicing, via transesterification reactions with bulged adenosine as nucleophile	GO:0000377	0.00631452	5		M1	multicellular organism reproduction	GO:0032504	0.0979711	2		M1	ribonucleoprotein complex subunit organization	GO:0071826	0.0868032	3		M3	negative regulation of DNA metabolic process	GO:0051053	0.00448896	6		M2
	M2	DNA-templated transcription, initiation	GO:0006352	0.0228763	3		M1	positive regulation of telomere maintenance via telomere lengthening	GO:1904358	0.0825157	2		M2	non-motile cilium assembly	GO:1905515	0.00958608	3		M2	stress-activated MAPK cascade	GO:0051403	0.00564843	2		M2	RNA splicing, via transesterification reactions	GO:0000375	0.00635282	5		M1	cell cycle phase transition	GO:0044770	0.098265	4		M1	regulation of dephosphorylation	GO:0035303	0.0868032	3		M3	mRNA splicing, via spliceosome	GO:0000398	0.00470554	7		M2
	M2	modification-dependent macromolecule catabolic process	GO:0043632	0.0230642	6		M1	T cell mediated immunity	GO:0002456	0.0825157	2		M2	protein localization to chromatin	GO:0071168	0.00958608	3		M2	stress-activated protein kinase signaling cascade	GO:0031098	0.00584696	2		M2	posttranscriptional regulation of gene expression	GO:0010608	0.00670608	6		M2	actin cytoskeleton organization	GO:0030036	0.000140202	10		M1	chromatin remodeling	GO:0006338	0.0907143	2		M3	RNA splicing, via transesterification reactions with bulged adenosine as nucleophile	GO:0000377	0.00470554	7		M2
	M2	peptidyl-lysine acetylation	GO:0018394	0.0233592	4		M1	mitotic sister chromatid separation	GO:0051306	0.0825157	2		M2	sister chromatid segregation	GO:0000819	0.0100029	6		M2	endothelial cell migration	GO:0043542	0.00628354	2		M2	mitotic spindle organization	GO:0007052	0.00722371	4		M2	regulation of cytoskeleton organization	GO:0051493	0.000862183	9		M1	ncRNA metabolic process	GO:0034660	0.092325	4		M3	RNA splicing, via transesterification reactions	GO:0000375	0.00473547	7		M2
	M2	regulation of intracellular protein transport	GO:0033157	0.0241684	4		M1	negative regulation of nuclear division	GO:0051784	0.0825157	2		M2	peptidyl-lysine modification	GO:0018205	0.0103785	8		M2	regulation of MAP kinase activity	GO:0043405	0.00636276	2		M2	protein localization to microtubule cytoskeleton	GO:0072698	0.00722371	3		M2	regulation of actin cytoskeleton organization	GO:0032956	0.00129832	7		M1	regulation of type I interferon production	GO:0032479	0.092325	2		M3	mRNA processing	GO:0006397	0.00473547	8		M2
	M2	regulation of mitotic spindle assembly	GO:1901673	0.0274695	2		M1	response to heat	GO:0009408	0.0825157	2		M2	RNA catabolic process	GO:0006401	0.0103785	6		M2	regulation of anatomical structure size	GO:0090066	0.00679222	2		M2	regulation of mitotic spindle organization	GO:0060236	0.0074795	3		M2	actin filament organization	GO:0007015	0.00176507	7		M1	type I interferon production	GO:0032606	0.092325	2		M3	production of miRNAs involved in gene silencing by miRNA	GO:0035196	0.00518644	4		M2
	M2	negative regulation of proteasomal ubiquitin-dependent protein catabolic process	GO:0032435	0.0274695	2		M1	double-strand break repair	GO:0006302	0.0831478	4		M2	negative regulation of chromosome organization	GO:2001251	0.0103785	5		M2	positive regulation of protein serine/threonine kinase activity	GO:0071902	0.00681056	2		M2	protein localization to cytoskeleton	GO:0044380	0.00767455	3		M2	regulation of actin filament organization	GO:0110053	0.00189343	6		M1	multicellular organismal reproductive process	GO:0048609	0.092325	2		M3	production of small RNA involved in gene silencing by RNA	GO:0070918	0.00534105	4		M2
	M2	non-motile cilium assembly	GO:1905515	0.0281104	2		M1	nuclear export	GO:0051168	0.0834661	3		M2	DNA integration	GO:0015074	0.0103785	2		M2	negative regulation of cell migration	GO:0030336	0.00684782	2		M2	microtubule cytoskeleton organization involved in mitosis	GO:1902850	0.00845253	4		M2	regulation of actin filament-based process	GO:0032970	0.00203564	7		M1	regulation of protein dephosphorylation	GO:0035304	0.0968943	2		M3	dsRNA fragmentation	GO:0031050	0.00534105	4		M2
	M2	protein localization to chromatin	GO:0071168	0.0281104	2		M1	positive regulation of type I interferon production	GO:0032481	0.0849206	2		M2	regulation of DNA endoreduplication	GO:0032875	0.0103785	2		M2	regulation of actin cytoskeleton organization	GO:0032956	0.006938	2		M2	regulation of spindle organization	GO:0090224	0.00845253	3		M2	positive regulation of cell morphogenesis involved in differentiation	GO:0010770	0.00203564	4		M1	regulation of DNA replication	GO:0006275	0.0968943	2		M3	sister chromatid cohesion	GO:0007062	0.00534105	4		M2
	M2	histone deubiquitination	GO:0016578	0.0301121	2		M1	regulation of chromosome separation	GO:1905818	0.0879324	2		M2	DNA endoreduplication	GO:0042023	0.0103785	2		M2	regulation of supramolecular fiber organization	GO:1902903	0.00710171	2		M2	regulation of DNA metabolic process	GO:0051052	0.00946581	6		M2	positive regulation of cellular component biogenesis	GO:0044089	0.00287962	8		M1	response to interferon-gamma	GO:0034341	0.0971955	2		M3	spindle assembly	GO:0051225	0.00541019	5		M2
	M2	protein acetylation	GO:0006473	0.0313029	4		M1	nucleosome assembly	GO:0006334	0.0879324	2		M2	negative regulation of DNA endoreduplication	GO:0032876	0.0103785	2		M2	regulation of epithelial cell migration	GO:0010632	0.00720973	2		M2	mitotic metaphase plate congression	GO:0007080	0.0105352	3		M2	plasma membrane invagination	GO:0099024	0.00332942	3		M1	import into nucleus	GO:0051170	0.0971955	2		M3	regulation of mRNA processing	GO:0050684	0.00541019	5		M2
	M2	nucleobase-containing compound transport	GO:0015931	0.0316308	3		M1	gamete generation	GO:0007276	0.0899461	2		M2	regulation of protein localization to chromatin	GO:1905634	0.0103785	2		M2	regulation of angiogenesis	GO:0045765	0.00724743	2		M2	attachment of mitotic spindle microtubules to kinetochore	GO:0051315	0.0106022	2		M2	intracellular protein transport	GO:0006886	0.00398547	8		M1	action potential	GO:0001508	0.0971955	2		M3	regulation of mitotic spindle assembly	GO:1901673	0.00766692	3		M2
	M2	negative regulation of cell cycle process	GO:0010948	0.0323038	4		M1	positive regulation of nucleocytoplasmic transport	GO:0046824	0.0936802	2		M2	chromosome segregation	GO:0007059	0.0113317	7		M2	negative regulation of cell motility	GO:2000146	0.00724743	2		M2	mitotic sister chromatid segregation	GO:0000070	0.0115006	4		M2	positive regulation of supramolecular fiber organization	GO:1902905	0.00461101	5		M1	sexual reproduction	GO:0019953	0.0971955	2		M3	mitotic spindle assembly	GO:0090307	0.00831859	4		M2
	M2	protein-containing complex localization	GO:0031503	0.0323038	3		M1	regulation of chromatin organization	GO:1902275	0.094169	3		M2	microtubule cytoskeleton organization involved in mitosis	GO:1902850	0.0114642	5		M2	actin filament organization	GO:0007015	0.00726653	2		M2	organelle localization	GO:0051640	0.0115006	5		M2	regulation of supramolecular fiber organization	GO:1902903	0.00461101	6		M1	multicellular organism reproduction	GO:0032504	0.0992669	2		M3	protein localization to chromatin	GO:0071168	0.00831859	3		M2
	M2	regulation of spindle assembly	GO:0090169	0.0342821	2		M1	cellular response to interferon-gamma	GO:0071346	0.0962911	2		M2	mRNA processing	GO:0006397	0.0120576	7		M2	negative regulation of cellular component movement	GO:0051271	0.00739322	2		M2	centrosome localization	GO:0051642	0.0115006	2		M2	positive regulation of substrate adhesion-dependent cell spreading	GO:1900026	0.00461101	3		M2	protein localization to membrane	GO:0072657	0.0016299	8		M3	regulation of RNA splicing	GO:0043484	0.00883291	5		M2
	M2	positive regulation of Wnt signaling pathway	GO:0030177	0.0357308	3		M1	response to temperature stimulus	GO:0009266	0.0962911	2		M2	DNA-templated transcription, initiation	GO:0006352	0.0130729	4		M2	regulation of vasculature development	GO:1901342	0.00766642	2		M2	microtubule organizing center localization	GO:0061842	0.0115006	2		M2	membrane invagination	GO:0010324	0.00550315	3		M2	intracellular protein transport	GO:0006886	0.00379783	8		M3	RNA catabolic process	GO:0006401	0.00883291	6		M2
	M2	histone monoubiquitination	GO:0010390	0.0357308	2		M1	regulation of adaptive immune response based on somatic recombination of immune receptors built from immunoglobulin superfamily domains	GO:0002822	0.099221	2		M2	cohesin loading	GO:0071921	0.0133939	2		M2	regulation of actin filament-based process	GO:0032970	0.00780077	2		M2	negative regulation of DNA-dependent DNA replication	GO:2000104	0.0115006	2		M2	positive regulation of cytoskeleton organization	GO:0051495	0.00651377	5		M2	protein localization to cell periphery	GO:1990778	0.00379783	6		M3	regulation of mRNA splicing, via spliceosome	GO:0048024	0.00883291	4		M2
	M2	peptidyl-lysine modification	GO:0018205	0.0363688	5		M1	regulation of phosphoprotein phosphatase activity	GO:0043666	0.099221	2		M2	regulation of spindle assembly	GO:0090169	0.0134585	3		M2	negative regulation of locomotion	GO:0040013	0.00780077	2		M2	spindle organization	GO:0007051	0.0126084	4		M2	regulation of cell morphogenesis involved in differentiation	GO:0010769	0.00658993	4		M2	actin cytoskeleton organization	GO:0030036	0.00725761	7		M3	regulation of mRNA metabolic process	GO:1903311	0.00883291	6		M2
	M2	negative regulation of ubiquitin-dependent protein catabolic process	GO:2000059	0.039834	2		M2	ubiquitin-dependent protein catabolic process	GO:0006511	0.00110684	10		M2	protein deubiquitination	GO:0016579	0.0148576	5		M2	epithelial cell migration	GO:0010631	0.00847176	2		M2	mRNA metabolic process	GO:0016071	0.012752	6		M2	positive regulation of stress fiber assembly	GO:0051496	0.00681572	3		M2	protein targeting to ER	GO:0045047	0.00991276	2		M3	sister chromatid segregation	GO:0000819	0.00883291	6		M2
	M2	protein acylation	GO:0043543	0.0431068	4		M2	modification-dependent protein catabolic process	GO:0019941	0.00115301	10		M2	nuclear chromosome segregation	GO:0098813	0.0153142	6		M2	tissue migration	GO:0090130	0.00847176	2		M2	regulation of sister chromatid segregation	GO:0033045	0.012752	3		M2	positive regulation of cell development	GO:0010720	0.00755895	5		M2	protein localization to plasma membrane	GO:0072659	0.010102	5		M3	DNA integration	GO:0015074	0.00883291	2		M2
	M2	microtubule cytoskeleton organization involved in mitosis	GO:1902850	0.043206	3		M2	modification-dependent macromolecule catabolic process	GO:0043632	0.0012537	10		M2	nuclear-transcribed mRNA catabolic process	GO:0000956	0.0153142	4		M2	epithelium migration	GO:0090132	0.00847176	2		M2	regulation of DNA replication	GO:0006275	0.013553	3		M2	actin filament bundle assembly	GO:0051017	0.00755895	4		M2	vesicle-mediated transport to the plasma membrane	GO:0098876	0.0124627	3		M3	negative regulation of DNA replication	GO:0008156	0.00883291	3		M2
	M2	regulation of chromatin organization	GO:1902275	0.0437239	3		M2	intracellular receptor signaling pathway	GO:0030522	0.00321007	7		M2	establishment of sister chromatid cohesion	GO:0034085	0.0169856	2		M2	ameboidal-type cell migration	GO:0001667	0.00968907	2		M2	DNA-templated transcription, initiation	GO:0006352	0.013553	3		M2	actin filament bundle organization	GO:0061572	0.00755895	4		M2	establishment of protein localization to membrane	GO:0090150	0.0125067	4		M3	nucleosome positioning	GO:0016584	0.00883291	2		M2
	M2	centrosome cycle	GO:0007098	0.0437239	3		M2	cellular response to organic cyclic compound	GO:0071407	0.00415492	9		M2	protein K48-linked deubiquitination	GO:0071108	0.0173296	3		M2	angiogenesis	GO:0001525	0.0101358	2		M2	metaphase plate congression	GO:0051310	0.0141863	3		M2	negative regulation of protein complex assembly	GO:0031333	0.00755895	4		M2	protein targeting	GO:0006605	0.0153134	4		M3	regulation of DNA endoreduplication	GO:0032875	0.00883291	2		M2
	M2	negative regulation of proteasomal protein catabolic process	GO:1901799	0.0439551	2		M2	viral budding via host ESCRT complex	GO:0039702	0.00415492	3		M2	negative regulation of cell cycle	GO:0045786	0.0188878	8		M2	blood vessel morphogenesis	GO:0048514	0.0109115	2		M2	chromosome localization	GO:0050000	0.0145905	3		M2	positive regulation of actin filament bundle assembly	GO:0032233	0.00766716	3		M2	establishment of protein localization to endoplasmic reticulum	GO:0072599	0.0153134	2		M3	DNA endoreduplication	GO:0042023	0.00883291	2		M2
	M2	transcription initiation from RNA polymerase II promoter	GO:0006367	0.0452131	2		M2	positive regulation of viral release from host cell	GO:1902188	0.00484892	3		M2	mRNA catabolic process	GO:0006402	0.0198377	5		M2	blood vessel development	GO:0001568	0.0116116	2		M2	establishment of chromosome localization	GO:0051303	0.0145905	3		M2	supramolecular fiber organization	GO:0097435	0.00774351	7		M2	cellular response to organic cyclic compound	GO:0071407	0.0165054	6		M3	negative regulation of DNA endoreduplication	GO:0032876	0.00883291	2		M2
	M2	mRNA export from nucleus	GO:0006406	0.0452131	2		M2	Golgi organization	GO:0007030	0.00516214	5		M2	protein modification by small protein removal	GO:0070646	0.0215213	5		M2	positive regulation of protein kinase activity	GO:0045860	0.0116416	2		M2	cell cycle DNA replication	GO:0044786	0.0162259	2		M2	regulation of cellular component size	GO:0032535	0.00780457	5		M2	actin cytoskeleton reorganization	GO:0031532	0.0194877	3		M3	regulation of protein localization to chromatin	GO:1905634	0.00883291	2		M2
	M2	mRNA-containing ribonucleoprotein complex export from nucleus	GO:0071427	0.0452131	2		M2	viral budding	GO:0046755	0.00635213	3		M2	peptidyl-lysine acetylation	GO:0018394	0.0219245	5		M2	vasculature development	GO:0001944	0.0118689	2		M2	regulation of sister chromatid cohesion	GO:0007063	0.020487	2		M2	regulation of substrate adhesion-dependent cell spreading	GO:1900024	0.00888232	3		M2	endomembrane system organization	GO:0010256	0.0209844	5		M3	microtubule cytoskeleton organization involved in mitosis	GO:1902850	0.0105068	5		M2
	M2	regulation of intracellular transport	GO:0032386	0.0457379	4		M2	posttranslational protein targeting to endoplasmic reticulum membrane	GO:0006620	0.0108785	2		M2	spindle assembly	GO:0051225	0.0237959	4		M2	cardiovascular system development	GO:0072358	0.0118689	2		M2	positive regulation of chromosome segregation	GO:0051984	0.0216239	2		M2	establishment of epithelial cell apical/basal polarity	GO:0045198	0.00897862	2		M2	Arp2/3 complex-mediated actin nucleation	GO:0034314	0.0244622	2		M3	chromosome segregation	GO:0007059	0.0105068	7		M2
	M2	regulation of mitotic spindle organization	GO:0060236	0.0463318	2		M2	endomembrane system organization	GO:0010256	0.0109103	7		M2	protein localization to chromosome	GO:0034502	0.0242192	4		M2	actin cytoskeleton organization	GO:0030036	0.0119166	2		M2	non-motile cilium assembly	GO:1905515	0.0216239	2		M2	protein targeting to ER	GO:0045047	0.00897862	2		M2	Golgi vesicle transport	GO:0048193	0.0257896	4		M3	cellular response to dsRNA	GO:0071359	0.0114281	4		M2
	M2	negative regulation of cell cycle	GO:0045786	0.046828	5		M2	regulation of extracellular exosome assembly	GO:1903551	0.0134074	2		M2	regulation of mitotic spindle organization	GO:0060236	0.0242535	3		M2	regulation of cytoskeleton organization	GO:0051493	0.0120878	2		M2	protein localization to chromatin	GO:0071168	0.0216239	2		M2	mitotic spindle organization	GO:0007052	0.00915489	4		M2	regulation of cellular component size	GO:0032535	0.0269496	4		M3	regulation of DNA replication	GO:0006275	0.0114281	4		M2
	M2	negative regulation of transforming growth factor beta receptor signaling pathway	GO:0030512	0.047249	2		M2	virion assembly	GO:0019068	0.0138725	3		M2	RNA localization	GO:0006403	0.0251822	4		M2	supramolecular fiber organization	GO:0097435	0.0120878	2		M2	protein localization to chromosome	GO:0034502	0.0217482	3		M2	polarized epithelial cell differentiation	GO:0030859	0.0103068	2		M2	negative regulation of defense response to virus	GO:0050687	0.0282063	2		M3	cohesin loading	GO:0071921	0.0115706	2		M2
	M2	protein deubiquitination	GO:0016579	0.047249	3		M2	protein targeting	GO:0006605	0.0140499	5		M2	activation of NF-kappaB-inducing kinase activity	GO:0007250	0.0261957	2		M2	positive regulation of cellular component biogenesis	GO:0044089	0.0120878	2		M2	regulation of chromosome segregation	GO:0051983	0.0226851	3		M2	zinc ion transmembrane transport	GO:0071577	0.0103068	2		M2	Golgi to plasma membrane protein transport	GO:0043001	0.031937	2		M3	regulation of spindle assembly	GO:0090169	0.0117767	3		M2
	M2	negative regulation of cellular response to transforming growth factor beta stimulus	GO:1903845	0.0485266	2		M2	extracellular exosome assembly	GO:0071971	0.0157576	2		M2	regulation of RNA export from nucleus	GO:0046831	0.0261957	2		M2	tube morphogenesis	GO:0035239	0.0121043	2		M2	protein localization to centrosome	GO:0071539	0.0269573	2		M2	microtubule cytoskeleton organization involved in mitosis	GO:1902850	0.0111115	4		M2	Golgi organization	GO:0007030	0.0333	3		M3	histone monoubiquitination	GO:0010390	0.012858	3		M2
	M2	mRNA transport	GO:0051028	0.0485266	2		M2	negative regulation of I-kappaB kinase/NF-kappaB signaling	GO:0043124	0.0180484	3		M2	production of miRNAs involved in gene silencing by miRNA	GO:0035196	0.0264502	3		M2	positive regulation of kinase activity	GO:0033674	0.0122508	2		M2	regulation of RNA splicing	GO:0043484	0.0283242	3		M2	regulation of anatomical structure size	GO:0090066	0.0112028	5		M2	establishment of protein localization to plasma membrane	GO:0061951	0.0336081	2		M3	gene silencing by miRNA	GO:0035195	0.0129225	4		M2
	M2	RNA splicing	GO:0008380	0.048647	4		M2	vesicle organization	GO:0016050	0.0186278	5		M2	production of small RNA involved in gene silencing by RNA	GO:0070918	0.0272428	3		M2	positive regulation of cell migration	GO:0030335	0.01246	2		M2	regulation of DNA-templated transcription, elongation	GO:0032784	0.0283242	2		M2	establishment of apical/basal cell polarity	GO:0035089	0.0112028	2		M2	protein localization to endoplasmic reticulum	GO:0070972	0.0348978	2		M3	nuclear-transcribed mRNA catabolic process	GO:0000956	0.0130507	4		M2
	M2	regulation of spindle organization	GO:0090224	0.0489574	2		M2	spindle organization	GO:0007051	0.0189378	5		M2	dsRNA fragmentation	GO:0031050	0.0272428	3		M2	epithelium development	GO:0060429	0.0125724	2		M2	RNA stabilization	GO:0043489	0.0283242	2		M2	establishment or maintenance of epithelial cell apical/basal polarity	GO:0045197	0.0112028	2		M2	regulation of anatomical structure size	GO:0090066	0.0366476	4		M3	nuclear chromosome segregation	GO:0098813	0.0133069	6		M2
	M2	sister chromatid cohesion	GO:0007062	0.0489574	2		M2	intracellular protein transport	GO:0006886	0.0189378	8		M2	regulation of spindle organization	GO:0090224	0.0272428	3		M2	positive regulation of cell motility	GO:2000147	0.0126547	2		M2	protein localization to microtubule organizing center	GO:1905508	0.0283242	2		M2	negative regulation of viral-induced cytoplasmic pattern recognition receptor signaling pathway	GO:0039532	0.0112028	2		M2	regulation of actin cytoskeleton organization	GO:0032956	0.0378183	4		M3	posttranscriptional gene silencing by RNA	GO:0035194	0.0134614	4		M3
	M2	histone acetylation	GO:0016573	0.0499385	3		M2	regulation of retinoic acid receptor signaling pathway	GO:0048385	0.0189378	2		M2	centrosome localization	GO:0051642	0.0283116	2		M2	positive regulation of cellular component movement	GO:0051272	0.0128509	2		M2	attachment of spindle microtubules to kinetochore	GO:0008608	0.0293996	2		M2	regulation of cell size	GO:0008361	0.0114638	3		M2	actin nucleation	GO:0045010	0.0378183	2		M3	establishment of sister chromatid cohesion	GO:0034085	0.0135414	2		M3
	M2	DNA replication	GO:0006260	0.0499385	3		M2	protein targeting to ER	GO:0045047	0.0189378	2		M2	microtubule organizing center localization	GO:0061842	0.0283116	2		M2	tube development	GO:0035295	0.0132175	2		M2	DNA-templated transcription, elongation	GO:0006354	0.0304009	2		M2	establishment of monopolar cell polarity	GO:0061162	0.0128276	2		M2	Golgi to plasma membrane transport	GO:0006893	0.0396886	2		M3	posttranscriptional gene silencing	GO:0016441	0.0139201	4		M3
	M2	histone ubiquitination	GO:0016574	0.0511746	2		M2	regulation of viral release from host cell	GO:1902186	0.0189378	3		M2	regulation of nucleobase-containing compound transport	GO:0032239	0.0283116	2		M3	nuclear-transcribed mRNA catabolic process	GO:0000956	0.00104122	4		M2	regulation of DNA-dependent DNA replication	GO:0090329	0.0313728	2		M2	positive regulation of filopodium assembly	GO:0051491	0.0128276	2		M2	cellular response to nitrogen compound	GO:1901699	0.042198	5		M3	gene silencing by RNA	GO:0031047	0.0139201	4		M3
	M2	internal peptidyl-lysine acetylation	GO:0018393	0.0529055	3		M2	cellular response to lipid	GO:0071396	0.0189569	7		M2	negative regulation of DNA-dependent DNA replication	GO:2000104	0.0283116	2		M3	mRNA metabolic process	GO:0016071	0.00311204	6		M2	microtubule cytoskeleton organization	GO:0000226	0.0331623	5		M2	regulation of protein complex assembly	GO:0043254	0.012844	6		M2	actin filament organization	GO:0007015	0.0423987	4		M3	response to dsRNA	GO:0043331	0.0139201	4		M3
	M2	ribonucleoprotein complex export from nucleus	GO:0071426	0.0550484	2		M2	spindle assembly	GO:0051225	0.0189569	4		M2	mitotic spindle organization	GO:0007052	0.0301994	4		M3	negative regulation of DNA metabolic process	GO:0051053	0.00311204	4		M2	telomere maintenance	GO:0000723	0.0341144	3		M2	regulation of stress fiber assembly	GO:0051492	0.0137736	3		M2	negative regulation of I-kappaB kinase/NF-kappaB signaling	GO:0043124	0.0433977	2		M3	protein K48-linked deubiquitination	GO:0071108	0.0139337	3		M3
	M2	internal protein amino acid acetylation	GO:0006475	0.0554673	3		M2	regulation of organelle assembly	GO:1902115	0.0189569	5		M2	regulation of RNA splicing	GO:0043484	0.0318856	4		M3	mRNA catabolic process	GO:0006402	0.00376366	4		M2	telomere organization	GO:0032200	0.0341144	3		M2	establishment or maintenance of apical/basal cell polarity	GO:0035088	0.0139462	2		M2	establishment of protein localization to organelle	GO:0072594	0.04353	4		M3	nucleobase-containing compound catabolic process	GO:0034655	0.0141797	7		M3
	M2	protein modification by small protein removal	GO:0070646	0.0554673	3		M2	proteasome-mediated ubiquitin-dependent protein catabolic process	GO:0043161	0.0189569	6		M2	protein acetylation	GO:0006473	0.0318856	5		M3	regulation of mRNA splicing, via spliceosome	GO:0048024	0.00478898	3		M2	negative regulation of RNA catabolic process	GO:1902369	0.035009	2		M2	establishment or maintenance of bipolar cell polarity	GO:0061245	0.0139462	2		M2	regulation of leukocyte migration	GO:0002685	0.0446845	3		M3	regulation of alternative mRNA splicing, via spliceosome	GO:0000381	0.0162364	3		M3
	M2	ribonucleoprotein complex localization	GO:0071166	0.0563318	2		M2	viral release from host cell	GO:0019076	0.0189569	3		M2	negative regulation of cell cycle process	GO:0010948	0.0335164	5		M3	RNA catabolic process	GO:0006401	0.00542451	4		M2	protein sumoylation	GO:0016925	0.035009	2		M2	establishment or maintenance of monopolar cell polarity	GO:0061339	0.0139462	2		M2	regulation of lymphocyte migration	GO:2000401	0.0449407	2		M3	mRNA catabolic process	GO:0006402	0.0167631	5		M3
	M2	cell cycle checkpoint	GO:0000075	0.0581708	3		M2	exit from host cell	GO:0035891	0.0189569	3		M2	protein-DNA complex subunit organization	GO:0071824	0.0335164	4		M3	centrosome localization	GO:0051642	0.00542946	2		M2	regulation of mitotic nuclear division	GO:0007088	0.0369754	3		M2	phagocytosis, engulfment	GO:0006911	0.0139462	2		M2	regulation of cytoskeleton organization	GO:0051493	0.0452151	5		M3	translational initiation	GO:0006413	0.0171994	4		M3
	M2	negative regulation of proteolysis involved in cellular protein catabolic process	GO:1903051	0.0597799	2		M2	exit from host	GO:0035890	0.0189569	3		M2	nucleobase-containing compound catabolic process	GO:0034655	0.0366954	6		M3	microtubule organizing center localization	GO:0061842	0.00542946	2		M2	DNA replication	GO:0006260	0.037414	3		M2	establishment of protein localization to endoplasmic reticulum	GO:0072599	0.0139462	2		M2	regulation of actin filament-based process	GO:0032970	0.0484531	4		M3	heterocycle catabolic process	GO:0046700	0.0190713	7		M3
	M2	regulation of microtubule cytoskeleton organization	GO:0070507	0.0606082	3		M2	movement in host environment	GO:0052126	0.0189569	3		M2	regulation of chromosome organization	GO:0033044	0.038485	6		M3	regulation of mRNA processing	GO:0050684	0.00766642	3		M2	regulation of nuclear division	GO:0051783	0.0381009	3		M2	zinc ion transport	GO:0006829	0.0139462	2		M2	positive regulation of lipase activity	GO:0060193	0.0491135	2		M3	spindle organization	GO:0007051	0.0194364	5		M3
	M2	mitotic spindle assembly	GO:0090307	0.0611404	2		M2	movement in environment of other organism involved in symbiotic interaction	GO:0052192	0.0189569	3		M2	regulation of mRNA splicing, via spliceosome	GO:0048024	0.0386132	3		M3	non-motile cilium assembly	GO:1905515	0.00968907	2		M2	regulation of chromosome organization	GO:0033044	0.0391964	4		M2	cellular zinc ion homeostasis	GO:0006882	0.0139462	2		M2	protein targeting to membrane	GO:0006612	0.0504131	2		M3	cellular nitrogen compound catabolic process	GO:0044270	0.0194364	7		M3
	M2	regulation of organelle assembly	GO:1902115	0.0612055	3		M2	regulation of centrosome duplication	GO:0010824	0.0189569	3		M2	cell cycle DNA replication	GO:0044786	0.0392536	2		M3	regulation of RNA splicing	GO:0043484	0.0101984	3		M2	alternative mRNA splicing, via spliceosome	GO:0000380	0.0404641	2		M2	regulation of actomyosin structure organization	GO:0110020	0.0150146	3		M2	organelle localization	GO:0051640	0.0508093	4		M3	transcription initiation from RNA polymerase II promoter	GO:0006367	0.0194364	3		M3
	M2	RNA export from nucleus	GO:0006405	0.062783	2		M2	regulation of I-kappaB kinase/NF-kappaB signaling	GO:0043122	0.020186	5		M2	chromatin remodeling	GO:0006338	0.0430479	3		M3	negative regulation of DNA replication	GO:0008156	0.0101984	2		M2	positive regulation of chromosome organization	GO:2001252	0.0418301	3		M2	establishment of epithelial cell polarity	GO:0090162	0.015422	2		M2	negative regulation of response to biotic stimulus	GO:0002832	0.0508093	2		M3	aromatic compound catabolic process	GO:0019439	0.0198375	7		M3
	M2	chromatin assembly	GO:0031497	0.0676093	2		M2	protein targeting to membrane	GO:0006612	0.0208281	3		M2	heterocycle catabolic process	GO:0046700	0.0436156	6		M3	chromosome segregation	GO:0007059	0.0102884	4		M2	regulation of organelle assembly	GO:1902115	0.0431623	3		M2	regulation of actin filament bundle assembly	GO:0032231	0.0160567	3		M2	protein exit from endoplasmic reticulum	GO:0032527	0.0508093	2		M3	regulation of mitotic spindle organization	GO:0060236	0.0201009	3		M3
	M2	sister chromatid segregation	GO:0000819	0.0682154	3		M2	regulation of neuron differentiation	GO:0045664	0.0210783	5		M2	cytoplasmic microtubule organization	GO:0031122	0.0439498	2		M3	nuclear-transcribed mRNA catabolic process, nonsense-mediated decay	GO:0000184	0.0109115	2		M2	regulation of microtubule cytoskeleton organization	GO:0070507	0.0431623	3		M2	positive regulation of cell-substrate adhesion	GO:0010811	0.0160567	3		M2	cell junction assembly	GO:0034329	0.0523158	3		M3	regulation of microtubule cytoskeleton organization	GO:0070507	0.020335	5		M3
	M2	organophosphate ester transport	GO:0015748	0.0707686	2		M2	protein polyubiquitination	GO:0000209	0.0222585	5		M2	cellular nitrogen compound catabolic process	GO:0044270	0.0441461	6		M3	protein localization to centrosome	GO:0071539	0.0118529	2		M2	regulation of translational initiation	GO:0006446	0.0431623	2		M2	zinc ion homeostasis	GO:0055069	0.0167489	2		M2	positive regulation of supramolecular fiber organization	GO:1902905	0.0523158	3		M3	regulation of RNA export from nucleus	GO:0046831	0.0213166	2		M3
	M2	regulation of developmental growth	GO:0048638	0.0720662	2		M2	negative regulation of viral-induced cytoplasmic pattern recognition receptor signaling pathway	GO:0039532	0.0222585	2		M2	histone acetylation	GO:0016573	0.0445896	4		M3	protein localization to microtubule organizing center	GO:1905508	0.0120878	2		M2	peptidyl-lysine modification	GO:0018205	0.0470955	4		M2	actin cytoskeleton reorganization	GO:0031532	0.017034	3		M2	positive regulation of cell morphogenesis involved in differentiation	GO:0010770	0.053513	2		M3	regulation of Golgi organization	GO:1903358	0.0213166	2		M3
	M2	negative regulation of transmembrane receptor protein serine/threonine kinase signaling pathway	GO:0090101	0.0720662	2		M2	positive regulation of cell morphogenesis involved in differentiation	GO:0010770	0.0243937	3		M2	aromatic compound catabolic process	GO:0019439	0.0445896	6		M3	nucleobase-containing compound catabolic process	GO:0034655	0.0122508	4		M2	RNA catabolic process	GO:0006401	0.0483519	3		M2	contractile actin filament bundle assembly	GO:0030038	0.017479	3		M2	lymphocyte migration	GO:0072676	0.0547553	2		M3	histone H2B ubiquitination	GO:0033523	0.0213166	2		M3
	M2	protein monoubiquitination	GO:0006513	0.0720662	2		M2	intracellular steroid hormone receptor signaling pathway	GO:0030518	0.0243937	4		M2	cellular response to dsRNA	GO:0071359	0.0445896	3		M3	heterocycle catabolic process	GO:0046700	0.0142187	4		M2	negative regulation of mRNA metabolic process	GO:1903312	0.0483519	2		M2	stress fiber assembly	GO:0043149	0.017479	3		M2	cellular response to organonitrogen compound	GO:0071417	0.0557436	4		M3	organic cyclic compound catabolic process	GO:1901361	0.0231073	7		M3
	M2	negative regulation of cellular protein catabolic process	GO:1903363	0.073584	2		M2	mitotic spindle organization	GO:0007052	0.0249055	4		M2	negative regulation of proteasomal ubiquitin-dependent protein catabolic process	GO:0032435	0.0449356	2		M3	cellular nitrogen compound catabolic process	GO:0044270	0.014367	4		M2	regulation of RNA stability	GO:0043487	0.0494585	2		M2	spindle organization	GO:0007051	0.0180641	4		M2	vesicle organization	GO:0016050	0.0566041	3		M3	alternative mRNA splicing, via spliceosome	GO:0000380	0.0231073	3		M3
	M2	nucleosome organization	GO:0034728	0.073584	2		M2	I-kappaB kinase/NF-kappaB signaling	GO:0007249	0.027781	5		M2	regulation of DNA-templated transcription, initiation	GO:2000142	0.0449356	2		M3	regulation of alternative mRNA splicing, via spliceosome	GO:0000381	0.0145752	2		M2	regulation of mRNA splicing, via spliceosome	GO:0048024	0.0502691	2		M2	morphogenesis of a polarized epithelium	GO:0001738	0.0180641	2		M2	regulation of cell size	GO:0008361	0.056664	2		M3	regulation of spindle organization	GO:0090224	0.0231073	3		M3
	M2	histone H4 acetylation	GO:0043967	0.075414	2		M2	regulation of centrosome cycle	GO:0046605	0.027781	3		M2	protein acylation	GO:0043543	0.0468	5		M3	aromatic compound catabolic process	GO:0019439	0.0145752	4		M2	regulation of microtubule-based process	GO:0032886	0.0509258	3		M2	substrate adhesion-dependent cell spreading	GO:0034446	0.0198606	3		M2	positive regulation of binding	GO:0051099	0.056664	3		M3	regulation of nucleobase-containing compound transport	GO:0032239	0.0240586	2		M3
	M2	regulation of microtubule-based process	GO:0032886	0.0754595	3		M2	steroid hormone mediated signaling pathway	GO:0043401	0.0281677	4		M2	gene silencing by miRNA	GO:0035195	0.0473543	3		M3	organic cyclic compound catabolic process	GO:1901361	0.0167407	4		M2	negative regulation of cell cycle process	GO:0010948	0.0512189	3		M2	regulation of viral-induced cytoplasmic pattern recognition receptor signaling pathway	GO:0039531	0.022288	2		M2	positive regulation of cytoskeleton organization	GO:0051495	0.0584004	3		M3	negative regulation of DNA-dependent DNA replication	GO:2000104	0.0240586	2		M4
	M2	RNA transport	GO:0050658	0.0766371	2		M2	retinoic acid receptor signaling pathway	GO:0048384	0.0281677	2		M2	positive regulation of canonical Wnt signaling pathway	GO:0090263	0.0473543	3		M3	protein localization to microtubule cytoskeleton	GO:0072698	0.0168163	2		M2	establishment of organelle localization	GO:0051656	0.0518401	3		M2	Arp2/3 complex-mediated actin nucleation	GO:0034314	0.022288	2		M2	defense response to virus	GO:0051607	0.0584004	3		M3	neuron projection extension	GO:1990138	0.0242264	3		M4
	M2	nucleic acid transport	GO:0050657	0.0766371	2		M2	establishment of protein localization to endoplasmic reticulum	GO:0072599	0.0281677	2		M2	internal peptidyl-lysine acetylation	GO:0018393	0.0473543	4		M3	protein localization to cytoskeleton	GO:0044380	0.0186146	2		M2	fatty acid derivative metabolic process	GO:1901568	0.0521268	2		M2	regulation of cell development	GO:0060284	0.0236405	5		M2	regulation of lipase activity	GO:0060191	0.0590678	2		M3	positive regulation of Wnt signaling pathway	GO:0030177	0.02424	4		M4
	M2	mRNA splicing, via spliceosome	GO:0000398	0.0772504	3		M2	regulation of cytoskeleton organization	GO:0051493	0.0291692	7		M2	negative regulation of telomere maintenance via telomerase	GO:0032211	0.04767	2		M3	production of miRNAs involved in gene silencing by miRNA	GO:0035196	0.0190083	2		M2	anatomical structure homeostasis	GO:0060249	0.0570967	3		M2	cell morphogenesis involved in differentiation	GO:0000904	0.0243541	4		M2	establishment of cell polarity	GO:0030010	0.0610957	2		M3	developmental growth	GO:0048589	0.0248894	4		M4
	M2	RNA splicing, via transesterification reactions with bulged adenosine as nucleophile	GO:0000377	0.0772504	3		M2	regulation of cell development	GO:0060284	0.0297339	6		M2	BMP signaling pathway	GO:0030509	0.0487903	3		M3	alternative mRNA splicing, via spliceosome	GO:0000380	0.0192648	2		M2	negative regulation of cell cycle	GO:0045786	0.0582641	4		M2	regulation of actin filament polymerization	GO:0030833	0.0254898	3		M2	regulation of actin filament organization	GO:0110053	0.0617246	3		M3	histone ubiquitination	GO:0016574	0.0252162	3		M4
	M2	positive regulation of chromatin organization	GO:1905269	0.0772504	2		M2	positive regulation of cellular component biogenesis	GO:0044089	0.0298234	7		M2	organic cyclic compound catabolic process	GO:1901361	0.0492315	6		M3	production of small RNA involved in gene silencing by RNA	GO:0070918	0.0192648	2		M2	regulation of translation	GO:0006417	0.0594911	3		M2	regulation of filopodium assembly	GO:0051489	0.0256882	2		M2	mitotic spindle assembly	GO:0090307	0.062273	2		M3	mitotic spindle organization	GO:0007052	0.0259791	4		M4
	M2	positive regulation of canonical Wnt signaling pathway	GO:0090263	0.0772504	2		M2	microtubule cytoskeleton organization involved in mitosis	GO:1902850	0.0304711	4		M2	internal protein amino acid acetylation	GO:0006475	0.0496457	4		M3	dsRNA fragmentation	GO:0031050	0.0192648	2		M2	positive regulation of translation	GO:0045727	0.0594911	2		M2	negative regulation of defense response to virus	GO:0050687	0.0256882	2		M2	protein K48-linked ubiquitination	GO:0070936	0.062273	2		M3	regulation of translational initiation	GO:0006446	0.0259997	3		M4
	M2	RNA splicing, via transesterification reactions	GO:0000375	0.0775995	3		M2	positive regulation of exosomal secretion	GO:1903543	0.030762	2		M2	posttranscriptional gene silencing by RNA	GO:0035194	0.0496457	3		M3	regulation of mRNA metabolic process	GO:1903311	0.0192648	3		M2	regulation of mitotic cell cycle	GO:0007346	0.0616366	4		M2	cytoplasmic pattern recognition receptor signaling pathway in response to virus	GO:0039528	0.0256882	2		M2	cell junction organization	GO:0034330	0.0623161	3		M3	regulation of production of miRNAs involved in gene silencing by miRNA	GO:1903798	0.0262263	2		M4
	M2	regulation of transforming growth factor beta receptor signaling pathway	GO:0017015	0.0778608	2		M2	regulation of neurogenesis	GO:0050767	0.0324082	5		M2	establishment of RNA localization	GO:0051236	0.0496457	3		M3	regulation of DNA metabolic process	GO:0051052	0.0192648	4		M2	DNA-dependent DNA replication	GO:0006261	0.0655614	2		M2	actin filament polymerization	GO:0030041	0.0282003	3		M2	regulation of I-kappaB kinase/NF-kappaB signaling	GO:0043122	0.0623161	3		M3	gene silencing	GO:0016458	0.0283694	4		M4
	M2	regulation of cellular response to transforming growth factor beta stimulus	GO:1903844	0.0794734	2		M2	mitotic spindle assembly	GO:0090307	0.0324082	3		M2	histone deubiquitination	GO:0016578	0.0501859	2		M3	sister chromatid cohesion	GO:0007062	0.0192648	2		M2	protein-DNA complex assembly	GO:0065004	0.0670354	2		M2	regulation of actin polymerization or depolymerization	GO:0008064	0.0323101	3		M2	regulation of intracellular steroid hormone receptor signaling pathway	GO:0033143	0.0623161	2		M3	regulation of microtubule-based process	GO:0032886	0.028742	5		M4
	M2	establishment of RNA localization	GO:0051236	0.0794734	2		M2	establishment of protein localization to membrane	GO:0090150	0.0324082	4		M2	posttranscriptional gene silencing	GO:0016441	0.0509263	3		M3	sister chromatid segregation	GO:0000819	0.0193504	3		M2	positive regulation of response to DNA damage stimulus	GO:2001022	0.0670354	2		M2	regulation of actin filament length	GO:0030832	0.0323101	3		M2	response to organophosphorus	GO:0046683	0.0623161	2		M3	protein-DNA complex subunit organization	GO:0071824	0.0287817	4		M4
	M2	regulation of nucleocytoplasmic transport	GO:0046822	0.0794734	2		M2	positive regulation of transforming growth factor beta receptor signaling pathway	GO:0030511	0.0336914	2		M2	gene silencing by RNA	GO:0031047	0.0509263	3		M3	mRNA splicing, via spliceosome	GO:0000398	0.0233706	3		M2	translational initiation	GO:0006413	0.0670354	2		M2	positive regulation of cell growth	GO:0030307	0.032565	3		M2	regulation of neuron differentiation	GO:0045664	0.0632207	3		M3	regulation of production of small RNA involved in gene silencing by RNA	GO:0070920	0.0287817	2		M4
	M2	nuclear chromosome segregation	GO:0098813	0.0833025	3		M2	positive regulation of cellular response to transforming growth factor beta stimulus	GO:1903846	0.0336914	2		M2	response to dsRNA	GO:0043331	0.0509263	3		M3	RNA splicing, via transesterification reactions with bulged adenosine as nucleophile	GO:0000377	0.0233706	3		M2	DNA packaging	GO:0006323	0.0687608	2		M2	protein localization to endoplasmic reticulum	GO:0070972	0.032565	2		M2	response to purine-containing compound	GO:0014074	0.0633409	2		M3	positive regulation of translational initiation	GO:0045948	0.0287817	2		M4
	M2	regulation of proteasomal ubiquitin-dependent protein catabolic process	GO:0032434	0.0876808	2		M2	regulation of exosomal secretion	GO:1903541	0.0336914	2		M2	spindle organization	GO:0007051	0.0520047	4		M3	RNA splicing, via transesterification reactions	GO:0000375	0.0237398	3		M2	positive regulation of cellular amide metabolic process	GO:0034250	0.0698504	2		M2	actomyosin structure organization	GO:0031032	0.0346026	3		M2	positive regulation of actin filament polymerization	GO:0030838	0.0633409	2		M3	negative regulation of cell cycle process	GO:0010948	0.0294024	5		M4
	M2	DNA packaging	GO:0006323	0.0914163	2		M2	regulation of autophagy	GO:0010506	0.0340954	5		M2	cell cycle checkpoint	GO:0000075	0.0520047	4		M3	mitotic spindle assembly	GO:0090307	0.024924	2		M2	regulation of mRNA processing	GO:0050684	0.0710168	2		M2	cell division	GO:0051301	0.0351612	4		M2	positive regulation of cell development	GO:0010720	0.064228	3		M3	cellular response to organic cyclic compound	GO:0071407	0.0294024	7		M4
	M2	macromolecule methylation	GO:0043414	0.0914163	3		M2	centrosome duplication	GO:0051298	0.0350077	3		M2	cellular response to BMP stimulus	GO:0071773	0.0520047	3		M3	nuclear chromosome segregation	GO:0098813	0.024924	3		M2	regulation of telomere maintenance	GO:0032204	0.072425	2		M2	filopodium assembly	GO:0046847	0.0380602	2		M2	post-Golgi vesicle-mediated transport	GO:0006892	0.0648577	2		M3	negative regulation of chromosome organization	GO:2001251	0.0294024	4		M4
	M2	negative regulation of cellular response to growth factor stimulus	GO:0090288	0.0924002	2		M2	proteasomal protein catabolic process	GO:0010498	0.0354124	6		M2	response to BMP	GO:0071772	0.0520047	3		M3	cellular response to growth factor stimulus	GO:0071363	0.024924	4		M2	regulation of cellular amide metabolic process	GO:0034248	0.0732587	3		M2	actin nucleation	GO:0045010	0.0380602	2		M2	protein polyubiquitination	GO:0000209	0.0648577	3		M3	developmental cell growth	GO:0048588	0.0303885	3		M4
	M2	chromatin assembly or disassembly	GO:0006333	0.0924002	2		M2	hormone-mediated signaling pathway	GO:0009755	0.0357018	4		M2	mitotic nuclear division	GO:0140014	0.0525884	5		M3	microtubule cytoskeleton organization	GO:0000226	0.0258056	4		M2	positive regulation of cell cycle	GO:0045787	0.0859767	3		M2	ribosome biogenesis	GO:0042254	0.0390534	3		M2	protein autoubiquitination	GO:0051865	0.066193	2		M3	axon development	GO:0061564	0.0303885	3		M4
	M2	regulation of cellular protein localization	GO:1903827	0.0925247	4		M2	microtubule cytoskeleton organization	GO:0000226	0.0371841	7		M2	nuclear-transcribed mRNA catabolic process, nonsense-mediated decay	GO:0000184	0.0525884	2		M3	response to growth factor	GO:0070848	0.0264171	4		M2	protein-DNA complex subunit organization	GO:0071824	0.0893319	2		M2	actin polymerization or depolymerization	GO:0008154	0.0405333	3		M2	negative regulation of multi-organism process	GO:0043901	0.0667334	3		M3	developmental growth involved in morphogenesis	GO:0060560	0.0313294	3		M4
	M2	spindle assembly	GO:0051225	0.0938649	2		M2	response to lipid	GO:0033993	0.0371943	7		M2	regulation of microtubule cytoskeleton organization	GO:0070507	0.0549162	4		M3	cellular response to dsRNA	GO:0071359	0.0295603	2		M2	nucleobase-containing compound catabolic process	GO:0034655	0.0895165	3		M2	regulation of cell morphogenesis	GO:0022604	0.041277	4		M2	regulation of defense response to virus	GO:0050688	0.0694051	2		M3	negative regulation of cell cycle	GO:0045786	0.0338121	7		M4
	M2	regulation of DNA binding	GO:0051101	0.0938649	2		M2	regulation of nervous system development	GO:0051960	0.0371943	5		M2	regulation of organelle assembly	GO:1902115	0.0551598	4		M3	regulation of DNA replication	GO:0006275	0.0295603	2		M2	negative regulation of chromosome organization	GO:2001251	0.0903403	2		M2	cytoplasmic pattern recognition receptor signaling pathway	GO:0002753	0.0413303	2		M2	I-kappaB kinase/NF-kappaB signaling	GO:0007249	0.0736922	3		M3	cell cycle DNA replication	GO:0044786	0.0341636	2		M4
	M2	positive regulation of intracellular protein transport	GO:0090316	0.0938649	2		M2	autophagy	GO:0006914	0.0384752	6		M2	spliceosomal complex assembly	GO:0000245	0.0551598	2		M3	gene silencing by miRNA	GO:0035195	0.0316775	2		M2	positive regulation of mitotic cell cycle	GO:0045931	0.0916632	2		M2	membrane organization	GO:0061024	0.0428564	5		M2	positive regulation of protein binding	GO:0032092	0.0749868	2		M3	chromatin assembly	GO:0031497	0.0357689	3		M4
	M2	protein localization to chromosome	GO:0034502	0.0956552	2		M2	process utilizing autophagic mechanism	GO:0061919	0.0384752	6		M2	nuclear division	GO:0000280	0.0565523	5		M3	BMP signaling pathway	GO:0030509	0.0324492	2		M2	heterocycle catabolic process	GO:0046700	0.0992086	3		M2	negative regulation of I-kappaB kinase/NF-kappaB signaling	GO:0043124	0.0428677	2		M2	establishment of organelle localization	GO:0051656	0.0759493	3		M3	protein deubiquitination	GO:0016579	0.0372533	4		M4
	M2	negative regulation of protein complex assembly	GO:0031333	0.0976003	2		M2	SCF-dependent proteasomal ubiquitin-dependent protein catabolic process	GO:0031146	0.0384752	2		M2	protein-DNA complex assembly	GO:0065004	0.0565523	3		M3	posttranscriptional gene silencing by RNA	GO:0035194	0.0330123	2		M3	protein geranylgeranylation	GO:0018344	0.00173357	2		M2	positive regulation of growth	GO:0045927	0.0432137	3		M2	establishment or maintenance of cell polarity	GO:0007163	0.0771656	2		M3	chromatin remodeling	GO:0006338	0.0372533	3		M4
	M2	protein export from nucleus	GO:0006611	0.0986373	2		M2	cellular response to steroid hormone stimulus	GO:0071383	0.0387024	4		M2	positive regulation of response to DNA damage stimulus	GO:2001022	0.0565523	3		M3	posttranscriptional gene silencing	GO:0016441	0.0333696	2		M3	protein prenylation	GO:0018342	0.00294398	2		M2	transition metal ion transport	GO:0000041	0.0440796	2		M2	intracellular receptor signaling pathway	GO:0030522	0.0776339	3		M3	regulation of translation	GO:0006417	0.0374215	5		M4
	M2	DNA damage checkpoint	GO:0000077	0.0986373	2		M2	positive regulation of viral life cycle	GO:1903902	0.0400564	3		M2	negative regulation of sister chromatid segregation	GO:0033046	0.0573181	2		M3	gene silencing by RNA	GO:0031047	0.0333696	2		M3	prenylation	GO:0097354	0.00294398	2		M2	ribonucleoprotein complex biogenesis	GO:0022613	0.0458971	4		M2	positive regulation of GTPase activity	GO:0043547	0.0778353	3		M3	axon extension	GO:0048675	0.0395194	2		M4
	M2	regulation of mitotic cell cycle	GO:0007346	0.0986373	4		M2	cellular response to hormone stimulus	GO:0032870	0.0409892	6		M2	negative regulation of chromosome segregation	GO:0051985	0.0573181	2		M3	response to dsRNA	GO:0043331	0.0333696	2		M3	histone H3-K36 methylation	GO:0010452	0.00294398	2		M2	regulation of centrosome duplication	GO:0010824	0.0458971	2		M2	negative regulation of immune effector process	GO:0002698	0.0779673	2		M3	regulation of developmental growth	GO:0048638	0.0401098	3		M4
	M2	Golgi organization	GO:0007030	0.0986373	2		M2	exosomal secretion	GO:1990182	0.0412963	2		M2	protein localization to centrosome	GO:0071539	0.0573181	2		M3	cellular response to BMP stimulus	GO:0071773	0.0341332	2		M3	G2/M transition of mitotic cell cycle	GO:0000086	0.00592767	3		M2	positive regulation of cell adhesion	GO:0045785	0.0463213	4		M2	regulation of membrane potential	GO:0042391	0.0787492	3		M3	protein monoubiquitination	GO:0006513	0.0401098	3		M4
	M2	regulation of Wnt signaling pathway	GO:0030111	0.0986373	3		M2	regulation of viral-induced cytoplasmic pattern recognition receptor signaling pathway	GO:0039531	0.0412963	2		M2	cellular response to organic cyclic compound	GO:0071407	0.05942	6		M3	response to BMP	GO:0071772	0.0341332	2		M3	cell cycle G2/M phase transition	GO:0044839	0.00790639	3		M2	positive regulation of cytokinesis	GO:0032467	0.047075	2		M2	regulation of neurogenesis	GO:0050767	0.0790595	3		M3	nucleosome organization	GO:0034728	0.0410922	3		M4
	M2	regulation of histone modification	GO:0031056	0.0986373	2		M2	cell separation after cytokinesis	GO:0000920	0.0412963	2		M2	negative regulation of telomere maintenance via telomere lengthening	GO:1904357	0.0601455	2		M3	RNA splicing	GO:0008380	0.0356601	3		M3	cell cycle checkpoint	GO:0000075	0.012752	3		M2	positive regulation of lipase activity	GO:0060193	0.0483938	2		M2	ubiquitin-dependent protein catabolic process	GO:0006511	0.0790595	4		M3	negative regulation of proteasomal ubiquitin-dependent protein catabolic process	GO:0032435	0.0420819	2		M4
	M2	RNA localization	GO:0006403	0.0986373	2		M2	regulation of mitotic spindle assembly	GO:1901673	0.0437552	2		M2	protein localization to microtubule organizing center	GO:1905508	0.0601455	2		M3	mRNA processing	GO:0006397	0.0369079	3		M3	regulation of cyclin-dependent protein serine/threonine kinase activity	GO:0000079	0.0195288	2		M2	cellular transition metal ion homeostasis	GO:0046916	0.0483938	2		M2	modification-dependent protein catabolic process	GO:0019941	0.0809573	4		M3	regulation of DNA-templated transcription, initiation	GO:2000142	0.0420819	2		M4
	M2	negative regulation of mitotic cell cycle phase transition	GO:1901991	0.0998451	2		M2	negative regulation of proteasomal ubiquitin-dependent protein catabolic process	GO:0032435	0.0437552	2		M2	regulation of mRNA metabolic process	GO:1903311	0.0609874	4		M3	positive regulation of response to DNA damage stimulus	GO:2001022	0.0370774	2		M3	regulation of phosphoprotein phosphatase activity	GO:0043666	0.0195288	2		M2	cellular response to virus	GO:0098586	0.0500095	2		M2	membrane organization	GO:0061024	0.081651	4		M3	DNA replication	GO:0006260	0.0422788	4		M4
	M3	nuclear-transcribed mRNA catabolic process	GO:0000956	0.00167774	4		M2	extracellular exosome biogenesis	GO:0097734	0.0437552	2		M2	regulation of mRNA processing	GO:0050684	0.0616925	3		M3	organelle localization	GO:0051640	0.0372084	3		M3	regulation of cyclin-dependent protein kinase activity	GO:1904029	0.0217682	2		M2	regulation of protein polymerization	GO:0032271	0.0501269	3		M2	cell division	GO:0051301	0.082948	3		M3	regulation of gene expression, epigenetic	GO:0040029	0.0444711	4		M4
	M3	negative regulation of DNA metabolic process	GO:0051053	0.00551969	4		M2	establishment of protein localization to organelle	GO:0072594	0.0439647	5		M2	regulation of DNA binding	GO:0051101	0.0616925	3		M3	spindle assembly	GO:0051225	0.040053	2		M3	regulation of protein dephosphorylation	GO:0035304	0.0283242	2		M2	regulation of cell-substrate adhesion	GO:0010810	0.0502781	3		M2	modification-dependent macromolecule catabolic process	GO:0043632	0.082948	4		M3	transcription elongation from RNA polymerase II promoter	GO:0006368	0.0444711	2		M4
	M3	mRNA metabolic process	GO:0016071	0.00613053	6		M2	regulation of transforming growth factor beta receptor signaling pathway	GO:0017015	0.0454753	3		M2	nucleobase-containing compound transport	GO:0015931	0.0616925	3		M3	mitotic spindle organization	GO:0007052	0.0477616	2		M3	mitotic cell cycle phase transition	GO:0044772	0.030482	3		M2	cellular response to growth factor stimulus	GO:0071363	0.0504085	5		M2	leukocyte migration	GO:0050900	0.0834907	3		M3	non-motile cilium assembly	GO:1905515	0.0444711	2		M4
	M3	mRNA catabolic process	GO:0006402	0.00669759	4		M2	regulation of NIK/NF-kappaB signaling	GO:1901222	0.0454753	3		M2	histone monoubiquitination	GO:0010390	0.0621259	2		M3	posttranscriptional regulation of gene expression	GO:0010608	0.0487126	3		M3	histone lysine methylation	GO:0034968	0.0339717	2		M2	protein targeting	GO:0006605	0.0504085	3		M2	endothelium development	GO:0003158	0.0834907	2		M3	positive regulation of canonical Wnt signaling pathway	GO:0090263	0.0446344	3		M4
	M3	regulation of mRNA splicing, via spliceosome	GO:0048024	0.00745165	3		M2	negative regulation of defense response to virus	GO:0050687	0.0456682	2		M2	regulation of double-strand break repair via homologous recombination	GO:0010569	0.0621259	2		M3	gene silencing	GO:0016458	0.0497188	2		M3	DNA damage checkpoint	GO:0000077	0.0368751	2		M2	negative regulation of response to biotic stimulus	GO:0002832	0.0504085	2		M2	negative regulation of cell migration	GO:0030336	0.0865458	3		M3	positive regulation of translation	GO:0045727	0.0459982	3		M4
	M3	RNA catabolic process	GO:0006401	0.00928148	4		M2	extracellular vesicle biogenesis	GO:0140112	0.0456682	2		M2	protein-containing complex localization	GO:0031503	0.0626605	3		M3	negative regulation of chromosome organization	GO:2001251	0.0508038	2		M3	cell cycle phase transition	GO:0044770	0.0370611	3		M2	multi-organism cellular process	GO:0044764	0.0504085	2		M2	positive regulation of leukocyte migration	GO:0002687	0.0865458	2		M3	peptidyl-lysine modification	GO:0018205	0.046275	6		M4
	M3	regulation of mRNA processing	GO:0050684	0.0148474	3		M2	cytoplasmic pattern recognition receptor signaling pathway in response to virus	GO:0039528	0.0456682	2		M2	DNA damage checkpoint	GO:0000077	0.0654961	3		M3	microtubule cytoskeleton organization involved in mitosis	GO:1902850	0.0529661	2		M3	DNA integrity checkpoint	GO:0031570	0.0390242	2		M2	protein exit from endoplasmic reticulum	GO:0032527	0.0504085	2		M2	retrograde transport, endosome to Golgi	GO:0042147	0.0865458	2		M3	DNA conformation change	GO:0071103	0.046671	4		M4
	M3	negative regulation of telomere maintenance via telomerase	GO:0032211	0.0162349	2		M2	negative regulation of JNK cascade	GO:0046329	0.0456682	2		M2	negative regulation of organelle organization	GO:0010639	0.0669398	5		M3	telomere maintenance	GO:0000723	0.0594113	2		M3	peptidyl-lysine methylation	GO:0018022	0.0390242	2		M2	positive regulation of cell division	GO:0051781	0.0516454	2		M2	regulation of multi-organism process	GO:0043900	0.0865458	4		M3	protein modification by small protein removal	GO:0070646	0.0477159	4		M4
	M3	negative regulation of DNA replication	GO:0008156	0.0169043	2		M2	regulation of cellular response to transforming growth factor beta stimulus	GO:1903844	0.0462345	3		M2	regulation of DNA-dependent DNA replication	GO:0090329	0.0676951	2		M3	telomere organization	GO:0032200	0.0594113	2		M3	mitotic cell cycle checkpoint	GO:0007093	0.0391964	2		M2	cell junction assembly	GO:0034329	0.0524945	3		M2	regulation of cellular protein localization	GO:1903827	0.0865458	4		M3	nuclear-transcribed mRNA catabolic process, nonsense-mediated decay	GO:0000184	0.0503976	2		M4
	M3	regulation of RNA splicing	GO:0043484	0.017299	3		M2	cellular response to transforming growth factor beta stimulus	GO:0071560	0.048571	4		M2	regulation of microtubule-based process	GO:0032886	0.0696388	4		M3	cellular response to nitrogen compound	GO:1901699	0.0650316	3		M3	histone methylation	GO:0016571	0.0404995	2		M2	response to growth factor	GO:0070848	0.0539634	5		M2	regulation of actin filament polymerization	GO:0030833	0.0865458	2		M3	mitotic nuclear division	GO:0140014	0.0520305	5		M4
	M3	nuclear-transcribed mRNA catabolic process, nonsense-mediated decay	GO:0000184	0.017299	2		M2	NIK/NF-kappaB signaling	GO:0038061	0.0486129	3		M2	negative regulation of ubiquitin-dependent protein catabolic process	GO:2000059	0.0706174	2		M3	DNA replication	GO:0006260	0.0650316	2		M3	negative regulation of cell cycle	GO:0045786	0.045789	3		M2	positive regulation of cell cycle	GO:0045787	0.0548985	4		M2	regulation of nervous system development	GO:0051960	0.0868032	3		M3	regulation of cellular amide metabolic process	GO:0034248	0.05326	5		M4
	M3	negative regulation of chromosome organization	GO:2001251	0.0176062	3		M2	regulation of microtubule cytoskeleton organization	GO:0070507	0.0497944	4		M2	DNA integrity checkpoint	GO:0031570	0.0708895	3		M3	regulation of gene expression, epigenetic	GO:0040029	0.0664135	2		M3	regulation of phosphatase activity	GO:0010921	0.0472491	2		M2	vesicle-mediated transport to the plasma membrane	GO:0098876	0.0556761	2		M2	regulation of cell morphogenesis involved in differentiation	GO:0010769	0.0869446	2		M3	protein-DNA complex assembly	GO:0065004	0.0546854	3		M4
	M3	negative regulation of telomere maintenance via telomere lengthening	GO:1904357	0.0193062	2		M2	G2/M transition of mitotic cell cycle	GO:0000086	0.0498116	3		M2	regulation of alternative mRNA splicing, via spliceosome	GO:0000381	0.0722901	2		M3	regulation of cellular protein localization	GO:1903827	0.0674152	3		M3	protein deubiquitination	GO:0016579	0.0472491	2		M2	vesicle organization	GO:0016050	0.0576659	3		M2	positive regulation of cellular component biogenesis	GO:0044089	0.087364	4		M3	positive regulation of response to DNA damage stimulus	GO:2001022	0.0546854	3		M4
	M3	telomere maintenance	GO:0000723	0.0207924	3		M2	response to steroid hormone	GO:0048545	0.0498116	4		M2	negative regulation of DNA biosynthetic process	GO:2000279	0.0722901	2		M3	spindle organization	GO:0007051	0.0721263	2		M3	histone modification	GO:0016570	0.0512037	3		M2	regulation of centrosome cycle	GO:0046605	0.0576659	2		M2	supramolecular fiber organization	GO:0097435	0.0878707	4		M3	negative regulation of sister chromatid segregation	GO:0033046	0.0546854	2		M4
	M3	telomere organization	GO:0032200	0.0207924	3		M2	response to transforming growth factor beta	GO:0071559	0.0498116	4		M2	positive regulation of Wnt signaling pathway	GO:0030177	0.0722901	3		M3	negative regulation of cell cycle process	GO:0010948	0.0880585	2		M3	protein methylation	GO:0006479	0.0512037	2		M2	positive regulation of binding	GO:0051099	0.0588152	3		M2	positive regulation of cellular protein localization	GO:1903829	0.088091	3		M3	negative regulation of chromosome segregation	GO:0051985	0.0546854	2		M4
	M3	nucleobase-containing compound catabolic process	GO:0034655	0.0213738	4		M2	regulation of cell morphogenesis involved in differentiation	GO:0010769	0.0525499	3		M2	developmental growth	GO:0048589	0.0729493	3		M3	regulation of response to DNA damage stimulus	GO:2001020	0.0918223	2		M3	protein alkylation	GO:0008213	0.0512037	2		M2	cellular response to transforming growth factor beta stimulus	GO:0071560	0.0604904	3		M2	regulation of protein localization to cell periphery	GO:1904375	0.0895699	2		M3	positive regulation of potassium ion transport	GO:0043268	0.0546854	2		M4
	M3	regulation of alternative mRNA splicing, via spliceosome	GO:0000381	0.0235589	2		M2	positive regulation of substrate adhesion-dependent cell spreading	GO:1900026	0.0525499	2		M2	organelle fission	GO:0048285	0.0731755	5		M3	cilium assembly	GO:0060271	0.0953112	2		M3	covalent chromatin modification	GO:0016569	0.0515359	3		M2	regulation of lipase activity	GO:0060191	0.061015	2		M2	cellular response to abiotic stimulus	GO:0071214	0.0895699	3		M3	protein localization to centrosome	GO:0071539	0.0546854	2		M4
	M3	negative regulation of DNA biosynthetic process	GO:2000279	0.0235589	2		M2	response to hormone	GO:0009725	0.0533959	6		M2	regulation of response to DNA damage stimulus	GO:2001020	0.074256	4		M3	anatomical structure homeostasis	GO:0060249	0.097094	2		M3	protein modification by small protein removal	GO:0070646	0.0515359	2		M2	defense response to virus	GO:0051607	0.061015	3		M2	cellular response to environmental stimulus	GO:0104004	0.0895699	3		M3	nuclear division	GO:0000280	0.0559106	5		M4
	M3	heterocycle catabolic process	GO:0046700	0.0248649	4		M2	actin cytoskeleton organization	GO:0030036	0.0554348	6		M2	protein sumoylation	GO:0016925	0.0771909	2		M3	transmembrane receptor protein serine/threonine kinase signaling pathway	GO:0007178	0.0989574	2		M3	regulation of dephosphorylation	GO:0035303	0.0550502	2		M2	establishment of cell polarity	GO:0030010	0.0621902	2		M2	regulation of supramolecular fiber organization	GO:1902903	0.0906107	3		M3	protein localization to microtubule organizing center	GO:1905508	0.057275	2		M4
	M3	posttranscriptional regulation of gene expression	GO:0010608	0.0250908	4		M2	cellular response to nutrient	GO:0031670	0.0554348	2		M2	negative regulation of proteasomal protein catabolic process	GO:1901799	0.0771909	2		M3	cilium organization	GO:0044782	0.0996881	2		M3	negative regulation of mitotic cell cycle	GO:0045930	0.0594911	2		M2	regulation of organelle assembly	GO:1902115	0.0621902	3		M2	actin filament polymerization	GO:0030041	0.0911378	2		M3	DNA packaging	GO:0006323	0.057275	3		M4
	M3	cellular nitrogen compound catabolic process	GO:0044270	0.0250908	4		M2	protein localization to endoplasmic reticulum	GO:0070972	0.0554348	2		M2	response to growth factor	GO:0070848	0.0787054	6		M4	histone modification	GO:0016570	0.00292368	9		M3	protein dephosphorylation	GO:0006470	0.0657205	2		M2	positive regulation of cell projection organization	GO:0031346	0.0628774	3		M2	spindle assembly	GO:0051225	0.092325	2		M3	positive regulation of cellular amide metabolic process	GO:0034250	0.0580383	3		M4
	M3	aromatic compound catabolic process	GO:0019439	0.0257422	4		M2	positive regulation of cell development	GO:0010720	0.0557789	4		M2	gene silencing	GO:0016458	0.0787054	3		M4	covalent chromatin modification	GO:0016569	0.00299673	9		M3	cellular response to external stimulus	GO:0071496	0.0673758	2		M2	response to transforming growth factor beta	GO:0071559	0.0628774	3		M2	positive regulation of protein polymerization	GO:0032273	0.092325	2		M3	chromatin assembly or disassembly	GO:0006333	0.0580383	3		M4
	M3	negative regulation of telomere maintenance	GO:0032205	0.0258359	2		M2	mitotic cell cycle phase transition	GO:0044772	0.0557789	5		M2	negative regulation of telomere maintenance	GO:0032205	0.0787054	2		M4	DNA integration	GO:0015074	0.00542451	2		M3	macromolecule methylation	GO:0043414	0.075098	2		M2	mitotic spindle assembly	GO:0090307	0.0634372	2		M2	negative regulation of cell motility	GO:2000146	0.093397	3		M3	regulation of DNA binding	GO:0051101	0.0583672	3		M4
	M3	organic cyclic compound catabolic process	GO:1901361	0.0281027	4		M2	regulation of multi-organism process	GO:0043900	0.0557789	6		M2	protein localization to microtubule cytoskeleton	GO:0072698	0.0787054	2		M4	peptidyl-lysine acetylation	GO:0018394	0.00644248	5		M3	methylation	GO:0032259	0.0835404	2		M2	positive regulation of plasma membrane bounded cell projection assembly	GO:0120034	0.0634372	2		M2	actin filament bundle assembly	GO:0051017	0.0936862	2		M3	nucleobase-containing compound transport	GO:0015931	0.0583672	3		M4
	M3	production of miRNAs involved in gene silencing by miRNA	GO:0035196	0.0281027	2		M2	regulation of spindle assembly	GO:0090169	0.0582228	2		M2	transcription initiation from RNA polymerase II promoter	GO:0006367	0.0787054	2		M4	protein acetylation	GO:0006473	0.00976643	5		M4	actin cytoskeleton organization	GO:0030036	0.00239372	9		M2	transition metal ion homeostasis	GO:0055076	0.0634372	2		M2	actin filament bundle organization	GO:0061572	0.0936862	2		M3	regulation of double-strand break repair via homologous recombination	GO:0010569	0.0585086	2		M4
	M3	alternative mRNA splicing, via spliceosome	GO:0000380	0.0281104	2		M2	actin filament bundle assembly	GO:0051017	0.0591253	3		M2	mRNA export from nucleus	GO:0006406	0.0787054	2		M4	regulation of RNA export from nucleus	GO:0046831	0.0116207	2		M4	regulation of cytoskeleton organization	GO:0051493	0.00592767	8		M2	regulation of I-kappaB kinase/NF-kappaB signaling	GO:0043122	0.0648435	3		M2	negative regulation of cellular component movement	GO:0051271	0.0968943	3		M3	cellular response to nitrogen compound	GO:1901699	0.0593896	6		M4
	M3	production of small RNA involved in gene silencing by RNA	GO:0070918	0.0281104	2		M2	actin filament bundle organization	GO:0061572	0.0591253	3		M2	mRNA-containing ribonucleoprotein complex export from nucleus	GO:0071427	0.0787054	2		M4	microtubule cytoskeleton organization	GO:0000226	0.0120878	7		M4	positive regulation of cellular component biogenesis	GO:0044089	0.00592767	8		M2	cell junction organization	GO:0034330	0.0657282	3		M2	regulation of GTPase activity	GO:0043087	0.0968943	3		M3	protein localization to chromosome	GO:0034502	0.0593896	3		M4
	M3	dsRNA fragmentation	GO:0031050	0.0281104	2		M2	negative regulation of stress-activated MAPK cascade	GO:0032873	0.0605889	2		M2	posttranscriptional regulation of gene expression	GO:0010608	0.0803722	5		M4	regulation of nucleobase-containing compound transport	GO:0032239	0.0122584	2		M4	dermatan sulfate proteoglycan biosynthetic process	GO:0050651	0.00592767	2		M2	positive regulation of actin filament polymerization	GO:0030838	0.0664814	2		M2	protein export from nucleus	GO:0006611	0.0969306	2		M3	protein-containing complex localization	GO:0031503	0.0593896	3		M4
	M3	regulation of mRNA metabolic process	GO:1903311	0.0301121	3		M2	negative regulation of stress-activated protein kinase signaling cascade	GO:0070303	0.0605889	2		M2	transmembrane receptor protein serine/threonine kinase signaling pathway	GO:0007178	0.0808926	4		M4	peptidyl-lysine modification	GO:0018205	0.014367	6		M4	regulation of actin cytoskeleton organization	GO:0032956	0.0074795	6		M2	regulation of neuron differentiation	GO:0045664	0.0665588	3		M2	response to drug	GO:0042493	0.0971955	4		M3	DNA-templated transcription, elongation	GO:0006354	0.0610396	2		M4
	M3	regulation of DNA metabolic process	GO:0051052	0.0316308	4		M2	regulation of microtubule-based process	GO:0032886	0.0644715	4		M2	activation of protein kinase activity	GO:0032147	0.0831107	4		M4	protein acylation	GO:0043543	0.0153544	5		M4	intracellular protein transport	GO:0006886	0.0074795	8		M2	centrosome duplication	GO:0051298	0.0680643	2		M2	regulation of actin polymerization or depolymerization	GO:0008064	0.0971955	2		M3	DNA methylation or demethylation	GO:0044728	0.0610396	2		M4
	M3	mRNA splicing, via spliceosome	GO:0000398	0.0335944	3		M2	positive regulation of autophagy	GO:0010508	0.0648706	3		M2	protein localization to cytoskeleton	GO:0044380	0.083938	2		M4	histone acetylation	GO:0016573	0.0167407	4		M4	actin filament organization	GO:0007015	0.00854457	6		M2	response to metal ion	GO:0010038	0.0682191	3		M2	regulation of actin filament length	GO:0030832	0.0971955	2		M3	protein K63-linked deubiquitination	GO:0070536	0.0610396	2		M4
	M3	RNA splicing, via transesterification reactions with bulged adenosine as nucleophile	GO:0000377	0.0335944	3		M2	positive regulation of stress fiber assembly	GO:0051496	0.0658601	2		M2	negative regulation of transforming growth factor beta receptor signaling pathway	GO:0030512	0.083938	2		M4	internal peptidyl-lysine acetylation	GO:0018393	0.0186146	4		M4	regulation of extracellular exosome assembly	GO:1903551	0.00928651	2		M2	Golgi vesicle transport	GO:0048193	0.0688858	3		M2	positive regulation of cell growth	GO:0030307	0.0999224	2		M3	RNA localization	GO:0006403	0.0622968	3		M4
	M3	RNA splicing, via transesterification reactions	GO:0000375	0.0339827	3		M2	establishment of organelle localization	GO:0051656	0.0676401	4		M2	positive regulation of DNA binding	GO:0043388	0.086672	2		M4	regulation of DNA metabolic process	GO:0051052	0.0190083	6		M4	dermatan sulfate proteoglycan metabolic process	GO:0050655	0.00928651	2		M2	protein polymerization	GO:0051258	0.0694994	3		M3	protein geranylgeranylation	GO:0018344	0.00254458	2		M3	regulation of DNA-dependent DNA replication	GO:0090329	0.0641217	2		M4
	M3	mitotic cytokinesis	GO:0000281	0.0342204	2		M2	circadian rhythm	GO:0007623	0.0676401	2		M2	regulation of chromatin organization	GO:1902275	0.086672	3		M4	regulation of DNA replication	GO:0006275	0.0190083	3		M4	regulation of actin filament organization	GO:0110053	0.0105352	5		M2	regulation of protein serine/threonine kinase activity	GO:0071900	0.0709951	4		M3	protein prenylation	GO:0018342	0.00375663	2		M3	regulation of gene silencing by miRNA	GO:0060964	0.0674965	2		M4
	M3	regulation of telomere maintenance via telomerase	GO:0032210	0.0342204	2		M2	positive regulation of Wnt signaling pathway	GO:0030177	0.0676401	3		M2	centrosome cycle	GO:0007098	0.086672	3		M4	DNA-templated transcription, initiation	GO:0006352	0.0190083	3		M4	regulation of actin filament-based process	GO:0032970	0.0105352	6		M2	negative regulation of multi-organism process	GO:0043901	0.0709951	3		M3	prenylation	GO:0097354	0.00375663	2		M3	negative regulation of ubiquitin-dependent protein catabolic process	GO:2000059	0.0674965	2		M4
	M3	anatomical structure homeostasis	GO:0060249	0.0365851	3		M2	negative regulation of ubiquitin-dependent protein catabolic process	GO:2000059	0.0676401	2		M2	negative regulation of cellular response to transforming growth factor beta stimulus	GO:1903845	0.086672	2		M4	internal protein amino acid acetylation	GO:0006475	0.0192648	4		M4	negative regulation of I-kappaB kinase/NF-kappaB signaling	GO:0043124	0.0105352	3		M2	regulation of defense response to virus	GO:0050688	0.0724043	2		M3	histone H3-K36 methylation	GO:0010452	0.00375663	2		M3	regulation of mitotic cell cycle	GO:0007346	0.0700476	6		M4
	M3	cellular response to growth factor stimulus	GO:0071363	0.0370141	4		M2	cytoplasmic pattern recognition receptor signaling pathway	GO:0002753	0.0676401	2		M2	mRNA transport	GO:0051028	0.086672	2		M4	RNA splicing	GO:0008380	0.019893	5		M4	regulation of I-kappaB kinase/NF-kappaB signaling	GO:0043122	0.0106022	5		M2	cellular response to insulin stimulus	GO:0032869	0.0724043	2		M3	G2/M transition of mitotic cell cycle	GO:0000086	0.00916696	3		M3	regulation of chromosome organization	GO:0033044	0.0720891	5		M4
	M3	cytoskeleton-dependent cytokinesis	GO:0061640	0.0376736	2		M2	positive regulation of viral process	GO:0048524	0.0676401	3		M2	transforming growth factor beta receptor signaling pathway	GO:0007179	0.0880156	3		M4	cell cycle checkpoint	GO:0000075	0.0201132	4		M4	extracellular exosome assembly	GO:0071971	0.0106022	2		M2	I-kappaB kinase/NF-kappaB signaling	GO:0007249	0.0772915	3		M3	histone lysine methylation	GO:0034968	0.00987165	3		M3	regulation of gene silencing by RNA	GO:0060966	0.0732762	2		M4
	M3	regulation of telomere maintenance via telomere lengthening	GO:1904356	0.0389478	2		M2	cell cycle G2/M phase transition	GO:0044839	0.0685209	3		M2	alternative mRNA splicing, via spliceosome	GO:0000380	0.0898989	2		M4	negative regulation of cell cycle	GO:0045786	0.0224476	6		M4	ubiquitin-dependent protein catabolic process	GO:0006511	0.0106264	7		M2	positive regulation of protein binding	GO:0032092	0.0772915	2		M3	macromolecule methylation	GO:0043414	0.010102	4		M3	regulation of posttranscriptional gene silencing	GO:0060147	0.0732762	2		M4
	M3	response to growth factor	GO:0070848	0.0392672	4		M2	neuron differentiation	GO:0030182	0.0702127	5		M2	neuron projection extension	GO:1990138	0.0927512	2		M4	regulation of mitotic spindle assembly	GO:1901673	0.0224858	2		M4	modification-dependent protein catabolic process	GO:0019941	0.011238	7		M2	rRNA processing	GO:0006364	0.0786119	2		M3	methylation	GO:0032259	0.0125067	4		M3	organelle fission	GO:0048285	0.07361	5		M4
	M3	cellular response to dsRNA	GO:0071359	0.0392672	2		M2	negative regulation of intracellular signal transduction	GO:1902532	0.0706176	6		M2	regulation of phosphoprotein phosphatase activity	GO:0043666	0.0927512	2		M4	negative regulation of proteasomal ubiquitin-dependent protein catabolic process	GO:0032435	0.0224858	2		M4	modification-dependent macromolecule catabolic process	GO:0043632	0.0115006	7		M2	response to insulin	GO:0032868	0.0786119	2		M3	peptidyl-lysine methylation	GO:0018022	0.0125067	3		M3	regulation of response to DNA damage stimulus	GO:2001020	0.0741266	4		M4
	M3	telomere maintenance via telomerase	GO:0007004	0.0392672	2		M2	positive regulation of actin filament bundle assembly	GO:0032233	0.0733466	2		M2	microtubule organizing center organization	GO:0031023	0.0944556	3		M4	protein localization to chromatin	GO:0071168	0.0240969	2		M4	regulation of cellular component size	GO:0032535	0.0116811	5		M2	response to calcium ion	GO:0051592	0.0786119	2		M3	cell cycle G2/M phase transition	GO:0044839	0.0125633	3		M3	protein sumoylation	GO:0016925	0.0757991	2		M4
	M3	regulation of DNA replication	GO:0006275	0.0392672	2		M2	regulation of RNA splicing	GO:0043484	0.0743077	3		M2	histone ubiquitination	GO:0016574	0.0953917	2		M4	negative regulation of JNK cascade	GO:0046329	0.0240969	2		M4	regulation of retinoic acid receptor signaling pathway	GO:0048385	0.0116811	2		M2	establishment or maintenance of cell polarity	GO:0007163	0.0799174	2		M3	histone methylation	GO:0016571	0.0132793	3		M3	negative regulation of proteasomal protein catabolic process	GO:1901799	0.0757991	2		M4
	M3	gene silencing by miRNA	GO:0035195	0.0417919	2		M2	cell cycle phase transition	GO:0044770	0.0757026	5		M2	telomere maintenance	GO:0000723	0.0956795	3		M4	spindle assembly	GO:0051225	0.027705	3		M4	protein targeting to ER	GO:0045047	0.0116811	2		M2	import into cell	GO:0098657	0.0799174	4		M3	mitotic cell cycle phase transition	GO:0044772	0.0153134	4		M3	regulation of microtubule polymerization	GO:0031113	0.0757991	2		M4
	M3	BMP signaling pathway	GO:0030509	0.0427973	2		M2	transmembrane receptor protein serine/threonine kinase signaling pathway	GO:0007178	0.0757026	4		M2	telomere organization	GO:0032200	0.0956795	3		M4	nucleobase-containing compound transport	GO:0015931	0.027705	3		M4	positive regulation of lipase activity	GO:0060193	0.0119752	3		M2	cell morphogenesis	GO:0000902	0.0806259	4		M3	protein deubiquitination	GO:0016579	0.01808	3		M3	protein localization to microtubule cytoskeleton	GO:0072698	0.078386	2		M4
	M3	posttranscriptional gene silencing by RNA	GO:0035194	0.0432616	2		M2	negative regulation of proteasomal protein catabolic process	GO:1901799	0.0757026	2		M2	regulation of phosphatase activity	GO:0010921	0.0972391	3		M4	DNA damage checkpoint	GO:0000077	0.0302447	3		M4	I-kappaB kinase/NF-kappaB signaling	GO:0007249	0.0133359	5		M2	intracellular receptor signaling pathway	GO:0030522	0.0809977	3		M3	cell cycle phase transition	GO:0044770	0.021979	4		M3	mRNA export from nucleus	GO:0006406	0.078386	2		M4
	M3	posttranscriptional gene silencing	GO:0016441	0.0437239	2		M2	regulation of protein serine/threonine kinase activity	GO:0071900	0.078349	5		M2	androgen receptor signaling pathway	GO:0030521	0.0979964	2		M4	regulation of spindle assembly	GO:0090169	0.031536	2		M4	positive regulation of cell morphogenesis involved in differentiation	GO:0010770	0.0145905	3		M2	regulation of transforming growth factor beta receptor signaling pathway	GO:0017015	0.0809977	2		M3	protein methylation	GO:0006479	0.021979	3		M3	mRNA-containing ribonucleoprotein complex export from nucleus	GO:0071427	0.078386	2		M4
	M3	gene silencing by RNA	GO:0031047	0.0437239	2		M2	positive regulation of lipase activity	GO:0060193	0.0802004	2		M2	regulation of translational initiation	GO:0006446	0.0979964	2		M4	histone monoubiquitination	GO:0010390	0.0327789	2		M4	regulation of cell size	GO:0008361	0.0168047	3		M2	regulation of NIK/NF-kappaB signaling	GO:1901222	0.0809977	2		M3	protein alkylation	GO:0008213	0.021979	3		M3	neuron projection morphogenesis	GO:0048812	0.080516	3		M4
	M3	response to dsRNA	GO:0043331	0.0437239	2		M2	negative regulation of neuron differentiation	GO:0045665	0.0802004	2		M3	protein geranylgeranylation	GO:0018344	0.000810552	2		M4	negative regulation of stress-activated MAPK cascade	GO:0032873	0.0327789	2		M4	regulation of anatomical structure size	GO:0090066	0.0186386	5		M2	negative regulation of immune effector process	GO:0002698	0.0809977	2		M3	regulation of histone methylation	GO:0031060	0.0225132	2		M3	nucleosome assembly	GO:0006334	0.0812415	2		M4
	M3	cellular response to BMP stimulus	GO:0071773	0.0441841	2		M2	regulation of substrate adhesion-dependent cell spreading	GO:1900024	0.0802004	2		M3	protein prenylation	GO:0018342	0.00140442	2		M4	negative regulation of stress-activated protein kinase signaling cascade	GO:0070303	0.0327789	2		M4	regulation of lipase activity	GO:0060191	0.0187149	3		M2	positive regulation of GTPase activity	GO:0043547	0.081989	3		M3	protein modification by small protein removal	GO:0070646	0.0225181	3		M3	protein localization to cytoskeleton	GO:0044380	0.0841425	2		M4
	M3	response to BMP	GO:0071772	0.0441841	2		M2	regulation of mitotic spindle organization	GO:0060236	0.0802004	2		M3	prenylation	GO:0097354	0.00140442	2		M4	DNA integrity checkpoint	GO:0031570	0.0330123	3		M4	retinoic acid receptor signaling pathway	GO:0048384	0.0198199	2		M2	regulation of cellular response to transforming growth factor beta stimulus	GO:1903844	0.0824834	2		M3	regulation of cyclin-dependent protein serine/threonine kinase activity	GO:0000079	0.028991	2		M3	DNA modification	GO:0006304	0.0841425	2		M4
	M3	telomere maintenance via telomere lengthening	GO:0010833	0.0452131	2		M2	protein localization to membrane	GO:0072657	0.0813346	5		M3	histone H3-K36 methylation	GO:0010452	0.00140442	2		M4	positive regulation of Wnt signaling pathway	GO:0030177	0.0335007	3		M4	establishment of protein localization to endoplasmic reticulum	GO:0072599	0.0198199	2		M2	regulation of neurogenesis	GO:0050767	0.0833781	3		M3	regulation of cyclin-dependent protein kinase activity	GO:1904029	0.0337233	2		M3	positive regulation of DNA binding	GO:0043388	0.0871986	2		M4
	M3	RNA-dependent DNA biosynthetic process	GO:0006278	0.0463318	2		M2	centrosome cycle	GO:0007098	0.0820216	3		M3	histone lysine methylation	GO:0034968	0.0039607	3		M4	protein K48-linked deubiquitination	GO:0071108	0.0358422	2		M4	protein localization to membrane	GO:0072657	0.0208358	6		M2	phagocytosis	GO:0006909	0.0856794	2		M3	histone modification	GO:0016570	0.0366476	4		M3	mRNA transport	GO:0051028	0.0871986	2		M4
	M3	protein-DNA complex assembly	GO:0065004	0.0465117	2		M2	cellular response to virus	GO:0098586	0.0820216	2		M3	peptidyl-lysine methylation	GO:0018022	0.00539947	3		M4	negative regulation of ubiquitin-dependent protein catabolic process	GO:2000059	0.0374642	2		M4	regulation of supramolecular fiber organization	GO:1902903	0.0212999	5		M2	NIK/NF-kappaB signaling	GO:0038061	0.0856794	2		M3	covalent chromatin modification	GO:0016569	0.0378475	4		M3	regulation of chromatin organization	GO:1902275	0.087808	3		M4
	M3	positive regulation of response to DNA damage stimulus	GO:2001022	0.0465117	2		M2	transforming growth factor beta receptor signaling pathway	GO:0007179	0.0825157	3		M3	histone methylation	GO:0016571	0.00582533	3		M4	negative regulation of I-kappaB kinase/NF-kappaB signaling	GO:0043124	0.0392997	2		M4	positive regulation of exosomal secretion	GO:1903543	0.0216239	2		M2	transmembrane receptor protein serine/threonine kinase signaling pathway	GO:0007178	0.0871473	3		M3	regulation of histone modification	GO:0031056	0.053513	2		M3	translation	GO:0006412	0.0887648	5		M4
	M3	RNA splicing	GO:0008380	0.0468675	3		M2	generation of neurons	GO:0048699	0.0831478	5		M3	protein methylation	GO:0006479	0.0099953	3		M4	microtubule cytoskeleton organization involved in mitosis	GO:1902850	0.0427349	3		M4	protein targeting	GO:0006605	0.0217682	4		M2	leukocyte migration	GO:0050900	0.0887621	3		M3	mitotic cell cycle checkpoint	GO:0007093	0.056664	2		M3	positive regulation of developmental growth	GO:0048639	0.0888465	2		M4
	M3	chromosome segregation	GO:0007059	0.047249	3		M2	negative regulation of transferase activity	GO:0051348	0.0831478	4		M3	protein alkylation	GO:0008213	0.0099953	3		M4	negative regulation of proteasomal protein catabolic process	GO:1901799	0.0427349	2		M4	regulation of exosomal secretion	GO:1903541	0.0232037	2		M2	cellular response to nitrogen compound	GO:1901699	0.0887621	4		M3	peptidyl-lysine modification	GO:0018205	0.0623161	3		M3	macromolecule methylation	GO:0043414	0.0890272	4		M4
	M3	mRNA processing	GO:0006397	0.0482127	3		M2	rhythmic process	GO:0048511	0.0832807	2		M3	protein K48-linked deubiquitination	GO:0071108	0.0114642	2		M4	regulation of chromatin organization	GO:1902275	0.0435191	3		M4	viral budding via host ESCRT complex	GO:0039702	0.0232037	2		M2	G2/M transition of mitotic cell cycle	GO:0000086	0.0888277	2		M3	regulation of chromatin organization	GO:1902275	0.0633409	2		M3	peptide biosynthetic process	GO:0043043	0.0966128	5		M4
	M3	regulation of telomere maintenance	GO:0032204	0.0489574	2		M2	negative regulation of response to biotic stimulus	GO:0002832	0.0832807	2		M3	regulation of histone methylation	GO:0031060	0.0131684	2		M4	transcription initiation from RNA polymerase II promoter	GO:0006367	0.0439685	2		M4	positive regulation of supramolecular fiber organization	GO:1902905	0.0235176	4		M2	positive regulation of leukocyte migration	GO:0002687	0.0896893	2		M3	regulation of mitotic cell cycle	GO:0007346	0.0793359	3		M3	androgen receptor signaling pathway	GO:0030521	0.0973242	2		M4
	M3	protein localization to chromosome	GO:0034502	0.0489574	2		M2	multi-organism cellular process	GO:0044764	0.0832807	2		M3	macromolecule methylation	GO:0043414	0.018927	3		M4	mRNA export from nucleus	GO:0006406	0.0439685	2		M4	positive regulation of viral release from host cell	GO:1902188	0.0250779	2		M2	positive regulation of protein serine/threonine kinase activity	GO:0071902	0.0896893	3		M3	cell cycle checkpoint	GO:0000075	0.0805753	2		M3	plasma membrane bounded cell projection morphogenesis	GO:0120039	0.0973242	3		M4
	M3	RNA localization	GO:0006403	0.0499385	2		M2	regulation of supramolecular fiber organization	GO:1902903	0.0845006	4		M3	methylation	GO:0032259	0.0226499	3		M4	mRNA-containing ribonucleoprotein complex export from nucleus	GO:0071427	0.0439685	2		M4	vesicle organization	GO:0016050	0.0269573	4		M2	retrograde transport, endosome to Golgi	GO:0042147	0.0896893	2		M3	negative regulation of protein kinase activity	GO:0006469	0.0881436	2		M3	axonogenesis	GO:0007409	0.0973242	2		M4
	M3	negative regulation of organelle organization	GO:0010639	0.0515094	3		M2	cell migration involved in sprouting angiogenesis	GO:0002042	0.0859711	2		M3	mitotic cell cycle phase transition	GO:0044772	0.0261957	3		M4	ubiquitin-dependent protein catabolic process	GO:0006511	0.0440362	5		M4	positive regulation of cytoskeleton organization	GO:0051495	0.0288402	4		M2	regulation of multi-organism process	GO:0043900	0.0922998	4		M3	negative regulation of mitotic cell cycle	GO:0045930	0.0881436	2		M3	cell projection morphogenesis	GO:0048858	0.0973242	3		M4
	M3	regulation of chromosome organization	GO:0033044	0.0554552	3		M2	regulation of spindle organization	GO:0090224	0.0859711	2		M3	G2/M transition of mitotic cell cycle	GO:0000086	0.0299273	2		M4	cellular response to organic cyclic compound	GO:0071407	0.0450789	5		M4	regulation of NIK/NF-kappaB signaling	GO:1901222	0.0288402	3		M2	regulation of nervous system development	GO:0051960	0.0928374	3		M3	regulation of mitotic cell cycle phase transition	GO:1901990	0.0954973	2		M3	regulation of Wnt signaling pathway	GO:0030111	0.0986638	4		M4
	M3	regulation of DNA biosynthetic process	GO:2000278	0.0554552	2		M2	microtubule organizing center organization	GO:0031023	0.0877556	3		M3	cell cycle phase transition	GO:0044770	0.0318856	3		M4	modification-dependent protein catabolic process	GO:0019941	0.0450789	5		M4	exosomal secretion	GO:1990182	0.0288402	2		M2	cellular component morphogenesis	GO:0032989	0.0953062	4		M3	negative regulation of kinase activity	GO:0033673	0.096511	2		M4	post-Golgi vesicle-mediated transport	GO:0006892	0.00073275	2		M4
	M3	gene silencing	GO:0016458	0.0596421	2		M2	regulation of Wnt signaling pathway	GO:0030111	0.0882055	4		M3	peptidyl-lysine modification	GO:0018205	0.0335164	3		M4	regulation of mitotic spindle organization	GO:0060236	0.0454199	2		M4	viral budding	GO:0046755	0.0288402	2		M2	spindle assembly	GO:0051225	0.0979711	2		M4	mRNA catabolic process	GO:0006402	0.00279876	5		M4	Golgi vesicle transport	GO:0048193	0.00254294	2		M4
[truncated: 265 more rows]
[truncated: 19 more columns]
