# Supplementary material for: DNA Microarray-Based Global Gene Expression Profiling in Human Amniotic Epithelial Cells Predicts the Potential of Microalgae-Derived Squalene for the Nervous System and Metabolic Health
Source: Biomedicines. 2021 Dec 27;10(1):48. doi: 10.3390/biomedicines10010048 (PMC8772846; doi:10.3390/biomedicines10010048)
Supplement: Supplementary file 1 [file biomedicines-10-00048-s001.zip › biomedicines-1524123-supplementary/Supplementary File 3_Top selected genes and their function .xlsx]

## Sheet: Sheet1
Gene Symbol	Description	Fold change	p-value	Top Enriched BP	Direct evidence for disease association
NPS	neuropeptide S	1.11	0.0397	neuropeptide signaling pathway, positive regulation of circadian sleep/wake cycle, wakefulness, visual learning, positive regulation of GABAergic and glutamatergic synaptic transmission,	Anxiety Disorders, Cocaine-Related Disorders, Hyperkinesis
BDNF	brain-derived neurotrophic factor	1.33	0.0024	nervous system development, axon guidance, brain-derived neurotrophic factor receptor signaling pathway, negative regulation of neuron apoptotic process, learning or memory, fear response, aging	Nerve Degeneration, Depressive Disorder, Brain Injuries, Cocaine-Related Disorders, Gliosis, Seizures,
FGF2	fibroblast growth factor 2	1.13	0.037	brain development, aging, angiogenesis involved in coronary vascular morphogenesis, cardiac muscle cell proliferation, corticotropin hormone secreting cell differentiation, glial cell differentiation	Nerve Degeneration, Depressive Disorder, Brain Injuries, Seizures, Liver Cirrhosis, Gliosis, Myocardial Ishchemia, Brain infarction,
FGFR1	fibroblast growth factor receptor 1	1.24	0.0334	brain development, epithelial to mesenchymal transition, positive regulation of MAPK cascade, neuron migration, phosphatidylinositol-mediated signaling, positive regulation of neuron differentiation	Depressive Disorder, Lung neoplasm, Breast neoplasm, Schizophrenia, Glioma
PON1	paraoxonase 1	1.1	0.0391	blood circulation, cholesterol metabolic process, positive regulation of cholesterol efflux, response to fatty acid, fluoride and nutrient level	Depressive Disorder, Cardiovascular Diseases, Atherosclerosis, Neurotoxicity Syndromes, Cognition disorders, Seizures, Fibrosis, Hyperglycemia
CAMKK1	calcium/calmodulin-dependent protein kinase kinase 1, alpha	1.11	0.0402	protein phosphorylation, positive regulation of protein kinase activity	Nervous System Diseases, Depressive Disorder, Learning Disabilities, Memory Disorders, Fibrosis, Hypertension
GFAP	glial fibrillary acidic protein	1.14	0.0474	astrocyte development, D-aspartate import across plasma membrane, long-term synaptic potentiation	Nervous System Diseases, Parkinson Disease, Amyotrophic Lateral Sclerosis, Gliosis, Epilepsy
NOD1	nucleotide-binding oligomerization domain containing 1	1.14	0.0346	activation of cysteine-type endopeptidase activity involved in apoptotic process, inflammatory response, innate immune response, intracellular signal transduction, positive regulation of I-kappaB kinase/NF-kappaB signaling	Nervous System Diseases, Neurotoxicity syndromes, Inflammation
SHMT1	serine hydroxymethyl transferase 1 (soluble)	1.34	0.0128	glycine metabolic process, folic acid metabolic process, L-serine metabolic and catabolic process	Nervous System Diseases, Breast Neoplasms
PLIN1	perilipin 1	1.32	0.0389	negative regulation of lipid catabolic process	Obesity
